# Supplementary material for: Comparison of Transcriptome Profiles of the Fungus Botrytis cinerea and Insect Pest Bradysia odoriphaga in Response to Benzothiazole
Source: Front Microbiol. 2020 Jun 12;11:1043. doi: 10.3389/fmicb.2020.01043 (PMC7325989; doi:10.3389/fmicb.2020.01043)
Supplement: TABLE S1 — Primers used in the current study for RT-qPCR. [file Table_1.XLSX]

## Sheet: Botrytis cinerea
Table S1. Primers used in the current study for RT-qPCR
Charaterization	GeneID	Gene name	Forward primer (5'-3')	Reverse primer (5'-3')
8 melanin related DEGs identified in RNA-seq analysis	5427585	Bcscd1	TCACCAACCTCATCATCA	AACTTCTTCGGACTTCCT
	5438219	Bcbrn1	TTGCCTTGGTTACTGGAT	GCCTTCTTGATAGTGTTGAC
	5434878	Bcpks12	TAAGACCTACCGCTCCTA	GCTAATCCACCGACCATA
	5427565	Bcpks13	AATCTGAGTTCCGAGTTGT	CCACCTTAGTAATCTTAGTTGTC
	5426080	Bcpks19	TGAAGACAGACCTGAAGC	GCACAACACCGAATAACG
	5425858	Bcboa6	GTTCTCGTCTACACCATTG	CCATACATCCGTTCATCAC
	5428880	Bcpks21	GGACTTGGTGGTATTGGA	TTGTGATGCCTCTTCTGAT
	5437357	Bcpks4	ATCCGAGGAATCACGAAT	AGAGAATGAGATACCACAAGA
8 DEGs participating jointly in "pentose and glucuronate interconversions" and "starch and sucrose metabolism" at both 24 and 48 h	5438146	hypothetical protein BC1G_01617	GATTGCCAACGGATACAC	AACTTGAGCCTTGAACCT
	5439611	hypothetical protein BC1G_02623	ACTATAACAATGCCACATCAAT	AATAATTCGCCACCAACTG
	5440691	Bcpgx1	CTCTCACCATCACCGATAT	CTTAGGACTCAACACATCAAT
	5427129	hypothetical protein BC1G_14702	TCCATCACTGACGACTTC	AGAGAACAAGAACCATACCA
	5441254	Bcpme2	CTCACTCCATACAACAACTATC	TACTCCACTCTTGCCATC
	5435258	Bcpme1	TGAAGATAGATATGGCAACAC	AACGGTGGTGATAGGAAT
	5430570	Bcpg1	GTCAAGAACTCTGCCAAC	CAACACCGTAGGATGTAATG
	5441333	hypothetical protein (BC1G_00717)	CCACCAAGGACAAGGATT	GACGGCAAGAGTAGACAT
13 common upregulated DEGs among three time points (12, 24 and 48 h)	5434344	ATP-binding cassette, subfamily G (WHITE), member 2, SNQ2	ACCTTCCGCAGTTATCTT	AACGCTTGAGTTACTACCA
	5426670	hypothetical protein BC1G_15124	TCCATTCCTGTCGGTTAC	AATAGTCATTGATTGCGTAGAA
	5427613	similar to sugar transporter	GAATCAACACATCCACTATCC	CCATAAGAAGCACCGTAATC
	5431604	hypothetical protein BC1G_10358	GCTCTATTCACAGATCCATTC	AAGGAGAGTCTAGGTGAGA
	5437017	similar to cytochrome P450	AGAACCTCTCACTCATTGG	TCCTAATATCCACACTCCATAA
	5437353	CDP-alcohol phosphatidyltransferase	GCATCCAACTCCTCGTAT	ATCTCATCGGCATACTTGT
	5438219	Bcbrn1	TTGCCTTGGTTACTGGAT	GCCTTCTTGATAGTGTTGAC
	5429323	predicted protein	TCTGAAGAGATTGATACTTATGAG	AGGCTTGATATTGGCATTC
	5437107	similar to phosphatidylserine decarboxylase	ATCCAAGGTGCTGCTTAT	GGACTCTCGCTTCTTCATA
	5437363	similar to phytanoyl-CoA dioxygenase	TCCACGGTTCCAATACTC	GTAGTCGCCAGATTCCTT
	5438876	similar to similar to DUF946 domain-containing protein	ATATACTGTTCCACCATACGA	GAGACTCCGATGAGATGAA
	5438329	hypothetical protein BC1G_03813	GACTTCAATAGCGTTCCAA	CATCACCACTGTCTGTTC
	5438331	hypothetical protein BC1G_03811	ATTACACGGCTGGAGATG	GGCTACACTAATGTCGCTAA
8 downregulated DEGs among three time points (12, 24 and 48 h)	5429532	hypothetical protein BC1G_12455	CGGTCACAGCAAGTATCA	CGCAGGTATTAGAGCAAGA
	5427346	hypothetical protein BC1G_14644	ACGGAAGTCTCTGTGATAT	CTGGTGATTGCGATAGATG
	5436099	predicted protein	AAGAACTACCATCACTCATCA	TCTCCACCACTTCCTCTA
	5429342	hypothetical protein BC1G_12509	GTCATCACCTGCCTACATTA	GCTGAATCCACTGCTCTT
	5434520	predicted protein	CTGTACCAGCTCCAAAAG	TCTAATGCCGATAATCCAATAC
	5431100	predicted protein	CCAACAATTACACAATACAGGAA	TCCACCTACAGCACCTAA
	5435024	hypothetical protein BC1G_07058	ATCCAGCGGTTCAATCAT	TAGCGGTTACAGCACTAC
	5441515	predicted protein	GCTTCAACAACAACACCTT	TCTTCGTAGTCAATGGAGTC

## Sheet: Bradysia odoriphaga
Charaterization	Unigene	Gene name	Forward primer (5'-3')	Reverse primer (5'-3')
5 DEGs participating jointly in "pentose and glucuronate interconversions" at both 6 and 24 h	Unigene9641_All	hypothetical protein PBRA_006261 [Plasmodiophora brassicae]	ACCTATCAAGAGAACTATGGA	GGAATTGTAACATCAGAACCT
	Unigene13765_All	PREDICTED: aldose reductase-like [Bactrocera dorsalis]	TCTCGTCTCTTATACCACAAT	GGCACTGACATTATAGAACTTAT
	Unigene18202_All	AAEL004086-PB [Aedes aegypti]	ACCGACTTCTACTTGATTGA	ATGGTTCGCAACATAGGA
	CL3918.Contig2_All	PREDICTED: aldose reductase-like [Bactrocera dorsalis]	CGAAGCATTCACTGATACAT	GAGACGCAATTAGCACATT
	Unigene18204_All	hypothetical protein RP20_CCG007427 [Aedes albopictus]	TGGACCTGTATGTGATTGA	TTGATAAGTTCGCTGTTGAA
4 DEGs participating jointly in "Glycolysis / Gluconeogenesis" at both 6 and 24 h	Unigene22014_All	AAEL011510-PA [Aedes aegypti]	TGGCGATAATGACTTACTCT	CAGCATCCAACCAATGAC
	Unigene802_All	aldose 1-epimerase [Culex quinquefasciatus]	TGACAGACAGCGATGAAT	ATGACCAGCCAAGTTATAGTA
	Unigene9938_All	hypothetical protein RP20_CCG020803 [Aedes albopictus]	GATTGGCGAGTTCATCTTAA	GGTTCTTCTTATCTTGGACATAT
	CL5232.Contig2_All	AAEL011510-PA [Aedes aegypti]	TTGATTATCGGTAGCCTGTAA	TGTGCGGTTATGGATTCA
1 DEGs participating jointly in "Glutathione metabolism" at both 6 and 24 h	Unigene13415_All	aminopeptidase N [Aedes aegypti]	GCATAACGCTTCACTCTC	TCCACCTCACTGTCATAC
4 common upregulated DEGs at both 6 and 24 h	CL1686.Contig3_All	PREDICTED: antimicrobial peptide Alo-2-like [Trichogramma pretiosum]	TTCCACTCTTCCTCTTTACC	GCGAACCTTGTCGTTATG
	CL3078.Contig2_All	PREDICTED: antimicrobial peptide Alo-2 [Neodiprion lecontei]	GCGTTACCGAATGTTGAA	ATTATGTGGTGGATCTATTGAC
	CL3643.Contig2_All	PREDICTED: histidine-rich glycoprotein-like, partial [Salmo salar]	TAGACGCTACGGTCAATG	CTGTCCAAGGCTCAGTAA
	CL7411.Contig1_All	PREDICTED: zinc finger protein 36, C3H1 type-like 3-like, partial [Saccoglossus kowalevskii]	AGCAACTGACACTATTGAAG	GCACCAACATCAGGAATT
4 common downregulated DEGs at both 6 and 24 h	Unigene17879_All	NA	ATAGACGAACGACCGATT	GCTGGCATTGTTGTATGT
	Unigene7437_All	merozoite surface protein 1, partial [Plasmodium falciparum]	TCTTCTGCTATCGGTCTTAG	GACGAAGCCTATCTGGAA
	Unigene6198_All	hypothetical protein RP20_CCG023040 [Aedes albopictus]	TTATATCAGTGTTCCGTTGTATT	TGGTTATTGCTGGTCGTA
	CL5105.Contig3_All	PREDICTED: mucin-2-like, partial [Hydra vulgaris]	AATCTACCACGCCTACTAC	CAGTTGTTGTTGTTGTTGTC
