# Supplementary material for: Comparison of Transcriptome Profiles of the Fungus Botrytis cinerea and Insect Pest Bradysia odoriphaga in Response to Benzothiazole
Source: Front Microbiol. 2020 Jun 12;11:1043. doi: 10.3389/fmicb.2020.01043 (PMC7325989; doi:10.3389/fmicb.2020.01043)
Supplement: TABLE S3 — Differentially expressed genes identified in Botrytis cinerea exposed to benzothiazole for 12, 24 and 48 h. [file Table_3.XLSX]

## Sheet: CON-12 h vs BT-12 h
Table S3. Differentially expressed genes identified in Botrytis cinerea exposed to benzothiazole for 12, 24 and 48 h
GeneID	Gene length	Mean FPKM-CON_12h	Mean FPKM-BT_12h	log2Ratio(BT_12h/CON_12h)	Up/Down	Probability	KEGG Orthology	GO-Cellular Component	GO-Molecular Function	GO-Biological Process	Blast nr
5434344	3258	1.93	154.893	6.32653	Up	0.943626	K08712|1|3e-109|397|shs:STEHIDRAFT_146669|ATP-binding cassette, subfamily G (WHITE), member 2, SNQ2	-	-	-	gi|154308948|ref|XP_001553809.1|/0/hypothetical protein BC1G_08002 [Botrytis cinerea B05.10]
5427796	936	5.68	45.4667	3.00085	Up	0.848241	K00140|1|3e-39|162|ela:UCREL1_8069|malonate-semialdehyde dehydrogenase (acetylating) / methylmalonate-semialdehyde dehydrogenase [EC:1.2.1.18 1.2.1.27]	-	-	-	gi|347441941|emb|CCD34862.1|/1.16607e-177/BcPIO2, similar to NmrA-like family domain-containing protein [Botrytis cinerea T4]
5438219	870	237.053	1700.03	2.84228	Up	0.901945	K17739|1|1e-164|579|bfu:BC1G_04230|tetrahydroxynaphthalene reductase [EC:1.1.1.252]	-	GO:0036094//small molecule binding;GO:0016616//oxidoreductase activity, acting on the CH-OH group of donors, NAD or NADP as acceptor	GO:0006582//melanin metabolic process	gi|347835159|emb|CCD49731.1|/6.50611e-164/similar to 1,3,8-naphthalenetriol reductase [Botrytis cinerea T4]
5440173	720	4.67667	31.2567	2.74061	Up	0.819172	K11367|1|2e-07|56.6|fpu:FPSE_02679|chromodomain-helicase-DNA-binding protein 1 [EC:3.6.4.12];K17560|3|3e-07|55.8|cgr:CAGL0K07700g|unconventional prefoldin RPB5 interactor 1;K11360|5|1e-06|53.5|tpf:TPHA_0D00460|transcriptional activator SPT8	-	-	-	gi|154320458|ref|XP_001559545.1|/1.19009e-135/hypothetical protein BC1G_01701 [Botrytis cinerea B05.10]
5427782	993	10.0167	53.8467	2.42645	Up	0.847087	K17741|1|2e-63|243|lel:LELG_04840|NADPH-dependent methylglyoxal reductase [EC:1.1.1.283]	-	-	-	gi|347441942|emb|CCD34863.1|/0/similar to 3-beta hydroxysteroid dehydrogenase/isomerase family protein [Botrytis cinerea T4]
5438331	396	48.0567	247.133	2.36248	Up	0.886133	-	-	-	-	gi|154316787|ref|XP_001557714.1|/2.75883e-59/hypothetical protein BC1G_03811 [Botrytis cinerea B05.10]
5439250	2271	14.4533	61.8633	2.09768	Up	0.845097	K01210|1|0.0|1400|bfu:BC1G_02731|glucan 1,3-beta-glucosidase [EC:3.2.1.58]	-	-	-	gi|154318684|ref|XP_001558660.1|/0/hypothetical protein BC1G_02731 [Botrytis cinerea B05.10]
5427585	576	501.93	2099.88	2.06475	Up	0.890748	K17740|1|2e-104|378|bfu:BC1G_14488|scytalone dehydratase [EC:4.2.1.94]	-	GO:0016836//hydro-lyase activity	GO:0019748//secondary metabolic process	gi|154293066|ref|XP_001547086.1|/9.52551e-104/hypothetical protein BC1G_14488 [Botrytis cinerea B05.10]
5431798	273	8.82667	36.8233	2.06068	Up	0.814026	K10389|1|9e-16|82.0|fpu:FPSE_03892|tubulin gamma	-	-	-	gi|154301809|ref|XP_001551316.1|/1.92295e-44/hypothetical protein BC1G_10056 [Botrytis cinerea B05.10]
5438638	1230	14.9967	62.0167	2.04801	Up	0.844339	K01735|1|0.0|775|bfu:BC1G_03060|3-dehydroquinate synthase [EC:4.2.3.4]	-	-	-	gi|154317417|ref|XP_001558028.1|/0/hypothetical protein BC1G_03060 [Botrytis cinerea B05.10]
5433121	1779	15.0233	61.2033	2.02641	Up	0.842868	K08139|1|1e-149|530|nfi:NFIA_041000|MFS transporter, SP family, sugar:H+ symporter	GO:0031224//intrinsic component of membrane	GO:0022857//transmembrane transporter activity	GO:0051234//establishment of localization;GO:0044763	gi|154304385|ref|XP_001552597.1|/0/hypothetical protein BC1G_09068 [Botrytis cinerea B05.10]
5426405	228	19.1433	75.1133	1.97223	Up	0.846352	-	-	-	-	gi|154290689|ref|XP_001545936.1|/1.53344e-17/predicted protein [Botrytis cinerea B05.10]
5433700	1470	44.2433	168.667	1.93064	Up	0.865796	K01876|1|1e-19|98.6|aje:HCAG_05328|aspartyl-tRNA synthetase [EC:6.1.1.12]	-	-	-	gi|347828551|emb|CCD44248.1|/0/similar to phosphatidyl synthase [Botrytis cinerea T4]
5435276	1338	14.9133	55.7533	1.90246	Up	0.829782	K03564|1|6e-06|52.8|aje:HCAG_07445|peroxiredoxin Q/BCP [EC:1.11.1.15]	-	-	-	gi|154310777|ref|XP_001554719.1|/0/hypothetical protein BC1G_06367 [Botrytis cinerea B05.10]
5430057	264	18.9067	70.33	1.89525	Up	0.840787	-	-	-	-	gi|154298283|ref|XP_001549565.1|/6.24697e-35/predicted protein [Botrytis cinerea B05.10]
5438329	1515	136.343	497.433	1.86726	Up	0.877061	-	-	-	-	gi|154316791|ref|XP_001557716.1|/0/hypothetical protein BC1G_03813 [Botrytis cinerea B05.10]
5428527	2592	15.19	55.1467	1.86015	Up	0.828176	-	-	-	-	gi|154295251|ref|XP_001548062.1|/0/hypothetical protein BC1G_13439 [Botrytis cinerea B05.10]
5430151	1290	11.7633	42.38	1.84909	Up	0.812363	K01183|1|0.0|836|bfu:BC1G_11407|chitinase [EC:3.2.1.14]	-	GO:0004553//hydrolase activity, hydrolyzing O-glycosyl compounds	GO:0044238//primary metabolic process;GO:0006026	gi|154298445|ref|XP_001549645.1|/0/hypothetical protein BC1G_11407 [Botrytis cinerea B05.10]
5428186	1269	24.3067	86.46	1.83068	Up	0.84728	K00574|1|0.0|738|bfu:BC1G_13865|cyclopropane-fatty-acyl-phospholipid synthase [EC:2.1.1.79]	-	-	-	gi|154294525|ref|XP_001547703.1|/0/hypothetical protein BC1G_13865 [Botrytis cinerea B05.10]
5426684	849	10.7433	38.1	1.82635	Up	0.803846	-	-	-	-	gi|154291279|ref|XP_001546224.1|/3.81946e-153/hypothetical protein BC1G_15129 [Botrytis cinerea B05.10]
5435399	1395	12.25	42.6733	1.80055	Up	0.810406	K08157|1|3e-47|172|dha:DEHA2E05786g|MFS transporter, DHA1 family, multidrug resistance protein;K08158|3|3e-44|164|bfu:BC1G_14852|MFS transporter, DHA1 family, multidrug resistance protein	GO:0031224//intrinsic component of membrane	-	GO:0044763	gi|154311042|ref|XP_001554851.1|/0/hypothetical protein BC1G_06639 [Botrytis cinerea B05.10]
5429323	1461	361.34	1229.36	1.76648	Up	0.877944	-	-	-	-	gi|154296796|ref|XP_001548827.1|/0/predicted protein [Botrytis cinerea B05.10]
5433257	582	90.4367	307.34	1.76486	Up	0.869494	-	-	-	-	gi|154304666|ref|XP_001552737.1|/1.17727e-48/predicted protein [Botrytis cinerea B05.10]
5431316	987	232.13	763.537	1.71776	Up	0.87472	-	-	-	-	gi|154300791|ref|XP_001550810.1|/1.08487e-160/hypothetical protein BC1G_10695 [Botrytis cinerea B05.10]
5427613	1698	34.9167	114.61	1.71475	Up	0.851125	K15196|1|1e-68|261|afv:AFLA_020970|transcription factor IIIB 90 kDa subunit;K08139|2|2e-57|224|dha:DEHA2C11374g|MFS transporter, SP family, sugar:H+ symporter;K00382|3|2e-56|220|abe:ARB_02522|dihydrolipoamide dehydrogenase [EC:1.8.1.4]	GO:0031224//intrinsic component of membrane	GO:0022857//transmembrane transporter activity	GO:0044765//single-organism transport;GO:0044763	gi|347830328|emb|CCD46025.1|/0/similar to sugar transporter [Botrytis cinerea T4]
5435140	312	19.48	63.6433	1.70802	Up	0.828899	-	-	-	-	gi|154310509|ref|XP_001554586.1|/2.59549e-57/hypothetical protein BC1G_07175 [Botrytis cinerea B05.10]
5426076	1413	13.8433	45.19	1.70681	Up	0.809897	K19184|1|1e-15|85.1|afm:AFUA_2G18020|fumigaclavine B O-acetyltransferase [EC:2.3.1.205];K05607|2|6e-13|76.3|act:ACLA_008060|methylglutaconyl-CoA hydratase [EC:4.2.1.18]	-	GO:0016746//transferase activity, transferring acyl groups	-	gi|341599470|emb|CBX87036.1|/0/BcBOA11 protein [Botrytis cinerea B05.10]
5435937	1026	37.1933	120.96	1.70141	Up	0.852076	K14951|1|2e-126|452|ssl:SS1G_00201|cation-transporting ATPase 13A3/4/5 [EC:3.6.3.-];K00574|4|1e-13|72.0|npa:UCRNP2_1082|cyclopropane-fatty-acyl-phospholipid synthase [EC:2.1.1.79]	GO:0016020//membrane	GO:0017111//nucleoside-triphosphatase activity;GO:0097159//organic cyclic compound binding;GO:0043167//ion binding;GO:1901363//heterocyclic compound binding;GO:0036094//small molecule binding	GO:0071704//organic substance metabolic process;GO:0044238//primary metabolic process;GO:0044710	gi|154312110|ref|XP_001555383.1|/0/hypothetical protein BC1G_06088 [Botrytis cinerea B05.10]
5427565	6417	35.9933	117.03	1.70108	Up	0.851193	K15321|1|0.0|1717|ang:ANI_1_726084|naphtho-gamma-pyrone polyketide synthase	-	GO:0016787//hydrolase activity	GO:0008152//metabolic process	gi|154293086|ref|XP_001547095.1|/0/hypothetical protein BC1G_14497 [Botrytis cinerea B05.10]
5434983	483	25.0767	80.3333	1.67965	Up	0.838355	-	-	-	-	gi|154310180|ref|XP_001554422.1|/4.18426e-86/hypothetical protein BC1G_07010 [Botrytis cinerea B05.10]
5429282	2700	105.643	332.2	1.65285	Up	0.866859	K00777|1|1e-52|209|afm:AFUA_7G07100|;K10380|3|8e-14|80.1|maj:MAA_08755|ankyrin	-	-	-	gi|347836053|emb|CCD50625.1|/0/similar to NACHT and Ankyrin domain protein [Botrytis cinerea T4]
5440942	1674	13.1	41.1367	1.65086	Up	0.800701	K08157|1|2e-40|167|pno:SNOG_01606|MFS transporter, DHA1 family, multidrug resistance protein;K08158|2|2e-40|167|psq:PUNSTDRAFT_67565|MFS transporter, DHA1 family, multidrug resistance protein	GO:0031224//intrinsic component of membrane	-	GO:0044763	gi|154321980|ref|XP_001560305.1|/0/hypothetical protein BC1G_01137 [Botrytis cinerea B05.10]
5430007	927	51.9633	162.047	1.64084	Up	0.856159	-	-	-	-	gi|154298203|ref|XP_001549525.1|/1.97301e-177/hypothetical protein BC1G_11946 [Botrytis cinerea B05.10]
5426078	1920	18.1167	55.3567	1.61144	Up	0.816876	K18386|1|2e-71|270|afm:AFUA_8G02380|FAD dependent monooxygenase [EC:1.14.13.-];K00480|5|6e-59|227|afm:AFUA_7G00270|salicylate hydroxylase [EC:1.14.13.1]	-	-	GO:0008152//metabolic process	gi|154290015|ref|XP_001545609.1|/0/hypothetical protein BC1G_15836 [Botrytis cinerea B05.10]
5435038	1188	124.757	380.603	1.60917	Up	0.866078	K06004|1|2e-44|180|maj:MAA_01430|aspergillopepsin I [EC:3.4.23.18]	-	-	-	gi|154310297|ref|XP_001554480.1|/0/hypothetical protein BC1G_07068 [Botrytis cinerea B05.10]
5429065	918	57.9933	176.72	1.60751	Up	0.856034	K11434|1|8e-06|51.6|gtr:GLOTRDRAFT_73500|protein arginine N-methyltransferase 1 [EC:2.1.1.-]	-	-	-	gi|154296329|ref|XP_001548596.1|/3.42432e-174/hypothetical protein BC1G_12991 [Botrytis cinerea B05.10]
5436710	270	461.29	1405.29	1.60713	Up	0.872831	-	-	-	-	-
5435566	1455	36.1267	110.023	1.60667	Up	0.845775	K01452|1|4e-95|349|afm:AFUA_6G10430|chitin deacetylase [EC:3.5.1.41]	-	GO:0003824//catalytic activity	-	gi|347829131|emb|CCD44828.1|/0/carbohydrate esterase family 4 protein [Botrytis cinerea T4]
5431630	1161	553.657	1685.55	1.60616	Up	0.873216	-	-	-	-	gi|154301419|ref|XP_001551122.1|/0/hypothetical protein BC1G_10379 [Botrytis cinerea B05.10]
5437109	1467	117.613	353.33	1.58696	Up	0.861543	K15428|1|2e-133|476|ssl:SS1G_10529|Cys-Gly metallodipeptidase DUG1 [EC:3.4.13.-]	-	GO:0070011//peptidase activity, acting on L-amino acid peptides	GO:0019538//protein metabolic process	gi|347827351|emb|CCD43048.1|/0/similar to cytosolic non-specific dipeptidase [Botrytis cinerea T4]
5437363	897	241.073	717.66	1.57383	Up	0.862301	K17825|1|3e-41|169|ure:UREG_04217|verruculogen synthase [EC:1.14.11.38]	-	-	-	gi|347832094|emb|CCD47791.1|/3.51306e-176/similar to phytanoyl-CoA dioxygenase [Botrytis cinerea T4]
5437039	1086	70.5933	209.53	1.56955	Up	0.850718	K00457|1|2e-44|180|ang:ANI_1_1220184|4-hydroxyphenylpyruvate dioxygenase [EC:1.13.11.27]	-	-	-	gi|154314301|ref|XP_001556475.1|/0/hypothetical protein BC1G_05244 [Botrytis cinerea B05.10]
5433949	435	45.33	134.4	1.568	Up	0.842495	-	-	-	-	gi|154308163|ref|XP_001553418.1|/9.78191e-57/hypothetical protein BC1G_07827 [Botrytis cinerea B05.10]
5437362	1605	37.2967	110.543	1.56749	Up	0.837586	K08869|1|2e-135|483|npa:UCRNP2_4161|aarF domain-containing kinase;K03379|2|3e-105|383|pic:PICST_57936|cyclohexanone monooxygenase [EC:1.14.13.22];K00540|3|3e-89|329|afm:AFUA_8G00440|;K14556|5|2e-27|124|tmn:UCRPA7_6730|U3 small nucleolar RNA-associated protein 12	-	-	-	gi|347832095|emb|CCD47792.1|/0/similar to cyclohexanone 1,2-monooxygenase [Botrytis cinerea T4]
5428305	2049	25.5967	75.86	1.56738	Up	0.823787	-	-	-	-	gi|154294814|ref|XP_001547846.1|/0/hypothetical protein BC1G_13622 [Botrytis cinerea B05.10]
5425855	900	57.3067	168.19	1.55332	Up	0.84271	K18388|1|2e-22|107|afv:AFLA_045540|cytochrome P450 monooxygenase [EC:1.14.13.-];K00517|3|1e-10|67.4|afm:AFUA_6G13945|;K17826|4|2e-10|66.6|pcs:Pc21g15450|fumitremorgin C monooxygenase [EC:1.14.13.177]	-	GO:0046914//transition metal ion binding;GO:0016491//oxidoreductase activity;GO:0046906//tetrapyrrole binding	GO:0044710	gi|154289579|ref|XP_001545402.1|/8.14686e-173/hypothetical protein BC1G_16085 [Botrytis cinerea B05.10]
5438876	1200	366.27	1067.82	1.54369	Up	0.858749	-	-	-	-	gi|347831543|emb|CCD47240.1|/0/similar to similar to DUF946 domain-containing protein [Botrytis cinerea T4]
5437108	792	109.74	318.037	1.5351	Up	0.851114	K07005|1|1e-20|100|nhe:NECHADRAFT_91296|uncharacterized protein	-	-	-	gi|347827352|emb|CCD43049.1|/3.39106e-145/similar to flavin-nucleotide-binding protein [Botrytis cinerea T4]
5425859	1521	139.393	398.417	1.51512	Up	0.852211	K00517|1|1e-75|284|afm:AFUA_4G09980|;K17645|2|1e-65|251|pan:PODANSg8563|averantin hydroxylase [EC:1.14.13.174]	-	GO:0046914//transition metal ion binding;GO:0016491//oxidoreductase activity;GO:0046906//tetrapyrrole binding	GO:0044710	gi|169635728|emb|CAP58782.1|/0/cytochrome P40 monooxygenase [Botrytis cinerea]
5430013	474	84.0967	238.927	1.50645	Up	0.845945	-	-	-	-	gi|154298201|ref|XP_001549524.1|/4.89444e-89/hypothetical protein BC1G_11945 [Botrytis cinerea B05.10]
5436653	1098	33.33	94.3567	1.5013	Up	0.825088	K01183|1|2e-148|525|bfu:BC1G_05455|chitinase [EC:3.2.1.14]	-	GO:0016798//hydrolase activity, acting on glycosyl bonds;GO:0030247//polysaccharide binding	GO:0044238//primary metabolic process	gi|154313516|ref|XP_001556084.1|/1.24094e-147/hypothetical protein BC1G_05455 [Botrytis cinerea B05.10]
5425567	285	211.203	595.27	1.49491	Up	0.854157	-	-	-	-	gi|154288730|ref|XP_001545114.1|/4.1076e-39/hypothetical protein BC1G_16381 [Botrytis cinerea B05.10]
5438450	528	21.49	60.11	1.48394	Up	0.803846	-	-	-	-	gi|154317098|ref|XP_001557869.1|/4.64867e-77/hypothetical protein BC1G_03451 [Botrytis cinerea B05.10]
5437017	1635	243.12	663.143	1.44765	Up	0.853026	K00517|1|1e-50|201|afm:AFUA_8G00560|;K17651|3|7e-29|129|afv:AFLA_139200|aflatoxin B synthase [EC:1.14.13.175];K17827|5|2e-26|121|nfi:NFIA_093730|fumitremorgin C synthase [EC:1.14.21.10]	-	GO:0046914//transition metal ion binding;GO:0016491//oxidoreductase activity;GO:0046906//tetrapyrrole binding	GO:0044710	gi|347827457|emb|CCD43154.1|/0/similar to cytochrome P450 [Botrytis cinerea T4]
5441672	1191	49.2167	133.987	1.44487	Up	0.832428	-	-	-	-	gi|154323406|ref|XP_001561017.1|/0/predicted protein [Botrytis cinerea B05.10]
5426079	795	55.6367	151.31	1.4434	Up	0.83512	-	-	-	-	gi|154290027|ref|XP_001545615.1|/9.48362e-156/hypothetical protein BC1G_15842 [Botrytis cinerea B05.10]
5434429	297	44.3867	120.59	1.44191	Up	0.829714	-	-	-	-	gi|347838209|emb|CCD52781.1|/3.01535e-34/BcPIO7 [Botrytis cinerea T4]
5430245	1287	31.63	85.79	1.43952	Up	0.818256	K01045|1|4e-10|66.6|wse:WALSEDRAFT_62365|arylesterase / paraoxonase [EC:3.1.1.2 3.1.8.1]	-	-	-	gi|347827711|emb|CCD43408.1|/0/similar to serum paraoxonase/arylesterase [Botrytis cinerea T4]
5426155	1128	74.0167	199.59	1.43112	Up	0.839373	-	-	-	-	gi|154290196|ref|XP_001545697.1|/0/hypothetical protein BC1G_15524 [Botrytis cinerea B05.10]
5437107	1224	1175.37	3153.85	1.424	Up	0.855582	K01613|1|2e-18|94.4|cgi:CGB_A9490W|phosphatidylserine decarboxylase [EC:4.1.1.65]	-	GO:0016831//carboxy-lyase activity	GO:0006644//phospholipid metabolic process	gi|347827354|emb|CCD43051.1|/0/similar to phosphatidylserine decarboxylase [Botrytis cinerea T4]
5428302	324	83.6633	222.083	1.40843	Up	0.839815	-	-	-	-	gi|154294816|ref|XP_001547847.1|/8.531e-61/hypothetical protein BC1G_13623 [Botrytis cinerea B05.10]
5431604	144	40.08	105.267	1.39309	Up	0.822136	-	-	-	-	gi|154301377|ref|XP_001551101.1|/2.19086e-08/hypothetical protein BC1G_10358 [Botrytis cinerea B05.10]
5425786	558	807.39	2094.08	1.37498	Up	0.851895	K07824|1|2e-26|119|nhe:NECHADRAFT_55048|benzoate 4-monooxygenase [EC:1.14.13.12];K00517|2|8e-26|116|afm:AFUA_2G07920|	-	-	-	gi|154289418|ref|XP_001545332.1|/1.90549e-106/cytochrome P450 [Botrytis cinerea B05.10]
5428936	1614	63.3167	162.06	1.35587	Up	0.831139	K00517|1|4e-76|286|afm:AFUA_3G14760|;K16261|5|2e-40|167|fpu:FPSE_05313|yeast amino acid transporter	-	GO:0046914//transition metal ion binding;GO:0016491//oxidoreductase activity;GO:0046906//tetrapyrrole binding	GO:0044710	gi|347441297|emb|CCD34218.1|/0/similar to cytochrome P450 monooxygenase [Botrytis cinerea T4]
5433939	330	2732.71	6987.81	1.35451	Up	0.851793	-	-	-	-	gi|154308159|ref|XP_001553416.1|/4.81885e-56/predicted protein [Botrytis cinerea B05.10]
5427919	774	468.047	1187.41	1.34309	Up	0.847834	-	-	GO:0004175//endopeptidase activity	GO:0019538//protein metabolic process	gi|154293948|ref|XP_001547418.1|/4.26303e-121/hypothetical protein BC1G_14153 [Botrytis cinerea B05.10]
5440016	744	40.18	101.753	1.34053	Up	0.816785	-	-	-	-	gi|154320145|ref|XP_001559389.1|/4.03679e-33/predicted protein [Botrytis cinerea B05.10]
5427970	267	95.5467	241.95	1.34043	Up	0.835833	-	-	-	-	gi|154294132|ref|XP_001547509.1|/4.77122e-35/predicted protein [Botrytis cinerea B05.10]
5435283	1431	59.1633	147.553	1.31846	Up	0.824895	-	-	-	-	gi|154310791|ref|XP_001554726.1|/0/hypothetical protein BC1G_06374 [Botrytis cinerea B05.10]
5434875	324	124.61	304.353	1.28833	Up	0.832904	-	-	-	-	gi|154309917|ref|XP_001554291.1|/8.26294e-56/predicted protein [Botrytis cinerea B05.10]
5430956	1425	98.4933	238.91	1.27837	Up	0.828798	-	-	GO:0016798//hydrolase activity, acting on glycosyl bonds	GO:0044238//primary metabolic process	gi|347840611|emb|CCD55183.1|/0/glycoside hydrolase family 16 protein [Botrytis cinerea T4]
5428934	1365	33.82	82.0167	1.27804	Up	0.800848	K05607|1|7e-15|82.4|act:ACLA_008060|methylglutaconyl-CoA hydratase [EC:4.2.1.18];K19184|2|2e-14|80.9|afm:AFUA_2G18020|fumigaclavine B O-acetyltransferase [EC:2.3.1.205]	-	-	-	gi|347441295|emb|CCD34216.1|/0/similar to trichothecene 3-O-acetyltransferase [Botrytis cinerea T4]
5425763	612	324.943	786.16	1.27463	Up	0.839011	K00517|1|6e-29|127|afm:AFUA_5G01360|;K07824|3|2e-19|95.9|nhe:NECHADRAFT_34486|benzoate 4-monooxygenase [EC:1.14.13.12]	-	GO:0016491//oxidoreductase activity;GO:0005488//binding	-	gi|154289357|ref|XP_001545309.1|/1.64492e-107/hypothetical protein BC1G_16147 [Botrytis cinerea B05.10]
5426693	525	111.58	268.79	1.2684	Up	0.829793	-	-	-	-	gi|347835392|emb|CCD49964.1|/3.03919e-97/similar to cupin domain containing protein [Botrytis cinerea T4]
5427723	2133	42.12	101.333	1.26653	Up	0.808585	K00540|1|8e-15|83.2|sce:YDR506C|	-	GO:0003824//catalytic activity;GO:0046914//transition metal ion binding	GO:0044710	gi|154293446|ref|XP_001547254.1|/0/hypothetical protein BC1G_14349 [Botrytis cinerea B05.10]
5440350	963	93.9233	223.15	1.24846	Up	0.825574	K00140|1|2e-68|259|ela:UCREL1_8069|malonate-semialdehyde dehydrogenase (acetylating) / methylmalonate-semialdehyde dehydrogenase [EC:1.2.1.18 1.2.1.27]	-	GO:0036094//small molecule binding	-	gi|347839010|emb|CCD53582.1|/3.81391e-171/similar to nmrA family transcriptional regulator [Botrytis cinerea T4]
5440014	465	71.6167	169.833	1.24575	Up	0.820812	-	-	-	-	gi|154320141|ref|XP_001559387.1|/5.60929e-18/hypothetical protein BC1G_02051 [Botrytis cinerea B05.10]
5426670	1395	84.7867	201.03	1.2455	Up	0.823742	-	-	-	GO:0044238//primary metabolic process	gi|154291269|ref|XP_001546219.1|/0/hypothetical protein BC1G_15124 [Botrytis cinerea B05.10]
5436589	240	79	185.363	1.23043	Up	0.820382	-	-	-	-	gi|154313370|ref|XP_001556011.1|/1.16003e-25/predicted protein [Botrytis cinerea B05.10]
5437353	1488	259.617	609.153	1.23042	Up	0.834216	K01876|1|3e-15|84.0|aje:HCAG_05328|aspartyl-tRNA synthetase [EC:6.1.1.12]	-	GO:0003824//catalytic activity	-	gi|154314897|ref|XP_001556772.1|/0/CDP-alcohol phosphatidyltransferase [Botrytis cinerea B05.10]
5428359	858	181.033	423.19	1.22505	Up	0.831297	-	-	-	GO:0051828	gi|347835432|emb|CCD50004.1|/1.53121e-149/Gas2, regulated by Bmp1 MAP kinase cascade [Botrytis cinerea T4]
5442018	1593	56.8233	132.15	1.21762	Up	0.812069	K01230|1|0.0|1011|bfu:BC1G_00455|mannosyl-oligosaccharide alpha-1,2-mannosidase [EC:3.2.1.113]	-	GO:0015924//mannosyl-oligosaccharide mannosidase activity;GO:0046872//metal ion binding	-	gi|347829827|emb|CCD45524.1|/0/glycoside hydrolase family 47 protein [Botrytis cinerea T4]
5428937	906	59.6233	136.663	1.19668	Up	0.810813	K10246|1|2e-169|595|bfu:BC1G_12764|fatty acid elongase 3 [EC:2.3.1.199];K10245|5|4e-103|374|ure:UREG_03944|fatty acid elongase 2 [EC:2.3.1.199]	GO:0031224//intrinsic component of membrane	-	-	gi|154296069|ref|XP_001548467.1|/1.23171e-168/hypothetical protein BC1G_12764 [Botrytis cinerea B05.10]
5433549	741	4496.13	10272.7	1.19207	Up	0.835822	-	-	-	-	gi|154305273|ref|XP_001553039.1|/1.9412e-112/hypothetical protein BC1G_08931 [Botrytis cinerea B05.10]
5432765	1131	80.4633	183.097	1.1862	Up	0.815892	K00100|1|2e-100|366|sce:YNL331C|	-	GO:0003824//catalytic activity	GO:0044710	gi|347838038|emb|CCD52610.1|/0/similar to aryl-alcohol dehydrogenase [Botrytis cinerea T4]
5440481	567	80.7733	183.137	1.18097	Up	0.815077	-	-	-	-	gi|154321037|ref|XP_001559834.1|/1.94249e-85/predicted protein [Botrytis cinerea B05.10]
5441730	348	222.877	504.223	1.17782	Up	0.827848	K18798|1|4e-09|60.1|scm:SCHCODRAFT_255144|protein AFG1	-	-	-	gi|347830269|emb|CCD45966.1|/6.39527e-61/BcPIO10, similar to RNA binding protein [Botrytis cinerea T4]
5427722	597	113.657	254.08	1.1606	Up	0.818595	-	-	-	-	gi|154293444|ref|XP_001547253.1|/1.5206e-94/hypothetical protein BC1G_14348 [Botrytis cinerea B05.10]
5436715	711	89.2867	199.507	1.15992	Up	0.814557	-	-	-	-	gi|154313609|ref|XP_001556130.1|/2.95288e-131/hypothetical protein BC1G_05654 [Botrytis cinerea B05.10]
5425787	1140	148.983	330.683	1.1503	Up	0.821129	K00517|1|3e-31|136|afm:AFUA_4G14140|	-	-	-	gi|154289416|ref|XP_001545331.1|/0/hypothetical protein BC1G_16061, partial [Botrytis cinerea B05.10]
5440894	756	64.5933	143.287	1.14945	Up	0.807069	-	-	-	GO:0008152//metabolic process	gi|154321888|ref|XP_001560259.1|/1.54518e-120/hypothetical protein BC1G_01091 [Botrytis cinerea B05.10]
5435656	504	69.5133	152.173	1.13035	Up	0.806017	-	-	-	-	gi|154311554|ref|XP_001555106.1|/5.28767e-85/hypothetical protein BC1G_06236 [Botrytis cinerea B05.10]
5440449	1035	147.79	323.137	1.1286	Up	0.818539	K09467|1|9e-07|55.1|pgr:PGTG_12491|zinc-finger protein CreA/MIG	-	GO:0005488//binding	-	gi|154321101|ref|XP_001559866.1|/0/hypothetical protein BC1G_01425 [Botrytis cinerea B05.10]
5427567	690	106.01	231.687	1.12797	Up	0.814026	-	-	-	-	gi|154293094|ref|XP_001547099.1|/2.4335e-111/predicted protein [Botrytis cinerea B05.10]
5428714	1131	65.9467	143.78	1.12449	Up	0.803868	K00540|1|2e-39|163|afm:AFUA_3G01290|	-	GO:0003824//catalytic activity;GO:0000166//nucleotide binding	GO:0044710	gi|347441106|emb|CCD34027.1|/0/similar to AMID-like mitochondrial oxidoreductase [Botrytis cinerea T4]
5437881	465	336.73	731.45	1.11917	Up	0.824601	-	-	-	-	gi|154315934|ref|XP_001557289.1|/7.73688e-60/hypothetical protein BC1G_04539 [Botrytis cinerea B05.10]
5429603	1146	103.923	225.723	1.11904	Up	0.812612	K00517|1|1e-53|211|afm:AFUA_5G01360|;K07824|3|8e-20|98.6|bsc:COCSADRAFT_120080|benzoate 4-monooxygenase [EC:1.14.13.12]	-	GO:0046872//metal ion binding;GO:0016491//oxidoreductase activity	-	gi|154297322|ref|XP_001549088.1|/0/hypothetical protein BC1G_12065 [Botrytis cinerea B05.10]
5439808	855	411.58	890.093	1.11278	Up	0.824454	K16066|1|2e-14|79.7|aje:HCAG_00889|3-hydroxy acid dehydrogenase / malonic semialdehyde reductase [EC:1.1.1.381 1.1.1.-];K00540|4|4e-14|79.0|afm:AFUA_6G04850|	-	-	GO:0008152//metabolic process	gi|154319734|ref|XP_001559184.1|/1.51794e-157/hypothetical protein BC1G_02348 [Botrytis cinerea B05.10]
5434758	1041	66.94	144.757	1.11269	Up	0.802839	-	-	-	-	gi|154309712|ref|XP_001554189.1|/3.1909e-166/predicted protein [Botrytis cinerea B05.10]
5430897	270	76.9533	166.263	1.11141	Up	0.80604	K00100|1|2e-25|114|afm:AFUA_7G00700|;K05275|4|1e-13|75.1|cgi:CGB_B1180C|pyridoxine 4-dehydrogenase [EC:1.1.1.65]	-	-	-	gi|154299969|ref|XP_001550402.1|/9.56744e-44/hypothetical protein BC1G_10875 [Botrytis cinerea B05.10]
5426427	315	120.99	260.97	1.109	Up	0.813743	-	-	-	-	gi|154290775|ref|XP_001545978.1|/1.12815e-44/predicted protein [Botrytis cinerea B05.10]
5430011	639	285.097	607.763	1.09206	Up	0.820337	K14306|1|5e-07|54.7|cot:CORT_0A11140|nuclear pore complex protein Nup62	-	-	-	gi|154298205|ref|XP_001549526.1|/2.82031e-116/predicted protein [Botrytis cinerea B05.10]
5440430	273	268.183	563.753	1.07184	Up	0.817543	-	-	-	-	gi|154321139|ref|XP_001559885.1|/4.30379e-28/predicted protein [Botrytis cinerea B05.10]
5425586	873	157.34	330.477	1.07066	Up	0.812646	K00100|1|1e-94|346|afm:AFUA_7G00700|	-	-	-	gi|154288789|ref|XP_001545133.1|/2.65796e-165/hypothetical protein BC1G_16360 [Botrytis cinerea B05.10]
5425590	654	1154.74	2418.54	1.06657	Up	0.823221	K16066|1|9e-07|53.9|zro:ZYRO0A05742g|3-hydroxy acid dehydrogenase / malonic semialdehyde reductase [EC:1.1.1.381 1.1.1.-]	-	-	-	gi|154288804|ref|XP_001545137.1|/2.24564e-124/short chain dehydrogenase [Botrytis cinerea B05.10]
5426159	480	121.057	248.47	1.03739	Up	0.805327	K05986|1|1e-50|198|aor:AOR_1_1366164|nuclease S1 [EC:3.1.30.1]	-	GO:0004518//nuclease activity;GO:0097159//organic cyclic compound binding	GO:0006259//DNA metabolic process	gi|154290219|ref|XP_001545708.1|/1.95777e-88/nuclease [Botrytis cinerea B05.10]
5437360	705	579.39	1174.8	1.0198	Up	0.812612	K00059|1|5e-34|144|nhe:NECHADRAFT_56259|3-oxoacyl-[acyl-carrier protein] reductase [EC:1.1.1.100];K03448|3|4e-30|131|npa:UCRNP2_4418|MFS transporter, ACS family, pantothenate transporter	-	-	-	gi|154314883|ref|XP_001556765.1|/4.33228e-127/hypothetical protein BC1G_04783 [Botrytis cinerea B05.10]
5439650	177	207.543	417.093	1.00696	Up	0.801504	-	-	-	-	gi|154319454|ref|XP_001559044.1|/1.25367e-27/predicted protein [Botrytis cinerea B05.10]
5434420	660	1637.47	796.963	-1.03889	Down	0.819036	-	-	GO:0036094//small molecule binding	-	gi|154309099|ref|XP_001553884.1|/9.97575e-120/hypothetical protein BC1G_07444 [Botrytis cinerea B05.10]
5439941	1146	3660.53	1741.13	-1.07203	Down	0.823877	K00100|1|1e-66|253|afm:AFUA_1G01780|;K00002|2|5e-49|195|tpf:TPHA_0A00140|alcohol dehydrogenase (NADP+) [EC:1.1.1.2]	-	GO:0046914//transition metal ion binding;GO:0036094//small molecule binding;GO:0003824//catalytic activity	GO:0044710	gi|154320089|ref|XP_001559361.1|/0/NADP-dependent alcohol dehydrogenase [Botrytis cinerea B05.10]
5428314	1116	363.02	171.947	-1.07809	Down	0.814716	K05864|1|0.0|707|bfu:BC1G_13607|peptidyl-prolyl isomerase D [EC:5.2.1.8]	GO:0044424	GO:0005515//protein binding;GO:0016859//cis-trans isomerase activity	GO:0006457//protein folding;GO:0018208//peptidyl-proline modification	gi|154294784|ref|XP_001547831.1|/0/peptidyl-prolyl cis-trans isomerase [Botrytis cinerea B05.10]
5432697	1749	440.777	208.46	-1.08028	Down	0.816706	K04077|1|0.0|1026|bfu:BC1G_09341|chaperonin GroEL	GO:0044424	GO:0032550	GO:0006457//protein folding;GO:0050896//response to stimulus	gi|154303540|ref|XP_001552177.1|/0/heat shock protein 60 [Botrytis cinerea B05.10]
5436026	1653	1090.07	514.39	-1.08349	Down	0.822226	K03283|1|0.0|927|bfu:BC1G_06164|heat shock 70kDa protein 1/8;K06758|1|0.0|927|bfu:BC1G_06164|L1 cell adhesion molecule like protein	-	GO:0032550	GO:0050896//response to stimulus	gi|154312262|ref|XP_001555459.1|/0/heat shock 70 kDa protein 2 [Botrytis cinerea B05.10]
5439948	975	695.027	322.67	-1.10701	Down	0.823289	K00100|1|2e-89|329|afm:AFUA_7G00700|	-	GO:0003824//catalytic activity	GO:0044710	gi|154320075|ref|XP_001559354.1|/0/hypothetical protein BC1G_02018 [Botrytis cinerea B05.10]
5439949	3189	126.807	58.51	-1.11588	Down	0.800215	K14859|1|9e-130|465|scm:SCHCODRAFT_255991|ribosome biogenesis protein SSF1/2;K00143|2|3e-20|101|bfu:BC1G_13197|L-aminoadipate-semialdehyde dehydrogenase [EC:1.2.1.31]	-	GO:0036094//small molecule binding	-	gi|347828266|emb|CCD43963.1|/0/similar to NRPS-like enzyme [Botrytis cinerea T4]
5433391	429	277.793	127.407	-1.12457	Down	0.815756	-	-	-	-	gi|347828709|emb|CCD44406.1|/2.25232e-77/similar to stress responsive A/B barrel domain protein [Botrytis cinerea T4]
5433717	1746	162.157	74.3167	-1.12563	Down	0.807522	K03107|1|4e-32|140|ela:UCREL1_5824|signal recognition particle subunit SRP68;K00540|2|2e-18|94.7|sce:YDR506C|	-	GO:0046872//metal ion binding	-	gi|751748501|gb|KIM96686.1|/0/multicopper oxidase [Oidiodendron maius Zn]
5441656	876	659.923	296.847	-1.15258	Down	0.827112	-	-	GO:0003677//DNA binding;GO:0001071//nucleic acid binding transcription factor activity	GO:0006351//transcription, DNA-templated	gi|154323438|ref|XP_001561033.1|/1.9211e-155/hypothetical protein BC1G_00118 [Botrytis cinerea B05.10]
5432911	1083	108.357	47.83	-1.1798	Down	0.801674	K03845|1|7e-07|55.5|abv:AGABI2DRAFT200258|alpha-1,3-mannosyltransferase [EC:2.4.1.258]	-	GO:0046914//transition metal ion binding;GO:0016491//oxidoreductase activity;GO:0019842//vitamin binding	GO:0044710	gi|154303970|ref|XP_001552391.1|/0/hypothetical protein BC1G_08869 [Botrytis cinerea B05.10]
5431107	951	166.497	72.33	-1.20283	Down	0.815473	K00435|1|1e-14|80.9|afm:AFUA_5G02300|peroxiredoxin [EC:1.11.1.-]	-	-	-	gi|154300390|ref|XP_001550611.1|/0/predicted protein [Botrytis cinerea B05.10]
5440023	489	679.57	292.533	-1.21602	Down	0.833933	-	-	-	-	gi|154320159|ref|XP_001559396.1|/1.24534e-56/predicted protein [Botrytis cinerea B05.10]
5439945	1887	1248.38	537.203	-1.21652	Down	0.836274	K00108|1|0.0|1257|bfu:BC1G_02021|choline dehydrogenase [EC:1.1.99.1]	-	GO:0016614//oxidoreductase activity, acting on CH-OH group of donors;GO:0000166//nucleotide binding	GO:0044281//small molecule metabolic process	gi|347828260|emb|CCD43957.1|/0/similar to GMC oxidoreductase [Botrytis cinerea T4]
5428182	1068	104.947	45.0067	-1.22145	Down	0.80492	-	-	GO:0004553//hydrolase activity, hydrolyzing O-glycosyl compounds	GO:0044238//primary metabolic process	gi|347440809|emb|CCD33730.1|/5.90922e-139/glycoside hydrolase family 45 protein [Botrytis cinerea T4]
5432078	2244	156.36	65.7267	-1.25032	Down	0.819308	K17065|1|2e-26|122|scm:SCHCODRAFT_53713|dynamin 1-like protein [EC:3.6.5.5]	-	GO:0017111//nucleoside-triphosphatase activity;GO:0032550	GO:0009154//purine ribonucleotide catabolic process	gi|154302316|ref|XP_001551568.1|/0/hypothetical protein BC1G_09942 [Botrytis cinerea B05.10]
5433390	1536	244.793	102.75	-1.25243	Down	0.82709	K10590|1|2e-92|340|hir:HETIRDRAFT_445800|E3 ubiquitin-protein ligase TRIP12 [EC:2.3.2.26];K00818|3|1e-34|148|cgr:CAGL0B01507g|acetylornithine aminotransferase [EC:2.6.1.11];K00823|4|7e-33|142|scm:SCHCODRAFT_82131|4-aminobutyrate aminotransferase [EC:2.6.1.19]	-	-	-	gi|154304923|ref|XP_001552865.1|/0/hypothetical protein BC1G_09047 [Botrytis cinerea B05.10]
5435203	1410	117.75	49.2033	-1.2589	Down	0.812566	K01952|1|7e-37|155|pno:SNOG_10851|phosphoribosylformylglycinamidine synthase [EC:6.3.5.3];K14708|2|1e-22|108|cmt:CCM_00881|solute carrier family 26 (sodium-independent sulfate anion transporter), member 11;K13095|3|3e-16|87.0|fgr:FGSG_02080|splicing factor 1;K10866|4|4e-16|86.7|nhe:NECHADRAFT_65858|DNA repair protein RAD50 [EC:3.6.-.-]	GO:0031224//intrinsic component of membrane	-	GO:0044763	gi|154310644|ref|XP_001554653.1|/0/hypothetical protein BC1G_06796 [Botrytis cinerea B05.10]
5438435	798	192.7	80.4833	-1.25959	Down	0.823719	-	-	-	-	gi|154317029|ref|XP_001557835.1|/1.48416e-132/predicted protein [Botrytis cinerea B05.10]
5428649	1620	84.4267	35.1567	-1.2639	Down	0.800633	K00517|1|1e-98|361|afm:AFUA_7G06630|;K07824|3|9e-39|162|adl:AURDEDRAFT_56813|benzoate 4-monooxygenase [EC:1.14.13.12]	-	GO:0046914//transition metal ion binding;GO:0016491//oxidoreductase activity;GO:0046906//tetrapyrrole binding	GO:0044710	gi|154295471|ref|XP_001548171.1|/0/hypothetical protein BC1G_13214 [Botrytis cinerea B05.10]
5436916	1170	702.163	291.243	-1.26958	Down	0.838457	-	-	GO:0052689//carboxylic ester hydrolase activity	GO:0006629//lipid metabolic process	gi|154313952|ref|XP_001556301.1|/0/hypothetical protein BC1G_04919 [Botrytis cinerea B05.10]
5428708	750	9492.65	3934.47	-1.27064	Down	0.843174	K14003|1|1e-09|63.5|vpo:Kpol_325p1|prolactin regulatory element-binding protein;K06640|3|2e-09|63.2|ttt:THITE_119498|serine/threonine-protein kinase ATR [EC:2.7.11.1];K11422|4|4e-06|52.0|cci:CC1G_15535|histone-lysine N-methyltransferase SETD1 [EC:2.1.1.43]	-	-	-	gi|154295629|ref|XP_001548249.1|/7.51006e-136/hypothetical protein BC1G_13085 [Botrytis cinerea B05.10]
5436542	2403	83.6633	34.4533	-1.27995	Down	0.801742	-	-	GO:0070011//peptidase activity, acting on L-amino acid peptides	GO:0019538//protein metabolic process	gi|154313280|ref|XP_001555966.1|/0/hypothetical protein BC1G_05337 [Botrytis cinerea B05.10]
5432453	1506	148.87	59.78	-1.31632	Down	0.825065	K00489|1|1e-26|121|bfu:BC1G_07665|cholesterol 7alpha-monooxygenase [EC:1.14.13.17];K07430|4|1e-20|102|sla:SERLADRAFT_459654|oxysterol 7-alpha-hydroxylase [EC:1.14.13.100]	-	-	-	gi|154303042|ref|XP_001551929.1|/0/hypothetical protein BC1G_09541 [Botrytis cinerea B05.10]
5440784	621	206.6	82.7167	-1.32059	Down	0.831263	-	-	-	-	gi|154321838|ref|XP_001560234.1|/1.41302e-69/predicted protein [Botrytis cinerea B05.10]
5433357	1728	115.177	46.0567	-1.32237	Down	0.818392	K16261|1|0.0|1071|bfu:BC1G_09027|yeast amino acid transporter	GO:0031224//intrinsic component of membrane	GO:0046943//carboxylic acid transmembrane transporter activity	GO:0044763;GO:0006865//amino acid transport	gi|154304883|ref|XP_001552845.1|/0/hypothetical protein BC1G_09027 [Botrytis cinerea B05.10]
5429256	1134	95.3433	37.81	-1.33436	Down	0.813211	-	-	-	-	gi|154296711|ref|XP_001548785.1|/0/hypothetical protein BC1G_12383 [Botrytis cinerea B05.10]
5434734	2106	1233.03	485.977	-1.34325	Down	0.847924	K04079|1|0.0|1038|bfu:BC1G_07315|molecular chaperone HtpG	-	GO:0005488//binding	-	gi|347827157|emb|CCD42854.1|/0/similar to heat shock protein 90 [Botrytis cinerea T4]
5439533	357	2977.02	1172.32	-1.3445	Down	0.849983	-	-	GO:0036094//small molecule binding	-	gi|154319189|ref|XP_001558912.1|/1.01409e-61/hypothetical protein BC1G_02546 [Botrytis cinerea B05.10]
5433392	1401	123.973	48.3633	-1.35804	Down	0.825042	K00489|1|3e-20|100|ela:UCREL1_6345|cholesterol 7alpha-monooxygenase [EC:1.14.13.17];K07430|4|1e-13|78.6|sla:SERLADRAFT_459654|oxysterol 7-alpha-hydroxylase [EC:1.14.13.100]	-	-	-	gi|154304927|ref|XP_001552867.1|/0/conserved hypothetical protein [Botrytis cinerea B05.10]
5427908	1284	62.8967	23.7867	-1.40283	Down	0.800927	K13993|1|5e-87|322|bfu:BC1G_14178|HSP20 family protein	-	-	-	gi|154293998|ref|XP_001547443.1|/3.39848e-86/hypothetical protein BC1G_14178 [Botrytis cinerea B05.10]
5430095	1056	65.06	24.5567	-1.40566	Down	0.803382	K15030|1|2e-14|80.5|pbl:PAAG_06701|translation initiation factor 3 subunit M;K00993|2|2e-13|77.0|mbe:MBM_03974|ethanolaminephosphotransferase [EC:2.7.8.1]	-	-	-	gi|154298406|ref|XP_001549626.1|/2.02265e-91/predicted protein [Botrytis cinerea B05.10]
5436099	708	153.15	57.65	-1.40955	Down	0.833367	-	-	-	-	gi|154312389|ref|XP_001555522.1|/5.35729e-117/predicted protein [Botrytis cinerea B05.10]
5427346	999	451.037	167.243	-1.4313	Down	0.849078	K14950|1|2e-42|173|pbn:PADG_06164|cation-transporting ATPase 13A1 [EC:3.6.3.-];K11415|2|2e-34|146|gtr:GLOTRDRAFT_114209|NAD-dependent deacetylase sirtuin 5 [EC:3.5.1.-]	-	GO:0043168//anion binding	-	gi|154292636|ref|XP_001546889.1|/2.53976e-173/hypothetical protein BC1G_14644 [Botrytis cinerea B05.10]
5429364	1773	84.02	30.91	-1.44266	Down	0.817566	K13525|1|4e-17|90.5|pcs:Pc21g19270|transitional endoplasmic reticulum ATPase	-	-	-	gi|154296902|ref|XP_001548880.1|/0/hypothetical protein BC1G_12540 [Botrytis cinerea B05.10]
5429906	948	201.313	73.5767	-1.45212	Down	0.840697	K03781|1|6e-171|600|bfu:BC1G_12146|catalase [EC:1.11.1.6]	-	GO:0004601//peroxidase activity;GO:0046906//tetrapyrrole binding	GO:0044710;GO:0006950//response to stress	gi|154297987|ref|XP_001549418.1|/4.10581e-170/hypothetical protein BC1G_12146 [Botrytis cinerea B05.10]
5428818	537	163.31	59.5067	-1.45649	Down	0.837541	K18388|1|2e-24|111|aor:AOR_1_1256054|cytochrome P450 monooxygenase [EC:1.14.13.-];K17826|3|6e-12|70.5|pcs:Pc21g15450|fumitremorgin C monooxygenase [EC:1.14.13.177]	-	GO:0046906//tetrapyrrole binding;GO:0046914//transition metal ion binding;GO:0016712//oxidoreductase activity, acting on paired donors, with incorporation or reduction of molecular oxygen, reduced flavin or flavoprotein as one donor, and incorporation of one atom of oxygen	GO:0044710	gi|154295865|ref|XP_001548366.1|/2.50265e-97/hypothetical protein BC1G_13302 [Botrytis cinerea B05.10]
5437140	2877	64.1867	23.1433	-1.47168	Down	0.80682	-	-	GO:0003676//nucleic acid binding;GO:0034061//DNA polymerase activity	GO:0006260//DNA replication	gi|154314480|ref|XP_001556564.1|/0/hypothetical protein BC1G_03949 [Botrytis cinerea B05.10]
5435384	1140	123.533	43.9533	-1.49086	Down	0.832847	-	-	-	-	gi|154310985|ref|XP_001554823.1|/1.13872e-159/predicted protein [Botrytis cinerea B05.10]
5436640	972	354.83	126.233	-1.49104	Down	0.849949	-	-	-	-	gi|154313490|ref|XP_001556071.1|/2.20497e-158/predicted protein [Botrytis cinerea B05.10]
5427191	615	77.14	27.3667	-1.49506	Down	0.816944	-	-	-	-	gi|154292291|ref|XP_001546721.1|/2.75843e-94/predicted protein [Botrytis cinerea B05.10]
5432745	624	107.307	37.79	-1.50566	Down	0.829669	-	-	GO:0016407//acetyltransferase activity	-	gi|154303631|ref|XP_001552222.1|/1.84643e-109/predicted protein [Botrytis cinerea B05.10]
5433483	462	581.567	202.253	-1.52378	Down	0.855254	-	-	-	-	gi|154305104|ref|XP_001552955.1|/3.35305e-84/predicted protein [Botrytis cinerea B05.10]
5436217	1224	222.963	72.7933	-1.61493	Down	0.859869	K01183|1|8e-15|82.0|maw:MAC_04884|chitinase [EC:3.2.1.14]	-	-	-	gi|154312643|ref|XP_001555649.1|/9.17041e-126/hypothetical protein BC1G_05924 [Botrytis cinerea B05.10]
5425638	927	52.1533	16.9667	-1.62006	Down	0.814376	K01183|1|2e-40|166|mbe:MBM_07851|chitinase [EC:3.2.1.14]	-	GO:0016798//hydrolase activity, acting on glycosyl bonds	GO:0044238//primary metabolic process	gi|154288962|ref|XP_001545185.1|/2.38533e-98/hypothetical protein BC1G_16303, partial [Botrytis cinerea B05.10]
5426358	1158	87.16	27.95	-1.64082	Down	0.840097	-	-	-	-	gi|154290597|ref|XP_001545891.1|/0/predicted protein [Botrytis cinerea B05.10]
5433356	3105	91.6533	28.96	-1.66213	Down	0.84262	-	-	-	-	gi|154304885|ref|XP_001552846.1|/0/hypothetical protein BC1G_09028 [Botrytis cinerea B05.10]
5435551	1023	54.3167	17.1333	-1.66459	Down	0.818799	K00540|1|3e-10|66.6|afm:AFUA_1G11280|;K04125|2|5e-10|65.9|pic:PICST_51972|gibberellin 2-oxidase [EC:1.14.11.13]	-	-	-	gi|154311343|ref|XP_001555001.1|/0/hypothetical protein BC1G_06524 [Botrytis cinerea B05.10]
5426248	2076	107.217	33.4767	-1.6793	Down	0.848343	-	-	GO:0016701//oxidoreductase activity, acting on single donors with incorporation of molecular oxygen;GO:0043169//cation binding	GO:0044710	gi|154290374|ref|XP_001545783.1|/0/hypothetical protein BC1G_15741 [Botrytis cinerea B05.10]
5434136	654	554.463	172.33	-1.68592	Down	0.872311	K13993|1|2e-11|69.3|pfp:PFL1_00696|HSP20 family protein	-	-	-	gi|154308532|ref|XP_001553602.1|/6.34321e-111/hypothetical protein BC1G_08326 [Botrytis cinerea B05.10]
5425842	963	58.8567	17.8	-1.72533	Down	0.825879	-	-	-	-	gi|154289547|ref|XP_001545388.1|/0/hypothetical protein BC1G_16117 [Botrytis cinerea B05.10]
5434990	210	155.87	46.5067	-1.74483	Down	0.858772	-	-	-	-	gi|154310166|ref|XP_001554415.1|/8.73334e-34/predicted protein [Botrytis cinerea B05.10]
5441515	468	673.17	197.763	-1.7672	Down	0.875693	-	-	-	-	gi|154323107|ref|XP_001560868.1|/2.38867e-64/predicted protein [Botrytis cinerea B05.10]
5430790	303	44.1233	12.76	-1.78991	Down	0.812227	-	-	-	-	gi|154299754|ref|XP_001550295.1|/1.53002e-54/predicted protein [Botrytis cinerea B05.10]
5435355	1749	75.4267	21.6	-1.80404	Down	0.840584	K07192|1|0.0|1059|bfu:BC1G_06442|flotillin	-	-	-	gi|154310927|ref|XP_001554794.1|/0/hypothetical protein BC1G_06442 [Botrytis cinerea B05.10]
5430803	1812	43.3967	12.21	-1.82952	Down	0.813132	K04618|1|4e-15|84.0|ela:UCREL1_6073|galactose oxidase [EC:1.1.3.9]	-	-	-	gi|154299780|ref|XP_001550308.1|/0/hypothetical protein BC1G_11516 [Botrytis cinerea B05.10]
5440899	1665	210.367	58.21	-1.85357	Down	0.867843	K03781|1|1e-131|471|ssl:SS1G_00547|catalase [EC:1.11.1.6]	-	GO:0046906//tetrapyrrole binding;GO:0004601//peroxidase activity	GO:0044710;GO:0000302//response to reactive oxygen species	gi|154321896|ref|XP_001560263.1|/0/hypothetical protein BC1G_01095 [Botrytis cinerea B05.10]
5438985	774	63.2333	17.4233	-1.85966	Down	0.834849	K01181|1|8e-09|61.2|bfu:BC1G_01778|endo-1,4-beta-xylanase [EC:3.2.1.8];K01179|2|1e-08|60.8|afv:AFLA_045290|endoglucanase [EC:3.2.1.4]	-	GO:0016798//hydrolase activity, acting on glycosyl bonds;GO:0030247//polysaccharide binding	GO:0044238//primary metabolic process	gi|347831423|emb|CCD47120.1|/2.08278e-59/carbohydrate-Binding Module family 1 protein [Botrytis cinerea T4]
5434520	117	79.91	21.6867	-1.88157	Down	0.845719	-	-	-	-	gi|154309302|ref|XP_001553985.1|/7.6667e-17/predicted protein [Botrytis cinerea B05.10]
5429272	1713	60.6133	16.0833	-1.91407	Down	0.83417	K01952|1|2e-49|197|pno:SNOG_10851|phosphoribosylformylglycinamidine synthase [EC:6.3.5.3];K10866|2|6e-42|172|nhe:NECHADRAFT_65858|DNA repair protein RAD50 [EC:3.6.-.-];K14708|3|3e-41|170|cmt:CCM_00881|solute carrier family 26 (sodium-independent sulfate anion transporter), member 11;K13095|4|3e-32|140|fgr:FGSG_02080|splicing factor 1;K16066|5|3e-20|100|cthr:CTHT_0033850|3-hydroxy acid dehydrogena…	-	-	-	gi|347836030|emb|CCD50602.1|/0/similar to MFS multidrug transporter [Botrytis cinerea T4]
5431480	972	96.6933	25.2433	-1.93751	Down	0.853625	K18685|1|2e-14|80.5|cpw:CPC735_015190|ophiobolin F synthase [EC:4.2.3.145]	-	-	-	gi|154301129|ref|XP_001550978.1|/1.98509e-175/predicted protein [Botrytis cinerea B05.10]
5432112	954	40.8667	10.17	-2.0066	Down	0.818527	K00213|1|1e-10|67.8|afv:AFLA_065740|7-dehydrocholesterol reductase [EC:1.3.1.21]	-	GO:0036094//small molecule binding	-	gi|347828943|emb|CCD44640.1|/4.14058e-178/similar to nmrA-like family protein [Botrytis cinerea T4]
5430948	2268	37.83	8.37667	-2.17508	Down	0.818991	K15562|1|7e-08|60.1|pic:PICST_5847|serine/threonine-protein kinase BUR1 [EC:2.7.11.22 2.7.11.23];K02202|3|8e-07|56.6|pfp:PFL1_01661|cyclin-dependent kinase 7 [EC:2.7.11.22 2.7.11.23]	-	-	-	gi|154300072|ref|XP_001550453.1|/0/hypothetical protein BC1G_11225 [Botrytis cinerea B05.10]
5437882	1239	95.5533	20.4367	-2.22515	Down	0.864348	-	-	-	-	gi|154315936|ref|XP_001557290.1|/0/predicted protein [Botrytis cinerea B05.10]
5434501	222	31.7333	6.57333	-2.2713	Down	0.807646	-	-	-	-	gi|154309300|ref|XP_001553984.1|/3.77776e-32/predicted protein [Botrytis cinerea B05.10]
5429342	885	200.613	40.67	-2.30238	Down	0.880658	-	-	-	-	gi|154296840|ref|XP_001548849.1|/1.00492e-151/hypothetical protein BC1G_12509 [Botrytis cinerea B05.10]
5431100	381	28.8433	5.69	-2.34174	Down	0.804513	-	-	-	-	gi|154300376|ref|XP_001550604.1|/3.31099e-49/predicted protein [Botrytis cinerea B05.10]
5426514	582	57.07	10.5367	-2.43731	Down	0.850096	-	-	-	-	gi|154290957|ref|XP_001546067.1|/9.51962e-91/hypothetical protein BC1G_15542 [Botrytis cinerea B05.10]
5428333	303	123.723	22.55	-2.45592	Down	0.87593	-	-	-	-	gi|154294839|ref|XP_001547858.1|/6.01663e-51/predicted protein [Botrytis cinerea B05.10]
5435024	1476	115.49	20.66	-2.48286	Down	0.874754	K01268|1|2e-78|293|ani:AN8252.2|aminopeptidase I [EC:3.4.11.22];K08254|2|2e-57|224|cthr:CTHT_0046460|glucan endo-1,3-alpha-glucosidase [EC:3.2.1.59]	-	-	-	gi|154310276|ref|XP_001554470.1|/0/hypothetical protein BC1G_07058 [Botrytis cinerea B05.10]
5435383	636	62.8067	9.59	-2.71131	Down	0.859462	K10632|1|9e-06|50.4|pco:PHACADRAFT_152408|BRCA1-associated protein [EC:2.3.2.27]	-	-	-	gi|154310983|ref|XP_001554822.1|/6.03038e-103/predicted protein [Botrytis cinerea B05.10]
5429532	1056	88.4667	5.11	-4.11374	Down	0.88585	-	-	-	-	gi|154297239|ref|XP_001549047.1|/2.76408e-165/hypothetical protein BC1G_12455 [Botrytis cinerea B05.10]

## Sheet: CON-24 h vs BT-24 h
GeneID	Gene length	Mean FPKM-CON_24h	Mean FPKM-BT_24h	log2Ratio(BT_24h/CON_24h)	Up/Down	Probability	KEGG Orthology	GO-Cellular Component	GO-Molecular Function	GO-Biological Process	Blast nr
5425567	285	4.11	223.81	5.76699	Up	0.931009	-	-	-	-	gi|154288730|ref|XP_001545114.1|/4.1076e-39/hypothetical protein BC1G_16381 [Botrytis cinerea B05.10]
5434344	3258	2.03	106.29	5.71038	Up	0.917127	K08712|1|3e-109|397|shs:STEHIDRAFT_146669|ATP-binding cassette, subfamily G (WHITE), member 2, SNQ2	-	-	-	gi|154308948|ref|XP_001553809.1|/0/hypothetical protein BC1G_08002 [Botrytis cinerea B05.10]
5438331	396	1.80667	76.22	5.39877	Up	0.900041	-	-	-	-	gi|154316787|ref|XP_001557714.1|/2.75883e-59/hypothetical protein BC1G_03811 [Botrytis cinerea B05.10]
5430638	804	0.51	18.7433	5.19974	Up	0.811238	-	-	-	-	gi|154299482|ref|XP_001550160.1|/1.35881e-141/predicted protein [Botrytis cinerea B05.10]
5440837	750	1.60667	52.4033	5.02752	Up	0.87732	-	-	-	-	gi|154321732|ref|XP_001560181.1|/2.44976e-86/predicted protein [Botrytis cinerea B05.10]
5428359	858	4.91	159.357	5.02039	Up	0.906369	-	-	-	GO:0051828	gi|347835432|emb|CCD50004.1|/1.53121e-149/Gas2, regulated by Bmp1 MAP kinase cascade [Botrytis cinerea T4]
5434983	483	1.23667	37.4067	4.91877	Up	0.858792	-	-	-	-	gi|154310180|ref|XP_001554422.1|/4.18426e-86/hypothetical protein BC1G_07010 [Botrytis cinerea B05.10]
5434758	1041	2.91667	85.35	4.871	Up	0.890578	-	-	-	-	gi|154309712|ref|XP_001554189.1|/3.1909e-166/predicted protein [Botrytis cinerea B05.10]
5425786	558	24.28	666.167	4.77804	Up	0.914821	K07824|1|2e-26|119|nhe:NECHADRAFT_55048|benzoate 4-monooxygenase [EC:1.14.13.12];K00517|2|8e-26|116|afm:AFUA_2G07920|	-	-	-	gi|154289418|ref|XP_001545332.1|/1.90549e-106/cytochrome P450 [Botrytis cinerea B05.10]
5441672	1191	8.06667	154.33	4.2579	Up	0.892714	-	-	-	-	gi|154323406|ref|XP_001561017.1|/0/predicted protein [Botrytis cinerea B05.10]
5425763	612	9.67333	181.037	4.22613	Up	0.894213	K00517|1|6e-29|127|afm:AFUA_5G01360|;K07824|3|2e-19|95.9|nhe:NECHADRAFT_34486|benzoate 4-monooxygenase [EC:1.14.13.12]	-	GO:0016491//oxidoreductase activity;GO:0005488//binding	-	gi|154289357|ref|XP_001545309.1|/1.64492e-107/hypothetical protein BC1G_16147 [Botrytis cinerea B05.10]
5436710	270	34.1467	615.853	4.17277	Up	0.905278	-	-	-	-	-
5433272	720	6.03333	104.05	4.10818	Up	0.88258	-	-	-	-	gi|154304638|ref|XP_001552723.1|/7.44104e-29/predicted protein [Botrytis cinerea B05.10]
5427919	774	33.2067	503.727	3.9231	Up	0.900938	-	-	GO:0004175//endopeptidase activity	GO:0019538//protein metabolic process	gi|154293948|ref|XP_001547418.1|/4.26303e-121/hypothetical protein BC1G_14153 [Botrytis cinerea B05.10]
5428527	2592	1.89333	27.04	3.83609	Up	0.817315	-	-	-	-	gi|154295251|ref|XP_001548062.1|/0/hypothetical protein BC1G_13439 [Botrytis cinerea B05.10]
5433549	741	182.427	2433.15	3.73744	Up	0.901484	-	-	-	-	gi|154305273|ref|XP_001553039.1|/1.9412e-112/hypothetical protein BC1G_08931 [Botrytis cinerea B05.10]
5438329	1515	14.7633	192.773	3.70682	Up	0.889021	-	-	-	-	gi|154316791|ref|XP_001557716.1|/0/hypothetical protein BC1G_03813 [Botrytis cinerea B05.10]
5430245	1287	2.17333	27.7833	3.67624	Up	0.816509	K01045|1|4e-10|66.6|wse:WALSEDRAFT_62365|arylesterase / paraoxonase [EC:3.1.1.2 3.1.8.1]	-	-	-	gi|347827711|emb|CCD43408.1|/0/similar to serum paraoxonase/arylesterase [Botrytis cinerea T4]
5437109	1467	34.3967	424.99	3.62709	Up	0.896417	K15428|1|2e-133|476|ssl:SS1G_10529|Cys-Gly metallodipeptidase DUG1 [EC:3.4.13.-]	-	GO:0070011//peptidase activity, acting on L-amino acid peptides	GO:0019538//protein metabolic process	gi|347827351|emb|CCD43048.1|/0/similar to cytosolic non-specific dipeptidase [Botrytis cinerea T4]
5436653	1098	5.13	63.1067	3.62076	Up	0.862007	K01183|1|2e-148|525|bfu:BC1G_05455|chitinase [EC:3.2.1.14]	-	GO:0016798//hydrolase activity, acting on glycosyl bonds;GO:0030247//polysaccharide binding	GO:0044238//primary metabolic process	gi|154313516|ref|XP_001556084.1|/1.24094e-147/hypothetical protein BC1G_05455 [Botrytis cinerea B05.10]
5433257	582	12.2567	137.707	3.48996	Up	0.881024	-	-	-	-	gi|154304666|ref|XP_001552737.1|/1.17727e-48/predicted protein [Botrytis cinerea B05.10]
5428007	1299	4.23667	47.36	3.48267	Up	0.848817	K01213|1|1e-50|201|mrr:Moror_10840|galacturan 1,4-alpha-galacturonidase [EC:3.2.1.67]	-	GO:0004553//hydrolase activity, hydrolyzing O-glycosyl compounds	GO:0044238//primary metabolic process	gi|154294159|ref|XP_001547522.1|/0/hypothetical protein BC1G_13970 [Botrytis cinerea B05.10]
5437108	792	36.3133	379.4	3.38515	Up	0.892873	K07005|1|1e-20|100|nhe:NECHADRAFT_91296|uncharacterized protein	-	-	-	gi|347827352|emb|CCD43049.1|/3.39106e-145/similar to flavin-nucleotide-binding protein [Botrytis cinerea T4]
5431630	1161	83.76	861.533	3.36257	Up	0.89661	-	-	-	-	gi|154301419|ref|XP_001551122.1|/0/hypothetical protein BC1G_10379 [Botrytis cinerea B05.10]
5428880	6531	2.39	24.5	3.3577	Up	0.803092	K00680|1|2e-177|624|afm:AFUA_3G14700|;K15419|3|7e-163|576|bfu:BC1G_09042|emericellamide biosynthesis, highly reducing iterative type I polyketide synthase	-	GO:0046914//transition metal ion binding;GO:0036094//small molecule binding;GO:0016746//transferase activity, transferring acyl groups	GO:0044710	gi|154295922|ref|XP_001548394.1|/0/hypothetical protein BC1G_13114 [Botrytis cinerea B05.10]
5429323	1461	96.9567	957.797	3.30431	Up	0.895997	-	-	-	-	gi|154296796|ref|XP_001548827.1|/0/predicted protein [Botrytis cinerea B05.10]
5440277	1950	3.17333	29.7567	3.22914	Up	0.816338	K01279|1|0.0|688|npa:UCRNP2_8356|tripeptidyl-peptidase I [EC:3.4.14.9]	-	GO:0004175//endopeptidase activity	GO:0019538//protein metabolic process	gi|347838945|emb|CCD53517.1|/0/similar to protease S8 tripeptidyl peptidase I (secreted protein) [Botrytis cinerea T4]
5435566	1455	4.61333	43.06	3.22247	Up	0.840354	K01452|1|4e-95|349|afm:AFUA_6G10430|chitin deacetylase [EC:3.5.1.41]	-	GO:0003824//catalytic activity	-	gi|347829131|emb|CCD44828.1|/0/carbohydrate esterase family 4 protein [Botrytis cinerea T4]
5435336	2106	4.40333	39.98	3.18261	Up	0.835878	K04618|1|0.0|1453|bfu:BC1G_06375|galactose oxidase [EC:1.1.3.9]	-	-	GO:0022610	gi|154310793|ref|XP_001554727.1|/0/hypothetical protein BC1G_06375 [Botrytis cinerea B05.10]
5437357	7434	12.53	113.273	3.17635	Up	0.873935	K15394|1|0.0|1506|act:ACLA_078660|hybrid polyketide synthase / nonribosomal peptide synthetase ACE1	-	-	-	gi|154314889|ref|XP_001556768.1|/0/hypothetical protein BC1G_04786 [Botrytis cinerea B05.10]
5437363	897	64.7867	557.917	3.10628	Up	0.89277	K17825|1|3e-41|169|ure:UREG_04217|verruculogen synthase [EC:1.14.11.38]	-	-	-	gi|347832094|emb|CCD47791.1|/3.51306e-176/similar to phytanoyl-CoA dioxygenase [Botrytis cinerea T4]
5437362	1605	10.82	92.23	3.09154	Up	0.867562	K08869|1|2e-135|483|npa:UCRNP2_4161|aarF domain-containing kinase;K03379|2|3e-105|383|pic:PICST_57936|cyclohexanone monooxygenase [EC:1.14.13.22];K00540|3|3e-89|329|afm:AFUA_8G00440|;K14556|5|2e-27|124|tmn:UCRPA7_6730|U3 small nucleolar RNA-associated protein 12	-	-	-	gi|347832095|emb|CCD47792.1|/0/similar to cyclohexanone 1,2-monooxygenase [Botrytis cinerea T4]
5428936	1614	7.65	64.59	3.07778	Up	0.856622	K00517|1|4e-76|286|afm:AFUA_3G14760|;K16261|5|2e-40|167|fpu:FPSE_05313|yeast amino acid transporter	-	GO:0046914//transition metal ion binding;GO:0016491//oxidoreductase activity;GO:0046906//tetrapyrrole binding	GO:0044710	gi|347441297|emb|CCD34218.1|/0/similar to cytochrome P450 monooxygenase [Botrytis cinerea T4]
5427565	6417	15.81	132.573	3.06788	Up	0.875889	K15321|1|0.0|1717|ang:ANI_1_726084|naphtho-gamma-pyrone polyketide synthase	-	GO:0016787//hydrolase activity	GO:0008152//metabolic process	gi|154293086|ref|XP_001547095.1|/0/hypothetical protein BC1G_14497 [Botrytis cinerea B05.10]
5439808	855	89.8133	747.903	3.05785	Up	0.8936	K16066|1|2e-14|79.7|aje:HCAG_00889|3-hydroxy acid dehydrogenase / malonic semialdehyde reductase [EC:1.1.1.381 1.1.1.-];K00540|4|4e-14|79.0|afm:AFUA_6G04850|	-	-	GO:0008152//metabolic process	gi|154319734|ref|XP_001559184.1|/1.51794e-157/hypothetical protein BC1G_02348 [Botrytis cinerea B05.10]
5437107	1224	573.343	4743.96	3.04862	Up	0.895224	K01613|1|2e-18|94.4|cgi:CGB_A9490W|phosphatidylserine decarboxylase [EC:4.1.1.65]	-	GO:0016831//carboxy-lyase activity	GO:0006644//phospholipid metabolic process	gi|347827354|emb|CCD43051.1|/0/similar to phosphatidylserine decarboxylase [Botrytis cinerea T4]
5438709	1170	141.02	1160.79	3.04114	Up	0.894361	K06002|1|5e-67|255|cput:CONPUDRAFT_109605|pepsin A [EC:3.4.23.1];K01382|2|1e-61|237|hir:HETIRDRAFT_99524|cathepsin E [EC:3.4.23.34];K01381|3|6e-58|225|scm:SCHCODRAFT_235968|saccharopepsin [EC:3.4.23.25]	-	GO:0004175//endopeptidase activity	GO:0019538//protein metabolic process	gi|347839278|emb|CCD53850.1|/0/similar to aspartic protease precursor (secreted protein) [Botrytis cinerea T4]
5435283	1431	11.85	95.1333	3.00506	Up	0.86771	-	-	-	-	gi|154310791|ref|XP_001554726.1|/0/hypothetical protein BC1G_06374 [Botrytis cinerea B05.10]
5427723	2133	7	55.44	2.9855	Up	0.849283	K00540|1|8e-15|83.2|sce:YDR506C|	-	GO:0003824//catalytic activity;GO:0046914//transition metal ion binding	GO:0044710	gi|154293446|ref|XP_001547254.1|/0/hypothetical protein BC1G_14349 [Botrytis cinerea B05.10]
5426427	315	26.2433	202.55	2.94826	Up	0.881012	-	-	-	-	gi|154290775|ref|XP_001545978.1|/1.12815e-44/predicted protein [Botrytis cinerea B05.10]
5428935	537	41.2533	317.793	2.94551	Up	0.886727	-	-	-	-	gi|154296073|ref|XP_001548469.1|/3.5084e-83/predicted protein [Botrytis cinerea B05.10]
5425859	1521	7.87667	59.75	2.92328	Up	0.851124	K00517|1|1e-75|284|afm:AFUA_4G09980|;K17645|2|1e-65|251|pan:PODANSg8563|averantin hydroxylase [EC:1.14.13.174]	-	GO:0046914//transition metal ion binding;GO:0016491//oxidoreductase activity;GO:0046906//tetrapyrrole binding	GO:0044710	gi|169635728|emb|CAP58782.1|/0/cytochrome P40 monooxygenase [Botrytis cinerea]
5425855	900	3.49333	26.1133	2.90211	Up	0.800854	K18388|1|2e-22|107|afv:AFLA_045540|cytochrome P450 monooxygenase [EC:1.14.13.-];K00517|3|1e-10|67.4|afm:AFUA_6G13945|;K17826|4|2e-10|66.6|pcs:Pc21g15450|fumitremorgin C monooxygenase [EC:1.14.13.177]	-	GO:0046914//transition metal ion binding;GO:0016491//oxidoreductase activity;GO:0046906//tetrapyrrole binding	GO:0044710	gi|154289579|ref|XP_001545402.1|/8.14686e-173/hypothetical protein BC1G_16085 [Botrytis cinerea B05.10]
5442018	1593	12.0767	89.2633	2.88585	Up	0.864188	K01230|1|0.0|1011|bfu:BC1G_00455|mannosyl-oligosaccharide alpha-1,2-mannosidase [EC:3.2.1.113]	-	GO:0015924//mannosyl-oligosaccharide mannosidase activity;GO:0046872//metal ion binding	-	gi|347829827|emb|CCD45524.1|/0/glycoside hydrolase family 47 protein [Botrytis cinerea T4]
5437360	705	119.33	874.56	2.8736	Up	0.89193	K00059|1|5e-34|144|nhe:NECHADRAFT_56259|3-oxoacyl-[acyl-carrier protein] reductase [EC:1.1.1.100];K03448|3|4e-30|131|npa:UCRNP2_4418|MFS transporter, ACS family, pantothenate transporter	-	-	-	gi|154314883|ref|XP_001556765.1|/4.33228e-127/hypothetical protein BC1G_04783 [Botrytis cinerea B05.10]
5428934	1365	4.16	30.42	2.87036	Up	0.812249	K05607|1|7e-15|82.4|act:ACLA_008060|methylglutaconyl-CoA hydratase [EC:4.2.1.18];K19184|2|2e-14|80.9|afm:AFUA_2G18020|fumigaclavine B O-acetyltransferase [EC:2.3.1.205]	-	-	-	gi|347441295|emb|CCD34216.1|/0/similar to trichothecene 3-O-acetyltransferase [Botrytis cinerea T4]
5428305	2049	6.66333	48.6967	2.86951	Up	0.841899	-	-	-	-	gi|154294814|ref|XP_001547846.1|/0/hypothetical protein BC1G_13622 [Botrytis cinerea B05.10]
5441670	3402	10.1	73.4467	2.86234	Up	0.858417	-	-	-	-	gi|154323410|ref|XP_001561019.1|/0/predicted protein [Botrytis cinerea B05.10]
5426159	480	21.0367	152.927	2.86186	Up	0.876162	K05986|1|1e-50|198|aor:AOR_1_1366164|nuclease S1 [EC:3.1.30.1]	-	GO:0004518//nuclease activity;GO:0097159//organic cyclic compound binding	GO:0006259//DNA metabolic process	gi|154290219|ref|XP_001545708.1|/1.95777e-88/nuclease [Botrytis cinerea B05.10]
5438876	1200	223.597	1610.27	2.84834	Up	0.892714	-	-	-	-	gi|347831543|emb|CCD47240.1|/0/similar to similar to DUF946 domain-containing protein [Botrytis cinerea T4]
5431316	987	42.07	291.223	2.79126	Up	0.883898	-	-	-	-	gi|154300791|ref|XP_001550810.1|/1.08487e-160/hypothetical protein BC1G_10695 [Botrytis cinerea B05.10]
5427614	1389	16.47	112.737	2.77504	Up	0.868198	K01288|1|3e-156|551|afm:AFUA_5G01200|carboxypeptidase D [EC:3.4.16.6]	-	GO:0004180//carboxypeptidase activity	GO:0019538//protein metabolic process	gi|154293217|ref|XP_001547153.1|/0/hypothetical protein BC1G_14591 [Botrytis cinerea B05.10]
5436026	1653	190.457	1289.48	2.75925	Up	0.890919	K03283|1|0.0|927|bfu:BC1G_06164|heat shock 70kDa protein 1/8;K06758|1|0.0|927|bfu:BC1G_06164|L1 cell adhesion molecule like protein	-	GO:0032550	GO:0050896//response to stimulus	gi|154312262|ref|XP_001555459.1|/0/heat shock 70 kDa protein 2 [Botrytis cinerea B05.10]
5430151	1290	4.85	32.6067	2.74911	Up	0.814986	K01183|1|0.0|836|bfu:BC1G_11407|chitinase [EC:3.2.1.14]	-	GO:0004553//hydrolase activity, hydrolyzing O-glycosyl compounds	GO:0044238//primary metabolic process;GO:0006026	gi|154298445|ref|XP_001549645.1|/0/hypothetical protein BC1G_11407 [Botrytis cinerea B05.10]
5428302	324	15.93	105.493	2.72733	Up	0.866153	-	-	-	-	gi|154294816|ref|XP_001547847.1|/8.531e-61/hypothetical protein BC1G_13623 [Botrytis cinerea B05.10]
5428937	906	7.33	47.7267	2.70291	Up	0.838025	K10246|1|2e-169|595|bfu:BC1G_12764|fatty acid elongase 3 [EC:2.3.1.199];K10245|5|4e-103|374|ure:UREG_03944|fatty acid elongase 2 [EC:2.3.1.199]	GO:0031224//intrinsic component of membrane	-	-	gi|154296069|ref|XP_001548467.1|/1.23171e-168/hypothetical protein BC1G_12764 [Botrytis cinerea B05.10]
5437361	5490	11.2367	71.1267	2.66218	Up	0.854134	K18281|1|2e-120|435|nfi:NFIA_074300|brevianamide F synthase	-	-	-	gi|154314881|ref|XP_001556764.1|/0/hypothetical protein BC1G_04782 [Botrytis cinerea B05.10]
5429101	1737	20.9867	131.6	2.64861	Up	0.870618	K00108|1|2e-53|210|hir:HETIRDRAFT_66113|choline dehydrogenase [EC:1.1.99.1]	-	-	-	gi|154296388|ref|XP_001548625.1|/0/hypothetical protein BC1G_13020 [Botrytis cinerea B05.10]
5440449	1035	29.3467	183.107	2.64142	Up	0.876321	K09467|1|9e-07|55.1|pgr:PGTG_12491|zinc-finger protein CreA/MIG	-	GO:0005488//binding	-	gi|154321101|ref|XP_001559866.1|/0/hypothetical protein BC1G_01425 [Botrytis cinerea B05.10]
5437358	339	7.45333	45.92	2.62316	Up	0.834844	-	-	-	-	gi|154314887|ref|XP_001556767.1|/1.29893e-61/hypothetical protein BC1G_04785 [Botrytis cinerea B05.10]
5439250	2271	4.47333	27.4967	2.61983	Up	0.800002	K01210|1|0.0|1400|bfu:BC1G_02731|glucan 1,3-beta-glucosidase [EC:3.2.1.58]	-	-	-	gi|154318684|ref|XP_001558660.1|/0/hypothetical protein BC1G_02731 [Botrytis cinerea B05.10]
5432367	1062	6.18	37.38	2.59659	Up	0.822178	K19305|1|6e-22|105|ela:UCREL1_8793|deuterolysin [EC:3.4.24.39]	-	GO:0004175//endopeptidase activity;GO:0043169//cation binding	GO:0019538//protein metabolic process	gi|347832251|emb|CCD47948.1|/5.24803e-172/similar to metalloproteinase (secreted protein) [Botrytis cinerea T4]
5425631	108	5.34	31.7367	2.57124	Up	0.808931	-	-	-	-	gi|154288935|ref|XP_001545178.1|/2.91184e-13/hypothetical protein BC1G_16312, partial [Botrytis cinerea B05.10]
5438602	1299	29.6967	172.7	2.5399	Up	0.872776	K06004|1|2e-87|323|pcs:Pc21g03510|aspergillopepsin I [EC:3.4.23.18]	-	GO:0004175//endopeptidase activity	GO:0019538//protein metabolic process	gi|347829673|emb|CCD45370.1|/0/similar to extracellular aspartic endopeptidase (secreted protein) [Botrytis cinerea T4]
5436172	1092	34.6567	200.223	2.53041	Up	0.874901	K19245|1|4e-26|119|abp:AGABI1DRAFT59555|sulfonate dioxygenase [EC:1.14.11.-]	-	-	-	gi|154312555|ref|XP_001555605.1|/0/hypothetical protein BC1G_05880 [Botrytis cinerea B05.10]
5426080	1104	5.84333	33.6667	2.52646	Up	0.812294	K00680|1|1e-42|174|afm:AFUA_3G14700|;K15418|2|1e-39|164|pcs:Pc21g12440|zearalenone synthase, highly reducing iterative type I polyketide synthase;K15419|3|8e-30|131|ani:AN2547.2|emericellamide biosynthesis, highly reducing iterative type I polyketide synthase;K15390|4|2e-29|130|afm:AFUA_8G00540|pseurotin A synthetase, hybrid polyketide synthase / nonribosomal peptide synthetase	-	GO:0046914//transition metal ion binding;GO:0036094//small molecule binding;GO:0016746//transferase activity, transferring acyl groups	GO:0044710	gi|154290017|ref|XP_001545610.1|/0/hypothetical protein BC1G_15837 [Botrytis cinerea B05.10]
5438586	3039	9.29667	53.1567	2.51547	Up	0.839377	K01190|1|0.0|1144|afm:AFUA_1G14170|beta-galactosidase [EC:3.2.1.23]	-	GO:0015925//galactosidase activity	GO:0005975//carbohydrate metabolic process	gi|347829658|emb|CCD45355.1|/0/glycoside hydrolase family 35 protein [Botrytis cinerea T4]
5441333	1203	7.52333	42.3167	2.49178	Up	0.826733	K00002|1|0.0|795|bfu:BC1G_00717|alcohol dehydrogenase (NADP+) [EC:1.1.1.2]	-	GO:0046914//transition metal ion binding;GO:0036094//small molecule binding;GO:0016616//oxidoreductase activity, acting on the CH-OH group of donors, NAD or NADP as acceptor	GO:0006081//cellular aldehyde metabolic process;GO:0044281//small molecule metabolic process	gi|347837130|emb|CCD51702.1|/0/similar to alcohol dehydrogenase (NADP dependent) [Botrytis cinerea T4]
5437135	1104	5.41	29.8433	2.46371	Up	0.801865	K01443|1|0.0|705|bfu:BC1G_05324|N-acetylglucosamine-6-phosphate deacetylase [EC:3.5.1.25]	-	GO:0016787//hydrolase activity	-	gi|154314461|ref|XP_001556555.1|/0/hypothetical protein BC1G_05324 [Botrytis cinerea B05.10]
5431686	1116	52.66	290.367	2.4631	Up	0.878968	K10675|1|0.0|740|bfu:BC1G_10112|cyanide hydratase [EC:4.2.1.66]	-	GO:0016787//hydrolase activity	GO:0008152//metabolic process	gi|154301570|ref|XP_001551197.1|/0/cyanide hydratase [Botrytis cinerea B05.10]
5434715	2346	8.27667	44.96	2.44152	Up	0.829346	K01210|1|0.0|700|ssl:SS1G_09858|glucan 1,3-beta-glucosidase [EC:3.2.1.58]	-	-	-	gi|154309698|ref|XP_001554182.1|/0/hypothetical protein BC1G_07319 [Botrytis cinerea B05.10]
5441747	1104	22.39	120.817	2.43189	Up	0.864472	-	-	-	-	gi|154323572|ref|XP_001561100.1|/1.01909e-165/predicted protein [Botrytis cinerea B05.10]
5437359	1659	19.24	102.237	2.40973	Up	0.860166	K19572|1|5e-88|325|aje:HCAG_05202|adenosine deaminase CECR1 [EC:3.5.4.4];K01895|2|7e-47|189|mgl:MGL_0349|acetyl-CoA synthetase [EC:6.2.1.1]	-	-	-	gi|154314885|ref|XP_001556766.1|/0/hypothetical protein BC1G_04784 [Botrytis cinerea B05.10]
5432390	1371	6.16333	32.75	2.40971	Up	0.807966	-	-	-	-	gi|154302925|ref|XP_001551871.1|/0/hypothetical protein BC1G_09206 [Botrytis cinerea B05.10]
5425787	1140	20.3167	107.173	2.39921	Up	0.8612	K00517|1|3e-31|136|afm:AFUA_4G14140|	-	-	-	gi|154289416|ref|XP_001545331.1|/0/hypothetical protein BC1G_16061, partial [Botrytis cinerea B05.10]
5425858	4212	6.03333	30.9667	2.35969	Up	0.802411	K15394|1|0.0|820|pan:PODANSg2214|hybrid polyketide synthase / nonribosomal peptide synthetase ACE1;K15384|3|0.0|768|nfi:NFIA_001530|aspyridone synthetase, hybrid polyketide synthase / nonribosomal peptide synthetase	-	GO:0036094//small molecule binding;GO:0003824//catalytic activity	-	gi|154289583|ref|XP_001545404.1|/0/hypothetical protein BC1G_16087 [Botrytis cinerea B05.10]
5441694	768	38.5933	196.973	2.35158	Up	0.87214	-	-	-	-	gi|154323362|ref|XP_001560995.1|/2.70184e-144/predicted protein [Botrytis cinerea B05.10]
5437190	1059	8.68	43.7333	2.33297	Up	0.824927	K09467|1|5e-10|65.9|cci:CC1G_12253|zinc-finger protein CreA/MIG	GO:0044464	GO:0097159//organic cyclic compound binding;GO:0046914//transition metal ion binding	-	gi|154314626|ref|XP_001556637.1|/3.27235e-174/hypothetical protein BC1G_04022 [Botrytis cinerea B05.10]
5437355	972	167.393	829.81	2.30954	Up	0.882262	K18097|1|9e-67|254|pfp:PFL1_06315|glycerol 2-dehydrogenase (NADP+) [EC:1.1.1.156];K18107|4|3e-58|226|hir:HETIRDRAFT_442642|L-glyceraldehyde reductase [EC:1.1.1.372]	-	GO:0003824//catalytic activity	GO:0044710	gi|154314893|ref|XP_001556770.1|/0/alcohol dehydrogenase [Botrytis cinerea B05.10]
5427722	597	22.9333	112.753	2.29765	Up	0.858792	-	-	-	-	gi|154293444|ref|XP_001547253.1|/1.5206e-94/hypothetical protein BC1G_14348 [Botrytis cinerea B05.10]
5432654	1365	35.7667	174.597	2.28734	Up	0.867335	-	-	-	-	gi|154303422|ref|XP_001552118.1|/0/predicted protein [Botrytis cinerea B05.10]
5440142	897	19.2033	92.3767	2.26617	Up	0.852464	K11173|1|1e-145|516|bfu:BC1G_02180|hydroxyacid-oxoacid transhydrogenase [EC:1.1.99.24]	-	GO:0043169//cation binding;GO:0003824//catalytic activity	GO:0044710	gi|154320397|ref|XP_001559515.1|/7.14456e-145/hypothetical protein BC1G_02180 [Botrytis cinerea B05.10]
5430738	963	11.97	57.5233	2.26472	Up	0.835753	K01209|1|5e-123|441|ang:ANI_1_108034|alpha-N-arabinofuranosidase [EC:3.2.1.55]	-	-	-	gi|347827901|emb|CCD43598.1|/7.42607e-175/glycoside hydrolase family 62 protein [Botrytis cinerea T4]
5430956	1425	21.0933	101.013	2.25969	Up	0.854566	-	-	GO:0016798//hydrolase activity, acting on glycosyl bonds	GO:0044238//primary metabolic process	gi|347840611|emb|CCD55183.1|/0/glycoside hydrolase family 16 protein [Botrytis cinerea T4]
5426811	288	8.61333	40.9	2.24746	Up	0.817099	-	-	-	-	gi|154291508|ref|XP_001546336.1|/1.97868e-17/predicted protein [Botrytis cinerea B05.10]
5432652	273	20.1267	95.4	2.24488	Up	0.852725	-	-	-	-	gi|154303424|ref|XP_001552119.1|/1.12734e-44/predicted protein [Botrytis cinerea B05.10]
5433354	1644	16.0633	76.0767	2.24368	Up	0.845796	K17877|1|9e-23|108|psq:PUNSTDRAFT_98111|nitrite reductase (NAD(P)H) [EC:1.7.1.4]	GO:0044424	GO:0043169//cation binding;GO:0051536//iron-sulfur cluster binding;GO:0003824//catalytic activity;GO:0000166//nucleotide binding	GO:0044710;GO:0019725//cellular homeostasis	gi|347828695|emb|CCD44392.1|/0/similar to apoptosis-inducing factor 3 [Botrytis cinerea T4]
5429603	1146	23.6767	111.287	2.23274	Up	0.856474	K00517|1|1e-53|211|afm:AFUA_5G01360|;K07824|3|8e-20|98.6|bsc:COCSADRAFT_120080|benzoate 4-monooxygenase [EC:1.14.13.12]	-	GO:0046872//metal ion binding;GO:0016491//oxidoreductase activity	-	gi|154297322|ref|XP_001549088.1|/0/hypothetical protein BC1G_12065 [Botrytis cinerea B05.10]
5438486	1113	20.6467	96.69	2.22746	Up	0.852873	K14454|1|5e-43|173|nhe:NECHADRAFT_10996|aspartate aminotransferase, cytoplasmic [EC:2.6.1.1];K00286|3|1e-26|121|npa:UCRNP2_9665|pyrroline-5-carboxylate reductase [EC:1.5.1.2];K00318|4|2e-12|74.3|mrr:Moror_511|proline dehydrogenase [EC:1.5.-.-]	-	-	GO:0044710	gi|154317252|ref|XP_001557946.1|/1.94636e-164/hypothetical protein BC1G_03528 [Botrytis cinerea B05.10]
5437039	1086	26.32	123.033	2.22482	Up	0.85861	K00457|1|2e-44|180|ang:ANI_1_1220184|4-hydroxyphenylpyruvate dioxygenase [EC:1.13.11.27]	-	-	-	gi|154314301|ref|XP_001556475.1|/0/hypothetical protein BC1G_05244 [Botrytis cinerea B05.10]
5432650	8721	32.5133	151.353	2.21882	Up	0.862984	-	-	-	-	gi|154303428|ref|XP_001552121.1|/0/hypothetical protein BC1G_09285 [Botrytis cinerea B05.10]
5435656	504	27.4567	126.89	2.20835	Up	0.859098	-	-	-	-	gi|154311554|ref|XP_001555106.1|/5.28767e-85/hypothetical protein BC1G_06236 [Botrytis cinerea B05.10]
5441013	129	17.4167	80.4833	2.20822	Up	0.84725	-	-	-	-	-
5435550	1143	25.55	117.907	2.20625	Up	0.857338	K09510|1|3e-140|498|bfu:BC1G_06525|DnaJ homolog subfamily B member 4	-	-	-	gi|347829144|emb|CCD44841.1|/1.71643e-139/similar to psi protein [Botrytis cinerea T4]
5438219	870	125.1	575.547	2.20185	Up	0.87815	K17739|1|1e-164|579|bfu:BC1G_04230|tetrahydroxynaphthalene reductase [EC:1.1.1.252]	-	GO:0036094//small molecule binding;GO:0016616//oxidoreductase activity, acting on the CH-OH group of donors, NAD or NADP as acceptor	GO:0006582//melanin metabolic process	gi|347835159|emb|CCD49731.1|/6.50611e-164/similar to 1,3,8-naphthalenetriol reductase [Botrytis cinerea T4]
5435956	432	87.9833	404.28	2.20005	Up	0.875673	-	-	-	-	gi|154312126|ref|XP_001555391.1|/2.48889e-68/hypothetical protein BC1G_06096 [Botrytis cinerea B05.10]
5437353	1488	175.067	787.713	2.16977	Up	0.878627	K01876|1|3e-15|84.0|aje:HCAG_05328|aspartyl-tRNA synthetase [EC:6.1.1.12]	-	GO:0003824//catalytic activity	-	gi|154314897|ref|XP_001556772.1|/0/CDP-alcohol phosphatidyltransferase [Botrytis cinerea B05.10]
5436693	3168	8.38667	37.6633	2.16699	Up	0.809727	-	-	-	-	gi|154313603|ref|XP_001556127.1|/0/hypothetical protein BC1G_05651 [Botrytis cinerea B05.10]
5429114	1482	24.57	109.783	2.15969	Up	0.854532	K03781|1|0.0|1018|bfu:BC1G_13021|catalase [EC:1.11.1.6]	-	GO:0004601//peroxidase activity;GO:0046906//tetrapyrrole binding	GO:0044710;GO:0006950//response to stress	gi|154296390|ref|XP_001548626.1|/0/catalase [Botrytis cinerea B05.10]
5441027	1143	27.3533	121.863	2.15548	Up	0.857031	-	-	GO:0048037//cofactor binding;GO:0036094//small molecule binding	GO:0008152//metabolic process	gi|154322144|ref|XP_001560387.1|/0/hypothetical protein BC1G_01219 [Botrytis cinerea B05.10]
5437134	1020	15.8933	70.5133	2.14947	Up	0.841251	K02564|1|0.0|678|bfu:BC1G_05323|glucosamine-6-phosphate deaminase [EC:3.5.99.6]	-	GO:0016861//intramolecular oxidoreductase activity, interconverting aldoses and ketoses	GO:0044238//primary metabolic process;GO:1901071	gi|347827331|emb|CCD43028.1|/0/similar to glucosamine-6-phosphate isomerase 1 [Botrytis cinerea T4]
5429581	273	243.303	1077.15	2.14639	Up	0.87899	K14685|1|8e-15|79.0|mbe:MBM_05953|solute carrier family 40 (iron-regulated transporter), member 1	-	-	-	gi|154297404|ref|XP_001549129.1|/2.06884e-22/hypothetical protein BC1G_12106 [Botrytis cinerea B05.10]
5429504	2322	107.2	474.127	2.14497	Up	0.875639	-	-	-	-	gi|154297181|ref|XP_001549018.1|/0/predicted protein [Botrytis cinerea B05.10]
5431462	1092	9.53333	42.0833	2.1422	Up	0.815998	-	-	-	-	gi|154301095|ref|XP_001550961.1|/0/hypothetical protein BC1G_10520 [Botrytis cinerea B05.10]
5427049	852	24.7033	108.783	2.13868	Up	0.8541	-	-	-	-	gi|154292020|ref|XP_001546588.1|/1.2424e-135/hypothetical protein BC1G_14937 [Botrytis cinerea B05.10]
5439718	330	21.8533	96.0967	2.13663	Up	0.850862	K00276|1|5e-14|76.3|mbe:MBM_05980|primary-amine oxidase [EC:1.4.3.21]	-	-	-	gi|154319534|ref|XP_001559084.1|/4.83004e-48/hypothetical protein BC1G_02248 [Botrytis cinerea B05.10]
5432223	171	9.79667	42.8867	2.13017	Up	0.816781	-	-	-	-	gi|154302603|ref|XP_001551711.1|/6.08267e-06/predicted protein [Botrytis cinerea B05.10]
5428787	609	23.1767	100.41	2.11516	Up	0.851453	-	-	-	-	gi|154295778|ref|XP_001548323.1|/3.91979e-61/predicted protein [Botrytis cinerea B05.10]
5433851	1611	50.5833	218.49	2.11083	Up	0.866585	K15196|1|2e-72|273|afv:AFLA_020970|transcription factor IIIB 90 kDa subunit;K00382|2|5e-53|209|abe:ARB_02522|dihydrolipoamide dehydrogenase [EC:1.8.1.4];K08139|3|5e-46|186|kaf:KAFR_0D00790|MFS transporter, SP family, sugar:H+ symporter	GO:0031224//intrinsic component of membrane	GO:0022857//transmembrane transporter activity	GO:0051234//establishment of localization;GO:0044763	gi|347840562|emb|CCD55134.1|/0/similar to MFS sugar transporter [Botrytis cinerea T4]
5426070	837	9.44333	40.71	2.10802	Up	0.813112	-	-	-	-	gi|154290029|ref|XP_001545616.1|/7.01609e-152/predicted protein [Botrytis cinerea B05.10]
5439258	3132	11.1467	47.9	2.10341	Up	0.822439	K14859|1|9e-74|279|scm:SCHCODRAFT_255991|ribosome biogenesis protein SSF1/2;K00143|2|1e-18|96.7|ppa:PAS_chr1-4_0153|L-aminoadipate-semialdehyde dehydrogenase [EC:1.2.1.31]	-	GO:0036094//small molecule binding	-	gi|347830636|emb|CCD46333.1|/0/similar to NRPS-like enzyme [Botrytis cinerea T4]
5436793	765	16.59	71.1133	2.09981	Up	0.840331	K04565|1|5e-22|105|pic:PICST_41302|superoxide dismutase, Cu-Zn family [EC:1.15.1.1]	-	GO:0003824//catalytic activity;GO:0016209//antioxidant activity;GO:0043169//cation binding	GO:0044710;GO:0072593//reactive oxygen species metabolic process	gi|154313797|ref|XP_001556224.1|/8.64365e-135/hypothetical protein BC1G_05748 [Botrytis cinerea B05.10]
5433939	330	1040.64	4390.84	2.07702	Up	0.878559	-	-	-	-	gi|154308159|ref|XP_001553416.1|/4.81885e-56/predicted protein [Botrytis cinerea B05.10]
5432655	861	13.9933	58.3233	2.05933	Up	0.831277	-	-	-	-	gi|154303420|ref|XP_001552117.1|/3.27879e-160/predicted protein [Botrytis cinerea B05.10]
5425590	654	222.48	924.403	2.05485	Up	0.876582	K16066|1|9e-07|53.9|zro:ZYRO0A05742g|3-hydroxy acid dehydrogenase / malonic semialdehyde reductase [EC:1.1.1.381 1.1.1.-]	-	-	-	gi|154288804|ref|XP_001545137.1|/2.24564e-124/short chain dehydrogenase [Botrytis cinerea B05.10]
5441693	1278	8.58333	35.18	2.03515	Up	0.80032	K00826|1|0.0|835|bfu:BC1G_00081|branched-chain amino acid aminotransferase [EC:2.6.1.42]	-	-	-	gi|154323364|ref|XP_001560996.1|/0/hypothetical protein BC1G_00081 [Botrytis cinerea B05.10]
5431604	144	14.6167	59.8467	2.03366	Up	0.831152	-	-	-	-	gi|154301377|ref|XP_001551101.1|/2.19086e-08/hypothetical protein BC1G_10358 [Botrytis cinerea B05.10]
5429905	597	68.9367	280.69	2.02563	Up	0.86755	-	-	-	-	gi|154297989|ref|XP_001549419.1|/8.87332e-111/hypothetical protein BC1G_12147 [Botrytis cinerea B05.10]
5436416	1128	11.6467	47.2167	2.01938	Up	0.818201	K00574|1|0.0|758|bfu:BC1G_05525|cyclopropane-fatty-acyl-phospholipid synthase [EC:2.1.1.79]	-	-	GO:0006629//lipid metabolic process	gi|154313047|ref|XP_001555850.1|/0/hypothetical protein BC1G_05525 [Botrytis cinerea B05.10]
5429729	1260	86.01	345.063	2.00428	Up	0.867641	K09503|1|0.0|714|bfu:BC1G_12662|DnaJ homolog subfamily A member 2	-	GO:0043169//cation binding;GO:0005515//protein binding;GO:0032550	GO:0006950//response to stress;GO:0044267//cellular protein metabolic process	gi|154297634|ref|XP_001549243.1|/0/hypothetical protein BC1G_12662 [Botrytis cinerea B05.10]
5431174	1278	147.3	588.56	1.99843	Up	0.871822	K00517|1|4e-45|182|afm:AFUA_5G01360|;K07824|2|6e-35|149|pno:SNOG_04264|benzoate 4-monooxygenase [EC:1.14.13.12]	-	-	-	gi|154300515|ref|XP_001550673.1|/0/hypothetical protein BC1G_11081 [Botrytis cinerea B05.10]
5438423	1017	621.91	2482.29	1.9969	Up	0.874526	K00100|1|2e-119|429|afm:AFUA_7G00700|	-	GO:0003824//catalytic activity	GO:0044710	gi|347829469|emb|CCD45166.1|/0/similar to aldo/keto reductase [Botrytis cinerea T4]
5435723	1401	32.2233	127.507	1.9844	Up	0.850135	K01501|1|6e-39|162|ssl:SS1G_10951|nitrilase [EC:3.5.5.1];K00540|2|8e-36|152|afm:AFUA_1G17630|;K01166|3|1e-11|71.6|smp:SMAC_07193|ribonuclease T2 [EC:3.1.27.1]	-	GO:0016614//oxidoreductase activity, acting on CH-OH group of donors	-	gi|154311614|ref|XP_001555136.1|/0/hypothetical protein BC1G_06266 [Botrytis cinerea B05.10]
5429065	918	29.6633	117.333	1.98386	Up	0.848295	K11434|1|8e-06|51.6|gtr:GLOTRDRAFT_73500|protein arginine N-methyltransferase 1 [EC:2.1.1.-]	-	-	-	gi|154296329|ref|XP_001548596.1|/3.42432e-174/hypothetical protein BC1G_12991 [Botrytis cinerea B05.10]
5437984	2673	38.4267	151.72	1.98123	Up	0.853986	-	-	-	-	gi|154316127|ref|XP_001557385.1|/0/predicted protein [Botrytis cinerea B05.10]
5440481	567	14.4133	56.8767	1.98043	Up	0.824404	-	-	-	-	gi|154321037|ref|XP_001559834.1|/1.94249e-85/predicted protein [Botrytis cinerea B05.10]
5441012	2451	62.5767	245.777	1.97365	Up	0.860837	K04618|1|2e-18|95.1|pte:PTT_12249|galactose oxidase [EC:1.1.3.9]	-	GO:0097367//carbohydrate derivative binding	-	gi|154322114|ref|XP_001560372.1|/0/hypothetical protein BC1G_01204 [Botrytis cinerea B05.10]
5436715	711	13.46	52.7367	1.97013	Up	0.819542	-	-	-	-	gi|154313609|ref|XP_001556130.1|/2.95288e-131/hypothetical protein BC1G_05654 [Botrytis cinerea B05.10]
5430215	324	199.7	780.153	1.96592	Up	0.870095	K00009|1|9e-56|214|bfu:BC1G_11550|mannitol-1-phosphate 5-dehydrogenase [EC:1.1.1.17]	-	GO:0036094//small molecule binding;GO:0048037//cofactor binding;GO:0016616//oxidoreductase activity, acting on the CH-OH group of donors, NAD or NADP as acceptor	GO:0006059//hexitol metabolic process	gi|154298590|ref|XP_001549717.1|/6.995e-55/hypothetical protein BC1G_11550 [Botrytis cinerea B05.10]
5427273	1539	52.6467	205.53	1.96493	Up	0.857644	K00517|1|5e-116|418|afm:AFUA_4G09980|;K17645|2|2e-88|327|pan:PODANSg8563|averantin hydroxylase [EC:1.14.13.174]	-	GO:0046872//metal ion binding;GO:0016491//oxidoreductase activity	-	gi|154292451|ref|XP_001546800.1|/0/hypothetical protein BC1G_14544 [Botrytis cinerea B05.10]
5435315	1056	55.44	216.08	1.96257	Up	0.858383	K13953|1|0.0|662|bfu:BC1G_06394|alcohol dehydrogenase, propanol-preferring [EC:1.1.1.1]	GO:0043231//intracellular membrane-bounded organelle	GO:0046914//transition metal ion binding;GO:0016616//oxidoreductase activity, acting on the CH-OH group of donors, NAD or NADP as acceptor;GO:0036094//small molecule binding	GO:0015980//energy derivation by oxidation of organic compounds;GO:0006115//ethanol biosynthetic process;GO:0000955//amino acid catabolic process via Ehrlich pathway	gi|154310831|ref|XP_001554746.1|/0/hypothetical protein BC1G_06394 [Botrytis cinerea B05.10]
5439327	855	92.83	359.49	1.95329	Up	0.86404	-	-	-	-	gi|347830570|emb|CCD46267.1|/1.24463e-151/similar to ThiJ/PfpI family protein [Botrytis cinerea T4]
5430439	1104	100.627	389.54	1.95276	Up	0.86479	K13953|1|0.0|689|bfu:BC1G_11838|alcohol dehydrogenase, propanol-preferring [EC:1.1.1.1]	-	GO:0046872//metal ion binding;GO:0016491//oxidoreductase activity	-	gi|154299051|ref|XP_001549946.1|/0/hypothetical protein BC1G_11838 [Botrytis cinerea B05.10]
5431397	240	45.7267	176.477	1.94837	Up	0.854793	-	-	-	-	gi|154300964|ref|XP_001550896.1|/2.11407e-27/predicted protein [Botrytis cinerea B05.10]
5432028	1623	11.8567	45.2	1.93062	Up	0.808625	-	-	-	-	gi|154302217|ref|XP_001551519.1|/7.54592e-145/predicted protein [Botrytis cinerea B05.10]
5426782	462	53.7467	204.863	1.93041	Up	0.856258	-	-	-	-	gi|154291471|ref|XP_001546318.1|/2.40296e-82/predicted protein [Botrytis cinerea B05.10]
5429517	1432	17.2233	65.64	1.93021	Up	0.827755	-	-	-	-	gi|154297179|ref|XP_001549017.1|/0/predicted protein, partial [Botrytis cinerea B05.10]
5439998	1530	288.697	1098.54	1.92796	Up	0.869039	K03781|1|0.0|1006|bfu:BC1G_01968|catalase [EC:1.11.1.6]	GO:0044429;GO:0044439	GO:0043169//cation binding;GO:0046906//tetrapyrrole binding;GO:0004601//peroxidase activity	GO:0044710;GO:0000302//response to reactive oxygen species;GO:0042743//hydrogen peroxide metabolic process	gi|347828320|emb|CCD44017.1|/0/similar to peroxisomal catalase [Botrytis cinerea T4]
5425588	585	55.5533	211.09	1.92591	Up	0.85669	K01253|1|1e-40|166|ani:AN3017.2|microsomal epoxide hydrolase [EC:3.3.2.9]	-	-	-	gi|154288795|ref|XP_001545135.1|/8.40008e-111/hypothetical protein BC1G_16359 [Botrytis cinerea B05.10]
5428193	861	12.0067	45.5867	1.92478	Up	0.808886	K19183|1|7e-51|201|afm:AFUA_2G17970|festuclavine dehydrogenase [EC:1.5.1.44]	-	GO:0036094//small molecule binding	-	gi|347440802|emb|CCD33723.1|/1.20399e-162/similar to NmrA family protein [Botrytis cinerea T4]
5437017	1635	126.99	480.543	1.91995	Up	0.865403	K00517|1|1e-50|201|afm:AFUA_8G00560|;K17651|3|7e-29|129|afv:AFLA_139200|aflatoxin B synthase [EC:1.14.13.175];K17827|5|2e-26|121|nfi:NFIA_093730|fumitremorgin C synthase [EC:1.14.21.10]	-	GO:0046914//transition metal ion binding;GO:0016491//oxidoreductase activity;GO:0046906//tetrapyrrole binding	GO:0044710	gi|347827457|emb|CCD43154.1|/0/similar to cytochrome P450 [Botrytis cinerea T4]
5435667	336	18.6967	70.4467	1.91375	Up	0.829619	K01640|1|2e-20|97.8|aje:HCAG_05738|hydroxymethylglutaryl-CoA lyase [EC:4.1.3.4]	-	-	-	gi|154311566|ref|XP_001555112.1|/1.81731e-63/hypothetical protein BC1G_06242 [Botrytis cinerea B05.10]
5433885	1431	33.63	126.643	1.91295	Up	0.846704	K02332|1|1e-56|221|cput:CONPUDRAFT_145475|DNA polymerase gamma 1 [EC:2.7.7.7];K01046|3|1e-31|138|afm:AFUA_7G01180|triacylglycerol lipase [EC:3.1.1.3];K09885|4|2e-26|120|npa:UCRNP2_7217|aquaporin rerated protein, other eukaryote;K01050|5|5e-24|112|afm:AFUA_8G04210|cholinesterase [EC:3.1.1.8]	-	GO:0003824//catalytic activity	-	gi|154305906|ref|XP_001553354.1|/0/hypothetical protein BC1G_08184 [Botrytis cinerea B05.10]
5438028	1089	27.28	102.46	1.90915	Up	0.841467	K09425|1|0.0|666|bfu:BC1G_03699|Myb-like DNA-binding protein FlbD	-	GO:0003676//nucleic acid binding	-	gi|347836398|emb|CCD50970.1|/0/similar to FlbD (AN0279) Aspergillus nidulans gene [Botrytis cinerea T4]
5437502	213	21.4167	80.3867	1.90822	Up	0.834265	-	-	-	-	gi|154315218|ref|XP_001556932.1|/1.48956e-25/predicted protein [Botrytis cinerea B05.10]
5441808	2364	15.9	58.9767	1.89112	Up	0.821916	-	-	GO:0005488//binding	GO:0044238//primary metabolic process	gi|154323692|ref|XP_001561160.1|/0/hypothetical protein BC1G_00245 [Botrytis cinerea B05.10]
5425730	144	24.4733	90.59	1.88814	Up	0.837775	K13953|1|1e-07|55.1|bfu:BC1G_11838|alcohol dehydrogenase, propanol-preferring [EC:1.1.1.1]	-	-	-	gi|154289259|ref|XP_001545276.1|/3.16359e-07/hypothetical protein BC1G_16196 [Botrytis cinerea B05.10]
5428855	270	332	1226.67	1.88549	Up	0.868289	-	-	-	-	gi|154295847|ref|XP_001548357.1|/6.64105e-37/hypothetical protein BC1G_13293 [Botrytis cinerea B05.10]
5427658	765	21.4033	78.85	1.88128	Up	0.83272	-	-	-	-	gi|154293238|ref|XP_001547161.1|/1.47097e-142/hypothetical protein BC1G_14417 [Botrytis cinerea B05.10]
5432624	672	171.55	631.383	1.87989	Up	0.866142	-	-	-	-	gi|154303418|ref|XP_001552116.1|/9.38484e-129/predicted protein [Botrytis cinerea B05.10]
5438559	999	32.5833	119.687	1.87706	Up	0.844557	-	-	-	GO:0007275//multicellular organism development	gi|154317108|ref|XP_001557874.1|/4.63928e-167/hypothetical protein BC1G_03456 [Botrytis cinerea B05.10]
5436073	411	72.9967	267.79	1.8752	Up	0.858678	-	-	-	-	gi|154312356|ref|XP_001555506.1|/1.75524e-74/predicted protein [Botrytis cinerea B05.10]
5440126	414	1526.65	5566.64	1.86644	Up	0.868732	K03626|1|1e-10|65.5|ppl:POSPLDRAFT_97401|nascent polypeptide-associated complex subunit alpha	-	-	-	gi|154320365|ref|XP_001559499.1|/3.30093e-73/hypothetical protein BC1G_02163 [Botrytis cinerea B05.10]
5433056	1614	13.1567	47.96	1.86604	Up	0.810147	K08139|1|5e-68|259|dha:DEHA2C11374g|MFS transporter, SP family, sugar:H+ symporter	GO:0031224//intrinsic component of membrane	GO:0022857//transmembrane transporter activity	GO:0044765//single-organism transport;GO:0044763	gi|347828122|emb|CCD43819.1|/0/similar to MFS sugar transporter [Botrytis cinerea T4]
5439582	1287	67.3667	243.57	1.85423	Up	0.856599	K00540|1|2e-26|120|afm:AFUA_3G01290|	-	-	-	gi|154319285|ref|XP_001558960.1|/0/hypothetical protein BC1G_02594 [Botrytis cinerea B05.10]
5429269	342	24.77	89.3733	1.85125	Up	0.836253	-	-	-	-	gi|154296737|ref|XP_001548798.1|/3.40918e-62/predicted protein [Botrytis cinerea B05.10]
5434734	2106	311.323	1117.44	1.84371	Up	0.86688	K04079|1|0.0|1038|bfu:BC1G_07315|molecular chaperone HtpG	-	GO:0005488//binding	-	gi|347827157|emb|CCD42854.1|/0/similar to heat shock protein 90 [Botrytis cinerea T4]
5439064	897	26.14	92.0367	1.81595	Up	0.835878	K18097|1|4e-169|593|ssl:SS1G_06740|glycerol 2-dehydrogenase (NADP+) [EC:1.1.1.156]	-	GO:0003824//catalytic activity	GO:0044710	gi|347837566|emb|CCD52138.1|/5.99238e-176/similar to glycerol dehydrogenase [Botrytis cinerea T4]
5432597	1107	12.8567	44.9467	1.8057	Up	0.803672	-	-	-	-	gi|347841679|emb|CCD56251.1|/0/similar to INSIG domain protein [Botrytis cinerea T4]
5429309	564	686.463	2392.84	1.80147	Up	0.866028	K01855|1|1e-06|53.1|mbe:MBM_04089|tRNA pseudouridine38/39 synthase [EC:5.4.99.45]	-	-	-	gi|154296693|ref|XP_001548776.1|/1.66817e-97/hypothetical protein BC1G_12374 [Botrytis cinerea B05.10]
5435124	690	67.71	234.72	1.7935	Up	0.853714	-	-	-	-	gi|154310477|ref|XP_001554570.1|/2.55949e-52/predicted protein [Botrytis cinerea B05.10]
5426693	525	41.8733	144.453	1.7865	Up	0.845466	-	-	-	-	gi|347835392|emb|CCD49964.1|/3.03919e-97/similar to cupin domain containing protein [Botrytis cinerea T4]
5438890	1764	88.4233	304.237	1.7827	Up	0.856406	K01279|1|0.0|1112|bfu:BC1G_02944|tripeptidyl-peptidase I [EC:3.4.14.9]	-	GO:0004175//endopeptidase activity	GO:0019538//protein metabolic process	gi|347831530|emb|CCD47227.1|/0/sedolisin [Botrytis cinerea T4]
5434925	1056	57.4433	195.543	1.76728	Up	0.850056	-	-	-	-	gi|154310077|ref|XP_001554371.1|/1.15592e-179/hypothetical protein BC1G_06959 [Botrytis cinerea B05.10]
5437706	717	3186.78	10796.2	1.76035	Up	0.864631	-	-	-	-	-
5441217	1749	88.6733	298.867	1.75293	Up	0.854963	K00864|1|0.0|1103|bfu:BC1G_00654|glycerol kinase [EC:2.7.1.30]	-	GO:0016301//kinase activity	GO:0044238//primary metabolic process;GO:0052646	gi|154322623|ref|XP_001560626.1|/0/hypothetical protein BC1G_00654 [Botrytis cinerea B05.10]
5436603	813	14.0567	47.2133	1.74794	Up	0.803263	K00456|1|2e-112|405|bfu:BC1G_05368|cysteine dioxygenase [EC:1.13.11.20]	-	GO:0016702//oxidoreductase activity, acting on single donors with incorporation of molecular oxygen, incorporation of two atoms of oxygen	GO:0044710	gi|154313342|ref|XP_001555997.1|/1.14615e-111/hypothetical protein BC1G_05368 [Botrytis cinerea B05.10]
5431705	618	13.59	45.61	1.7468	Up	0.801422	-	-	-	-	gi|154301540|ref|XP_001551182.1|/2.13351e-102/predicted protein [Botrytis cinerea B05.10]
5430556	669	21.9667	73.71	1.74654	Up	0.824802	K01187|1|1e-24|113|ssl:SS1G_01005|alpha-glucosidase [EC:3.2.1.20]	-	-	-	gi|154299261|ref|XP_001550050.1|/2.14646e-117/hypothetical protein BC1G_11116 [Botrytis cinerea B05.10]
5437380	1749	18.3667	61.55	1.74467	Up	0.817372	-	-	-	-	gi|154314845|ref|XP_001556746.1|/0/hypothetical protein BC1G_04764 [Botrytis cinerea B05.10]
5434042	489	46.2833	154.167	1.73593	Up	0.844614	-	-	-	-	gi|154308347|ref|XP_001553510.1|/2.34316e-63/hypothetical protein BC1G_07919 [Botrytis cinerea B05.10]
5429917	1197	32.7933	108.69	1.72874	Up	0.836117	K01480|1|0.0|775|bfu:BC1G_12157|agmatinase [EC:3.5.3.11]	-	GO:0016810//hydrolase activity, acting on carbon-nitrogen (but not peptide) bonds;GO:0043169//cation binding	-	gi|154298009|ref|XP_001549429.1|/0/conserved hypothetical protein [Botrytis cinerea B05.10]
5431247	1521	51.6267	170.667	1.72499	Up	0.845739	K01253|1|1e-106|387|afm:AFUA_4G07410|microsomal epoxide hydrolase [EC:3.3.2.9]	-	GO:0016803	-	gi|154300666|ref|XP_001550748.1|/0/hypothetical protein BC1G_10921 [Botrytis cinerea B05.10]
5425729	474	38.1467	125.04	1.71276	Up	0.838832	K13953|1|1e-82|305|bfu:BC1G_11838|alcohol dehydrogenase, propanol-preferring [EC:1.1.1.1]	-	GO:0046914//transition metal ion binding;GO:0036094//small molecule binding;GO:0016491//oxidoreductase activity	GO:0044710	gi|154299051|ref|XP_001549946.1|/5.79505e-82/hypothetical protein BC1G_11838 [Botrytis cinerea B05.10]
5440834	609	851.807	2782.93	1.70801	Up	0.862563	-	-	-	-	gi|154321738|ref|XP_001560184.1|/1.46893e-108/hypothetical protein BC1G_01016 [Botrytis cinerea B05.10]
5441389	231	32.1	104.533	1.70332	Up	0.834197	-	-	-	-	gi|154322861|ref|XP_001560745.1|/1.68348e-32/hypothetical protein BC1G_00773 [Botrytis cinerea B05.10]
5438953	1074	70.3233	228.137	1.69782	Up	0.849613	K00688|1|0.0|697|bfu:BC1G_03007|starch phosphorylase [EC:2.4.1.1]	-	-	-	gi|154318048|ref|XP_001558343.1|/0/hypothetical protein BC1G_03007 [Botrytis cinerea B05.10]
5438404	807	19.91	64.0833	1.68646	Up	0.81694	-	-	-	-	gi|154316967|ref|XP_001557804.1|/7.73533e-153/predicted protein [Botrytis cinerea B05.10]
5440595	1764	64.8033	207.89	1.68168	Up	0.847784	K09553|1|0.0|1032|bfu:BC1G_01523|stress-induced-phosphoprotein 1	-	-	-	gi|347830903|emb|CCD46600.1|/0/similar to heat shock protein STI1 [Botrytis cinerea T4]
5434040	1044	22.3567	71.7067	1.6814	Up	0.82153	K00540|1|4e-26|119|afm:AFUA_1G11280|;K03305|2|2e-14|80.5|afv:AFLA_064320|proton-dependent oligopeptide transporter, POT family;K01069|3|2e-11|70.5|ani:AN6840.2|hydroxyacylglutathione hydrolase [EC:3.1.2.6];K04125|4|8e-11|68.6|pic:PICST_51972|gibberellin 2-oxidase [EC:1.14.11.13];K04126|5|3e-08|60.1|pcs:Pc21g21380|isopenicillin-N synthase [EC:1.21.3.1]	-	GO:0016705//oxidoreductase activity, acting on paired donors, with incorporation or reduction of molecular oxygen;GO:0046914//transition metal ion binding	GO:0044710	gi|347441045|emb|CCD33966.1|/1.13491e-179/similar to oxidoreductase [Botrytis cinerea T4]
5428153	255	72.68	233.113	1.6814	Up	0.849385	-	-	-	-	gi|154294553|ref|XP_001547717.1|/1.87994e-44/predicted protein [Botrytis cinerea B05.10]
5431885	1467	38.0567	121.72	1.67735	Up	0.837219	K10590|1|4e-86|319|hir:HETIRDRAFT_445800|E3 ubiquitin-protein ligase TRIP12 [EC:2.3.2.26];K00823|3|6e-39|162|abp:AGABI1DRAFT114790|4-aminobutyrate aminotransferase [EC:2.6.1.19]	-	GO:0043168//anion binding;GO:0016769//transferase activity, transferring nitrogenous groups	-	gi|347836352|emb|CCD50924.1|/0/similar to class III aminotransferase [Botrytis cinerea T4]
5425913	303	44.6867	142.863	1.67672	Up	0.840831	-	-	-	-	gi|154289711|ref|XP_001545464.1|/2.53369e-41/predicted protein [Botrytis cinerea B05.10]
5439611	1284	23.76	75.5833	1.66953	Up	0.822666	K01176|1|0.0|828|bfu:BC1G_02623|alpha-amylase [EC:3.2.1.1]	-	GO:0046872//metal ion binding;GO:0016160//amylase activity	GO:0005975//carbohydrate metabolic process	gi|154319343|ref|XP_001558989.1|/0/hypothetical protein BC1G_02623 [Botrytis cinerea B05.10]
5431206	228	86.0967	273.86	1.66941	Up	0.851101	-	-	-	-	gi|154300594|ref|XP_001550712.1|/8.35594e-40/predicted protein [Botrytis cinerea B05.10]
5432321	750	71.0233	224.937	1.66315	Up	0.848022	-	-	-	-	gi|347836240|emb|CCD50812.1|/9.52231e-123/similar to nucleoside-diphosphate-sugar epimerase [Botrytis cinerea T4]
5425735	120	70.6633	222.527	1.65494	Up	0.847272	-	-	GO:0046906//tetrapyrrole binding;GO:0016627//oxidoreductase activity, acting on the CH-CH group of donors	GO:0044710	gi|154289274|ref|XP_001545281.1|/1.59503e-14/hypothetical protein BC1G_16182 [Botrytis cinerea B05.10]
5439628	1542	16.47	51.75	1.65172	Up	0.804183	K00517|1|2e-94|347|afm:AFUA_5G07520|;K07824|3|7e-68|258|npa:UCRNP2_7626|benzoate 4-monooxygenase [EC:1.14.13.12]	-	GO:0046914//transition metal ion binding;GO:0016491//oxidoreductase activity;GO:0046906//tetrapyrrole binding	GO:0044710	gi|154319377|ref|XP_001559006.1|/0/hypothetical protein BC1G_02640 [Botrytis cinerea B05.10]
5440612	558	16.8467	52.7733	1.64735	Up	0.805137	-	-	-	-	gi|154321331|ref|XP_001559981.1|/5.77733e-79/predicted protein [Botrytis cinerea B05.10]
5435195	1773	38.0667	118.413	1.63723	Up	0.834628	K00863|1|0.0|1067|bfu:BC1G_06804|dihydroxyacetone kinase [EC:2.7.1.29]	-	GO:0016301//kinase activity;GO:0032550	GO:0019400;GO:0006796//phosphate-containing compound metabolic process	gi|347839439|emb|CCD54011.1|/0/similar to dihydroxyacetone kinase [Botrytis cinerea T4]
5436072	321	33.1767	102.59	1.62865	Up	0.830334	-	-	-	-	gi|154312354|ref|XP_001555505.1|/1.85849e-31/predicted protein [Botrytis cinerea B05.10]
5434679	1656	32.8333	101.27	1.62497	Up	0.82896	K00387|1|0.0|1064|bfu:BC1G_07264|sulfite oxidase [EC:1.8.3.1]	-	GO:0003824//catalytic activity;GO:0046914//transition metal ion binding	GO:0044710	gi|347838328|emb|CCD52900.1|/0/similar to oxidoreductase molybdopterin binding domain-containing protein [Botrytis cinerea T4]
5432664	345	113.263	347.587	1.61769	Up	0.850612	-	-	-	-	gi|154303474|ref|XP_001552144.1|/1.09632e-52/predicted protein [Botrytis cinerea B05.10]
5437459	312	24.05	73.34	1.60856	Up	0.817065	-	-	-	-	gi|154315110|ref|XP_001556878.1|/1.63706e-35/hypothetical protein BC1G_04594 [Botrytis cinerea B05.10]
5434136	654	145.557	443.177	1.6063	Up	0.851521	K13993|1|2e-11|69.3|pfp:PFL1_00696|HSP20 family protein	-	-	-	gi|154308532|ref|XP_001553602.1|/6.34321e-111/hypothetical protein BC1G_08326 [Botrytis cinerea B05.10]
5429556	1248	25.8633	78.54	1.60252	Up	0.818224	K01210|1|0.0|833|bfu:BC1G_12478|glucan 1,3-beta-glucosidase [EC:3.2.1.58]	-	GO:0016798//hydrolase activity, acting on glycosyl bonds	GO:0044238//primary metabolic process	gi|347440898|emb|CCD33819.1|/0/glycoside hydrolase family 5 protein [Botrytis cinerea T4]
5434267	444	66.22	200.197	1.59608	Up	0.840956	-	-	-	-	gi|154308814|ref|XP_001553742.1|/2.14543e-80/predicted protein [Botrytis cinerea B05.10]
5429314	804	24.6367	74.3967	1.59443	Up	0.814157	-	-	-	-	gi|154296806|ref|XP_001548832.1|/3.0201e-149/hypothetical protein BC1G_12492 [Botrytis cinerea B05.10]
5438868	543	492.183	1481.56	1.58985	Up	0.853248	-	-	-	-	gi|154317878|ref|XP_001558258.1|/6.05734e-91/hypothetical protein BC1G_02922 [Botrytis cinerea B05.10]
5439036	1731	20.97	63.0833	1.58893	Up	0.807137	K12860|1|3e-15|84.3|wic:J056_002344|pre-mRNA-splicing factor CDC5/CEF1	-	-	-	gi|154318215|ref|XP_001558426.1|/0/hypothetical protein BC1G_03275 [Botrytis cinerea B05.10]
5428968	927	19.08	57.15	1.58269	Up	0.801047	K00100|1|2e-21|103|afm:AFUA_4G00940|;K16066|2|3e-12|72.8|fme:FOMMEDRAFT_119257|3-hydroxy acid dehydrogenase / malonic semialdehyde reductase [EC:1.1.1.381 1.1.1.-];K18337|4|1e-10|67.4|gtr:GLOTRDRAFT_53059|L-rhamnose 1-dehydrogenase [EC:1.1.1.378 1.1.1.377 1.1.1.173]	-	-	GO:0008152//metabolic process	gi|154296137|ref|XP_001548501.1|/5.76727e-161/hypothetical protein BC1G_12798 [Botrytis cinerea B05.10]
5436124	906	28.4267	84.67	1.57461	Up	0.814146	K17742|1|1e-49|197|mlr:MELLADRAFT_77343|sorbose reductase [EC:1.1.1.289];K17738|5|2e-33|143|yli:YALI0F02211g|D-arabinitol 2-dehydrogenase [EC:1.1.1.250]	-	GO:0036094//small molecule binding;GO:0003824//catalytic activity	GO:0044710	gi|154312517|ref|XP_001555586.1|/1.23457e-160/hypothetical protein BC1G_05861 [Botrytis cinerea B05.10]
5439567	1062	47.89	142.55	1.57367	Up	0.82796	K00344|1|5e-12|72.4|cpw:CPC735_015650|NADPH2:quinone reductase [EC:1.6.5.5];K15385|2|3e-11|70.1|afv:AFLA_066920|aspyridone synthetase trans-acting enoyl reductase;K11293|4|8e-11|68.6|mbe:MBM_05982|protein HIRA/HIR1	-	GO:0046914//transition metal ion binding;GO:0036094//small molecule binding;GO:0003824//catalytic activity	GO:0044710	gi|154319257|ref|XP_001558946.1|/0/predicted protein [Botrytis cinerea B05.10]
5429738	765	156.007	463.26	1.57021	Up	0.844364	K03809|1|2e-132|471|bfu:BC1G_12671|NAD(P)H dehydrogenase (quinone) [EC:1.6.5.2]	GO:0044424	GO:0032553//ribonucleotide binding;GO:0003824//catalytic activity	GO:0044710;GO:0006351//transcription, DNA-templated	gi|154297652|ref|XP_001549252.1|/1.52575e-131/hypothetical protein BC1G_12671 [Botrytis cinerea B05.10]
5428805	363	27.6167	81.5933	1.56291	Up	0.811067	K00517|1|9e-16|82.0|afm:AFUA_5G01360|;K00540|2|4e-15|80.1|afm:AFUA_5G15050|;K17645|5|8e-10|62.4|ani:AN7818.2|averantin hydroxylase [EC:1.14.13.174]	-	GO:0016491//oxidoreductase activity;GO:0005488//binding	-	gi|154295690|ref|XP_001548279.1|/2.09827e-67/hypothetical protein BC1G_12848 [Botrytis cinerea B05.10]
5436195	216	380.147	1122.79	1.56246	Up	0.846636	-	-	-	-	gi|154312599|ref|XP_001555627.1|/2.1605e-19/predicted protein [Botrytis cinerea B05.10]
5430726	720	52.2433	153.847	1.55817	Up	0.827755	-	-	-	-	gi|154299627|ref|XP_001550232.1|/1.77109e-30/predicted protein [Botrytis cinerea B05.10]
5426241	156	5065.79	14808	1.54752	Up	0.846682	-	-	-	-	gi|154290354|ref|XP_001545773.1|/7.68536e-22/hypothetical protein BC1G_15731 [Botrytis cinerea B05.10]
5437615	1017	405.437	1180.23	1.54152	Up	0.844012	-	-	-	-	gi|154315417|ref|XP_001557031.1|/0/predicted protein [Botrytis cinerea B05.10]
5440107	2001	55.8333	162.393	1.54029	Up	0.826233	K17066|1|0.0|1390|bfu:BC1G_02144|alcohol oxidase [EC:1.1.3.13]	-	GO:0016614//oxidoreductase activity, acting on CH-OH group of donors;GO:0000166//nucleotide binding	GO:0044281//small molecule metabolic process	gi|154320327|ref|XP_001559480.1|/0/hypothetical protein BC1G_02144 [Botrytis cinerea B05.10]
5428770	669	27.5	79.46	1.5308	Up	0.805978	-	-	-	-	gi|154295692|ref|XP_001548280.1|/3.52984e-128/predicted protein [Botrytis cinerea B05.10]
5432087	327	33.03	94.62	1.51837	Up	0.811124	-	-	-	-	gi|347828971|emb|CCD44668.1|/9.73519e-57/similar to stress responsive A/B barrel domain-containing protein [Botrytis cinerea T4]
5433229	1620	29.0567	82.91	1.51268	Up	0.806421	K01466|1|0.0|1005|bfu:BC1G_08047|allantoinase [EC:3.5.2.5]	-	GO:0004520//endodeoxyribonuclease activity;GO:0016810//hydrolase activity, acting on carbon-nitrogen (but not peptide) bonds	GO:0000256//allantoin catabolic process	gi|347841148|emb|CCD55720.1|/0/similar to allantoinase [Botrytis cinerea T4]
5428227	1284	29.8033	84.7967	1.50853	Up	0.807216	K01702|1|0.0|802|bfu:BC1G_13753|3-isopropylmalate dehydratase [EC:4.2.1.33]	-	-	-	gi|154294566|ref|XP_001547723.1|/0/hypothetical protein BC1G_13753 [Botrytis cinerea B05.10]
5430934	774	54.0767	153.52	1.50535	Up	0.822575	-	-	-	-	gi|154300044|ref|XP_001550439.1|/5.94857e-123/predicted protein [Botrytis cinerea B05.10]
5435597	2274	30.2267	85.66	1.5028	Up	0.807034	K11228|1|0.0|1405|bfu:BC1G_06557|mitogen-activated protein kinase kinase kinase [EC:2.7.11.1]	-	GO:0004672//protein kinase activity;GO:0032550	GO:0006796//phosphate-containing compound metabolic process;GO:0006464//cellular protein modification process;GO:0007154//cell communication	gi|154311409|ref|XP_001555034.1|/0/hypothetical protein BC1G_06557 [Botrytis cinerea B05.10]
5428228	369	39.0633	109.753	1.49038	Up	0.813953	K01702|1|1e-47|187|mbe:MBM_06603|3-isopropylmalate dehydratase [EC:4.2.1.33]	-	-	-	gi|154294568|ref|XP_001547724.1|/3.02053e-58/hypothetical protein BC1G_13754 [Botrytis cinerea B05.10]
5431394	636	246.42	688.143	1.48159	Up	0.838764	-	-	-	-	gi|154300958|ref|XP_001550893.1|/7.61078e-106/predicted protein [Botrytis cinerea B05.10]
5428030	2676	44.2633	123.077	1.47537	Up	0.815998	-	-	-	-	gi|154294230|ref|XP_001547557.1|/0/hypothetical protein BC1G_13801 [Botrytis cinerea B05.10]
5434875	324	66.3667	182.55	1.45976	Up	0.823257	-	-	-	-	gi|154309917|ref|XP_001554291.1|/8.26294e-56/predicted protein [Botrytis cinerea B05.10]
5427871	843	46.6567	127.583	1.45128	Up	0.815077	-	-	-	-	gi|154293885|ref|XP_001547387.1|/8.21029e-116/predicted protein [Botrytis cinerea B05.10]
5435980	399	94.9167	258.293	1.44428	Up	0.827244	-	-	-	-	gi|154312164|ref|XP_001555410.1|/1.72322e-61/hypothetical protein BC1G_06115 [Botrytis cinerea B05.10]
5429420	465	43.9733	119.557	1.44299	Up	0.812828	K01167|1|3e-15|80.9|afm:AFUA_4G03230|ribonuclease T1 [EC:3.1.27.3]	-	GO:0004519//endonuclease activity;GO:0003676//nucleic acid binding	-	gi|154296967|ref|XP_001548912.1|/3.23552e-74/predicted protein [Botrytis cinerea B05.10]
5434041	288	30.06	80.7833	1.42621	Up	0.800491	-	-	-	-	gi|154308345|ref|XP_001553509.1|/9.72939e-49/predicted protein [Botrytis cinerea B05.10]
5435748	543	465.11	1237.39	1.41166	Up	0.835946	-	-	-	-	gi|154311710|ref|XP_001555184.1|/4.77731e-104/hypothetical protein BC1G_06314 [Botrytis cinerea B05.10]
5426624	1041	393.91	1045.14	1.40776	Up	0.835617	K17818|1|0.0|695|bfu:BC1G_15343|D-arabinitol dehydrogenase (NADP+) [EC:1.1.1.287]	-	GO:0046914//transition metal ion binding;GO:0036094//small molecule binding;GO:0003824//catalytic activity	GO:0044710	gi|347441899|emb|CCD34820.1|/0/similar to zinc-containing alcohol dehydrogenase [Botrytis cinerea T4]
5431476	3330	72.1	191.2	1.40701	Up	0.820496	-	-	-	-	gi|154301137|ref|XP_001550982.1|/0/predicted protein [Botrytis cinerea B05.10]
5439130	654	77.5067	205.107	1.40398	Up	0.821019	K00851|1|1e-115|415|bfu:BC1G_03364|gluconokinase [EC:2.7.1.12]	-	GO:0016301//kinase activity;GO:0032550	GO:0006796//phosphate-containing compound metabolic process;GO:0044238//primary metabolic process	gi|154318393|ref|XP_001558515.1|/7.24075e-115/glucokinase [Botrytis cinerea B05.10]
5436110	900	57.24	150.767	1.39722	Up	0.815157	K14309|1|6e-06|52.0|maw:MAC_00028|nuclear pore complex protein Nup93	-	-	-	gi|154312397|ref|XP_001555526.1|/1.64917e-157/predicted protein [Botrytis cinerea B05.10]
5436484	270	718.03	1884.44	1.39202	Up	0.835355	-	-	-	-	gi|347832686|emb|CCD48383.1|/1.52747e-41/BcPIC4 [Botrytis cinerea T4]
5428660	912	312.38	814.177	1.38204	Up	0.833004	K06123|1|1e-10|67.8|cten:CANTEDRAFT_102554|1-acylglycerone phosphate reductase [EC:1.1.1.101]	-	-	-	gi|154295498|ref|XP_001548184.1|/2.43178e-164/hypothetical protein BC1G_13374 [Botrytis cinerea B05.10]
5427613	1698	45.48	116.383	1.35558	Up	0.806523	K15196|1|1e-68|261|afv:AFLA_020970|transcription factor IIIB 90 kDa subunit;K08139|2|2e-57|224|dha:DEHA2C11374g|MFS transporter, SP family, sugar:H+ symporter;K00382|3|2e-56|220|abe:ARB_02522|dihydrolipoamide dehydrogenase [EC:1.8.1.4]	GO:0031224//intrinsic component of membrane	GO:0022857//transmembrane transporter activity	GO:0044765//single-organism transport;GO:0044763	gi|347830328|emb|CCD46025.1|/0/similar to sugar transporter [Botrytis cinerea T4]
5434156	297	222.047	566.723	1.35178	Up	0.828573	-	-	-	-	gi|154308572|ref|XP_001553622.1|/7.93515e-35/predicted protein [Botrytis cinerea B05.10]
5437271	1497	55.6533	142.023	1.35159	Up	0.810022	K00139|1|0.0|702|afm:AFUA_3G07150|succinate-semialdehyde dehydrogenase [EC:1.2.1.24];K00135|2|6e-127|454|bcom:BAUCODRAFT_146014|succinate-semialdehyde dehydrogenase / glutarate-semialdehyde dehydrogenase [EC:1.2.1.16 1.2.1.79 1.2.1.20]	-	GO:0016903//oxidoreductase activity, acting on the aldehyde or oxo group of donors	GO:0044710	gi|154314734|ref|XP_001556691.1|/0/hypothetical protein BC1G_04076 [Botrytis cinerea B05.10]
5435942	1413	151.493	385.627	1.34795	Up	0.825302	-	-	-	-	gi|154312128|ref|XP_001555392.1|/0/hypothetical protein BC1G_06097 [Botrytis cinerea B05.10]
5432086	525	45.6067	115.71	1.3432	Up	0.804478	K01061|1|3e-59|227|mgr:MGG_02570|carboxymethylenebutenolidase [EC:3.1.1.45]	-	GO:0003824//catalytic activity	-	gi|154302332|ref|XP_001551576.1|/3.59009e-98/hypothetical protein BC1G_09950 [Botrytis cinerea B05.10]
5439650	177	107.26	270.833	1.33629	Up	0.820337	-	-	-	-	gi|154319454|ref|XP_001559044.1|/1.25367e-27/predicted protein [Botrytis cinerea B05.10]
5425833	1455	58.9567	148.253	1.33034	Up	0.808716	K18561|1|3e-70|266|tdl:TDEL_0C02490|FAD-dependent fumarate reductase [EC:1.3.8.-];K01593|3|1e-68|261|ani:AN2357.2|aromatic-L-amino-acid decarboxylase [EC:4.1.1.28]	-	GO:0046906//tetrapyrrole binding;GO:0016627//oxidoreductase activity, acting on the CH-CH group of donors	GO:0044710	gi|154289525|ref|XP_001545378.1|/0/fumarate reductase flavoprotein subunit [Botrytis cinerea B05.10]
5439133	831	58.9267	147.75	1.32617	Up	0.808625	K02510|1|9e-150|529|bfu:BC1G_03367|4-hydroxy-2-oxoheptanedioate aldolase [EC:4.1.2.52]	-	GO:0016829//lyase activity	GO:0044237//cellular metabolic process	gi|347837626|emb|CCD52198.1|/5.48506e-149/similar to 2,4-dihydroxyhept-2-ene-1,7-dioic acid aldolase [Botrytis cinerea T4]
5436810	2340	46.3167	115.887	1.32311	Up	0.801888	K01279|1|0.0|715|afv:AFLA_138570|tripeptidyl-peptidase I [EC:3.4.14.9]	-	GO:0004175//endopeptidase activity	GO:0019538//protein metabolic process	gi|154313831|ref|XP_001556241.1|/0/hypothetical protein BC1G_05765 [Botrytis cinerea B05.10]
5435229	2802	163.933	409.987	1.32247	Up	0.822462	K01183|1|3e-10|68.6|ttt:THITE_2111816|chitinase [EC:3.2.1.14]	-	-	-	gi|154310682|ref|XP_001554672.1|/0/hypothetical protein BC1G_06815 [Botrytis cinerea B05.10]
5433222	1758	52	129.337	1.31455	Up	0.80316	K01187|1|1e-160|566|scm:SCHCODRAFT_258385|alpha-glucosidase [EC:3.2.1.20]	-	GO:0043167//ion binding	GO:0044238//primary metabolic process	gi|154304628|ref|XP_001552718.1|/0/hypothetical protein BC1G_08053 [Botrytis cinerea B05.10]
5435038	1188	79.3033	197.067	1.31323	Up	0.811806	K06004|1|2e-44|180|maj:MAA_01430|aspergillopepsin I [EC:3.4.23.18]	-	-	-	gi|154310297|ref|XP_001554480.1|/0/hypothetical protein BC1G_07068 [Botrytis cinerea B05.10]
5438146	2019	281.08	697.403	1.31101	Up	0.825199	K01178|1|0.0|1010|bfu:BC1G_04151|glucoamylase [EC:3.2.1.3]	-	GO:0004553//hydrolase activity, hydrolyzing O-glycosyl compounds;GO:0030246//carbohydrate binding	GO:0005976//polysaccharide metabolic process	gi|154316440|ref|XP_001557541.1|/0/hypothetical protein BC1G_04151 [Botrytis cinerea B05.10]
5426670	1395	98.7733	242.873	1.29801	Up	0.813919	-	-	-	GO:0044238//primary metabolic process	gi|154291269|ref|XP_001546219.1|/0/hypothetical protein BC1G_15124 [Botrytis cinerea B05.10]
5438234	1029	193.587	473.657	1.29086	Up	0.820587	K18278|1|0.0|694|bfu:BC1G_04245|pyrimidine precursor biosynthesis enzyme	-	-	-	gi|3282220|gb|AAC64375.1|/0/thiamine synthase homolog [Botrytis cinerea]
5441030	762	71.5433	174.497	1.28631	Up	0.807386	-	-	-	-	gi|154322150|ref|XP_001560390.1|/2.33536e-132/hypothetical protein BC1G_01222 [Botrytis cinerea B05.10]
5440375	684	154.24	374.767	1.28082	Up	0.817315	-	-	-	-	gi|154320858|ref|XP_001559745.1|/4.99614e-24/predicted protein [Botrytis cinerea B05.10]
5437160	1635	85.1367	205.893	1.27404	Up	0.808295	K00505|1|3e-09|64.3|bsc:COCSADRAFT_107681|tyrosinase [EC:1.14.18.1];K00480|2|1e-08|62.0|nhe:NECHADRAFT_35405|salicylate hydroxylase [EC:1.14.13.1];K18386|4|4e-06|53.9|afm:AFUA_8G02380|FAD dependent monooxygenase [EC:1.14.13.-]	-	GO:0003824//catalytic activity	GO:0044710	gi|154314508|ref|XP_001556578.1|/0/hypothetical protein BC1G_03963 [Botrytis cinerea B05.10]
5435510	1647	59.82	144.023	1.2676	Up	0.801286	-	-	-	-	gi|154311236|ref|XP_001554948.1|/0/hypothetical protein BC1G_06736 [Botrytis cinerea B05.10]
5433098	525	74.7333	179.633	1.26523	Up	0.805739	-	-	-	-	gi|154304344|ref|XP_001552577.1|/4.8409e-103/predicted protein [Botrytis cinerea B05.10]
5432441	189	168.373	404.13	1.26316	Up	0.815918	K17742|1|2e-22|104|tve:TRV_00610|sorbose reductase [EC:1.1.1.289]	-	GO:0036094//small molecule binding;GO:0016616//oxidoreductase activity, acting on the CH-OH group of donors, NAD or NADP as acceptor	GO:0044710	gi|154303031|ref|XP_001551924.1|/1.46708e-28/hypothetical protein BC1G_09259 [Botrytis cinerea B05.10]
5431938	288	279.993	662.663	1.24288	Up	0.81794	-	-	-	-	gi|154302040|ref|XP_001551431.1|/9.14877e-31/predicted protein [Botrytis cinerea B05.10]
5433397	456	1758.64	4146.98	1.2376	Up	0.821132	-	-	-	-	gi|154304937|ref|XP_001552872.1|/6.83751e-71/hypothetical protein BC1G_09054 [Botrytis cinerea B05.10]
5437151	213	323.303	761.82	1.23656	Up	0.818758	-	-	-	-	gi|154314470|ref|XP_001556559.1|/1.70428e-21/predicted protein [Botrytis cinerea B05.10]
5438955	1419	103.143	238.7	1.21055	Up	0.804603	K04487|1|5e-15|83.2|aje:HCAG_01147|cysteine desulfurase [EC:2.8.1.7];K00540|2|2e-14|80.9|afm:AFUA_1G17630|;K00107|4|1e-08|61.6|cthr:CTHT_0014270|D-arabinono-1,4-lactone oxidase [EC:1.1.3.37];K15454|5|1e-06|55.5|ani:AN7355.2|tRNA pseudouridine synthase 9 [EC:5.4.99.-]	-	GO:0000166//nucleotide binding;GO:0016616//oxidoreductase activity, acting on the CH-OH group of donors, NAD or NADP as acceptor	GO:0044710	gi|154318052|ref|XP_001558345.1|/0/hypothetical protein BC1G_03009 [Botrytis cinerea B05.10]
5434266	1848	199.04	453.187	1.18705	Up	0.809886	-	-	GO:0003677//DNA binding;GO:0001071//nucleic acid binding transcription factor activity	GO:0006351//transcription, DNA-templated	gi|347838646|emb|CCD53218.1|/0/similar to transcription factor bZIP [Botrytis cinerea T4]
5434667	129	307.107	692.92	1.17395	Up	0.810976	-	-	-	-	gi|154309563|ref|XP_001554115.1|/8.11791e-19/predicted protein [Botrytis cinerea B05.10]
5428778	1620	113.95	256.95	1.17309	Up	0.801502	K08869|1|2e-151|536|npa:UCRNP2_4161|aarF domain-containing kinase;K03379|2|3e-117|422|pic:PICST_57936|cyclohexanone monooxygenase [EC:1.14.13.22];K00540|3|1e-87|324|afm:AFUA_8G00440|;K14556|5|3e-30|134|tmn:UCRPA7_6730|U3 small nucleolar RNA-associated protein 12	-	-	-	gi|154295760|ref|XP_001548314.1|/0/hypothetical protein BC1G_12883 [Botrytis cinerea B05.10]
5429906	948	153.23	337.157	1.13772	Up	0.801604	K03781|1|6e-171|600|bfu:BC1G_12146|catalase [EC:1.11.1.6]	-	GO:0004601//peroxidase activity;GO:0046906//tetrapyrrole binding	GO:0044710;GO:0006950//response to stress	gi|154297987|ref|XP_001549418.1|/4.10581e-170/hypothetical protein BC1G_12146 [Botrytis cinerea B05.10]
5439558	606	169.557	372.62	1.13594	Up	0.802831	K05770|1|1e-103|375|bfu:BC1G_02571|benzodiazapine receptor	GO:0031224//intrinsic component of membrane	-	-	gi|347832821|emb|CCD48518.1|/6.97064e-103/similar to benzodiazepine receptor family protein [Botrytis cinerea T4]
5426168	2331	152.747	334.983	1.13295	Up	0.800513	-	-	-	-	gi|154290203|ref|XP_001545700.1|/0/hypothetical protein BC1G_15778 [Botrytis cinerea B05.10]
5433342	510	189.623	412.553	1.12144	Up	0.801456	K07059|1|2e-77|288|bfu:BC1G_09008|uncharacterized protein	-	GO:0046914//transition metal ion binding	-	gi|347828666|emb|CCD44363.1|/9.42503e-77/similar to AN1-type zinc finger protein [Botrytis cinerea T4]
5430120	987	503.033	1067.15	1.08504	Up	0.804103	K03146|1|0.0|647|bfu:BC1G_11634|thiamine thiazole synthase	GO:0043231//intracellular membrane-bounded organelle	GO:0043169//cation binding	GO:0006772//thiamine metabolic process	gi|154298358|ref|XP_001549602.1|/0/thiazole biosynthetic enzyme [Botrytis cinerea B05.10]
5430011	639	620.347	292.147	-1.08638	Down	0.801672	K14306|1|5e-07|54.7|cot:CORT_0A11140|nuclear pore complex protein Nup62	-	-	-	gi|154298205|ref|XP_001549526.1|/2.82031e-116/predicted protein [Botrytis cinerea B05.10]
5426473	921	1126.19	525.217	-1.10047	Down	0.805228	K02510|1|3e-19|96.3|maw:MAC_04148|4-hydroxy-2-oxoheptanedioate aldolase [EC:4.1.2.52]	-	GO:0016829//lyase activity	GO:0044237//cellular metabolic process	gi|154290837|ref|XP_001546008.1|/1.45022e-164/hypothetical protein BC1G_15480 [Botrytis cinerea B05.10]
5430570	1149	2219.64	1028.92	-1.1092	Down	0.807159	K01213|1|5e-153|541|bfu:BC1G_11143|galacturan 1,4-alpha-galacturonidase [EC:3.2.1.67]	-	GO:0004553//hydrolase activity, hydrolyzing O-glycosyl compounds	GO:0044238//primary metabolic process	gi|154299315|ref|XP_001550077.1|/3.04008e-152/endo-polygalacturonase precursor [Botrytis cinerea B05.10]
5426033	675	471.677	214.397	-1.13752	Down	0.805035	K11129|1|3e-63|241|bfu:BC1G_15916|H/ACA ribonucleoprotein complex subunit 2	-	-	-	gi|154289950|ref|XP_001545578.1|/1.54195e-62/ribosome biogenesis protein Nhp2 [Botrytis cinerea B05.10]
5433788	1917	385.413	174.837	-1.1404	Down	0.803195	-	-	-	-	gi|154305657|ref|XP_001553230.1|/0/hypothetical protein BC1G_07643 [Botrytis cinerea B05.10]
5436235	1137	284.677	128.633	-1.14606	Down	0.80065	-	-	-	-	gi|154312668|ref|XP_001555661.1|/0/predicted protein [Botrytis cinerea B05.10]
5426196	843	283.753	126.847	-1.16155	Down	0.801706	K00326|1|4e-155|547|bfu:BC1G_15705|cytochrome-b5 reductase [EC:1.6.2.2]	-	-	-	gi|154290267|ref|XP_001545731.1|/2.61071e-154/hypothetical protein BC1G_15705 [Botrytis cinerea B05.10]
5428952	1557	368.833	164.197	-1.16754	Down	0.805955	K11294|1|3e-110|399|bfu:BC1G_12782|nucleolin	-	GO:0036094//small molecule binding;GO:0097159//organic cyclic compound binding	-	gi|154296105|ref|XP_001548485.1|/2.16862e-109/hypothetical protein BC1G_12782 [Botrytis cinerea B05.10]
5437779	1197	1692.73	748.397	-1.17747	Down	0.814487	K00053|1|0.0|756|bfu:BC1G_04443|ketol-acid reductoisomerase [EC:1.1.1.86]	-	GO:0016616//oxidoreductase activity, acting on the CH-OH group of donors, NAD or NADP as acceptor;GO:0048037//cofactor binding	GO:0008652//cellular amino acid biosynthetic process	gi|154315742|ref|XP_001557193.1|/0/ketol-acid reductoisomerase, mitochondrial precursor [Botrytis cinerea B05.10]
5437961	969	461.107	202.74	-1.18547	Down	0.810056	K14563|1|2e-135|482|bfu:BC1G_03672|rRNA 2'-O-methyltransferase fibrillarin [EC:2.1.1.-]	-	-	-	gi|154316173|ref|XP_001557408.1|/1.29496e-134/rRNA methyltransferase NOP1 [Botrytis cinerea B05.10]
5433644	387	1743.1	764.913	-1.18829	Down	0.815543	K12845|1|8e-58|221|bfu:BC1G_08481|U4/U6 small nuclear ribonucleoprotein SNU13	GO:0030529//intracellular ribonucleoprotein complex;GO:0031981//nuclear lumen	GO:0003676//nucleic acid binding	-	gi|154305424|ref|XP_001553114.1|/5.60367e-57/small nucleolar ribonucleoprotein SNU13 [Botrytis cinerea B05.10]
5441457	774	232.39	99.7167	-1.22064	Down	0.805251	K06215|1|1e-133|476|bfu:BC1G_00841|pyridoxal 5'-phosphate synthase pdxS subunit [EC:4.3.3.6]	-	-	GO:0009108//coenzyme biosynthetic process	gi|154322997|ref|XP_001560813.1|/6.34078e-133/hypothetical protein BC1G_00841 [Botrytis cinerea B05.10]
5434420	660	3223.32	1382.68	-1.22108	Down	0.819019	-	-	GO:0036094//small molecule binding	-	gi|154309099|ref|XP_001553884.1|/9.97575e-120/hypothetical protein BC1G_07444 [Botrytis cinerea B05.10]
5436688	243	927.167	392.077	-1.24169	Down	0.81936	-	-	-	-	gi|154313567|ref|XP_001556109.1|/6.75269e-42/hypothetical protein BC1G_05633 [Botrytis cinerea B05.10]
5441229	1275	227.86	95.4567	-1.25523	Down	0.808897	K01179|1|7e-169|593|bfu:BC1G_00642|endoglucanase [EC:3.2.1.4]	-	GO:0016798//hydrolase activity, acting on glycosyl bonds	GO:0044238//primary metabolic process	gi|154322599|ref|XP_001560614.1|/4.58618e-168/endo-beta-1,4-glucanase [Botrytis cinerea B05.10]
5440430	273	326.613	136.247	-1.26136	Down	0.813816	-	-	-	-	gi|154321139|ref|XP_001559885.1|/4.30379e-28/predicted protein [Botrytis cinerea B05.10]
5432409	1446	346.647	143.913	-1.26827	Down	0.815464	K11131|1|0.0|829|bfu:BC1G_09227|H/ACA ribonucleoprotein complex subunit 4 [EC:5.4.99.-]	-	GO:0003676//nucleic acid binding;GO:0016866//intramolecular transferase activity	GO:0010467//gene expression;GO:0009451//RNA modification	gi|154302967|ref|XP_001551892.1|/0/centromere/microtubule binding protein CBF5 [Botrytis cinerea B05.10]
5434421	1275	2012.16	834.957	-1.26897	Down	0.823632	K00480|1|6e-13|75.9|cnb:CNBA5070|salicylate hydroxylase [EC:1.14.13.1];K00486|3|2e-12|73.9|cdu:CD36_80230|kynurenine 3-monooxygenase [EC:1.14.13.9]	-	GO:0003824//catalytic activity	GO:0044710	gi|347838202|emb|CCD52774.1|/0/similar to monooxygenase [Botrytis cinerea T4]
5435057	768	1111.7	460.457	-1.27163	Down	0.822746	-	-	-	GO:0019932//second-messenger-mediated signaling	gi|347828824|emb|CCD44521.1|/4.79137e-125/BcRCN1, regulator of calcineurin [Botrytis cinerea T4]
5435265	1317	172.02	70.89	-1.27892	Down	0.806046	K10392|1|2e-42|173|ure:UREG_01378|kinesin family member 1	-	-	-	gi|154310746|ref|XP_001554704.1|/0/hypothetical protein BC1G_06847 [Botrytis cinerea B05.10]
5431848	699	153.667	62.7	-1.29327	Down	0.804876	-	-	-	-	gi|154301859|ref|XP_001551341.1|/1.97058e-132/hypothetical protein BC1G_10081 [Botrytis cinerea B05.10]
5439444	417	143.723	58.18	-1.3047	Down	0.804251	-	-	-	-	gi|154318967|ref|XP_001558801.1|/9.57713e-73/predicted protein [Botrytis cinerea B05.10]
5439106	1458	129.17	51.9533	-1.31398	Down	0.80316	-	-	-	-	gi|154318345|ref|XP_001558491.1|/0/hypothetical protein BC1G_03340 [Botrytis cinerea B05.10]
5431107	951	234.123	93.1	-1.33042	Down	0.817111	K00435|1|1e-14|80.9|afm:AFUA_5G02300|peroxiredoxin [EC:1.11.1.-]	-	-	-	gi|154300390|ref|XP_001550611.1|/0/predicted protein [Botrytis cinerea B05.10]
5439954	801	97.1567	38.11	-1.35014	Down	0.800275	K01210|1|3e-26|119|nfi:NFIA_032650|glucan 1,3-beta-glucosidase [EC:3.2.1.58]	-	-	-	gi|154320063|ref|XP_001559348.1|/2.72452e-134/hypothetical protein BC1G_02012 [Botrytis cinerea B05.10]
5428182	1068	140.29	54.9	-1.35353	Down	0.809727	-	-	GO:0004553//hydrolase activity, hydrolyzing O-glycosyl compounds	GO:0044238//primary metabolic process	gi|347440809|emb|CCD33730.1|/5.90922e-139/glycoside hydrolase family 45 protein [Botrytis cinerea T4]
5441342	852	553.063	216.383	-1.35386	Down	0.828414	K03105|1|3e-120|431|bfu:BC1G_00726|signal recognition particle subunit SRP19	GO:0030529//intracellular ribonucleoprotein complex	GO:0003723//RNA binding	GO:0006613//cotranslational protein targeting to membrane	gi|154322767|ref|XP_001560698.1|/2.12907e-119/signal recognition particle protein Sec65 [Botrytis cinerea B05.10]
5429946	444	165.05	62.9033	-1.39169	Down	0.816372	-	-	-	-	gi|154298076|ref|XP_001549462.1|/4.3229e-81/hypothetical protein BC1G_12003 [Botrytis cinerea B05.10]
5427237	1602	134.477	51.11	-1.39568	Down	0.812646	-	-	-	-	gi|154292388|ref|XP_001546769.1|/0/hypothetical protein BC1G_14683 [Botrytis cinerea B05.10]
5426248	2076	186.063	69.95	-1.4114	Down	0.820065	-	-	GO:0016701//oxidoreductase activity, acting on single donors with incorporation of molecular oxygen;GO:0043169//cation binding	GO:0044710	gi|154290374|ref|XP_001545783.1|/0/hypothetical protein BC1G_15741 [Botrytis cinerea B05.10]
5427007	522	269.727	100.823	-1.41967	Down	0.826483	-	-	-	-	gi|154291935|ref|XP_001546546.1|/2.90832e-68/hypothetical protein BC1G_14270 [Botrytis cinerea B05.10]
5434674	675	195.747	72.7533	-1.4279	Down	0.822518	K14826|1|3e-92|338|bfu:BC1G_07259|FK506-binding nuclear protein [EC:5.2.1.8]	-	GO:0016853//isomerase activity	GO:0018208//peptidyl-proline modification	gi|154309577|ref|XP_001554122.1|/1.58093e-91/hypothetical protein BC1G_07259 [Botrytis cinerea B05.10]
5425836	525	248.37	92.19	-1.42981	Down	0.82621	-	-	-	-	gi|154289538|ref|XP_001545384.1|/6.88143e-41/hypothetical protein BC1G_16050 [Botrytis cinerea B05.10]
5435907	723	153.913	57.09	-1.43081	Down	0.817906	K04487|1|8e-13|74.3|abe:ARB_05732|cysteine desulfurase [EC:2.8.1.7]	-	-	-	gi|154312025|ref|XP_001555341.1|/1.00057e-73/predicted protein [Botrytis cinerea B05.10]
5433391	429	735.38	271.867	-1.43559	Down	0.836548	-	-	-	-	gi|347828709|emb|CCD44406.1|/2.25232e-77/similar to stress responsive A/B barrel domain protein [Botrytis cinerea T4]
5435267	1233	158.057	58.31	-1.43863	Down	0.818917	K00799|1|1e-35|151|cthr:CTHT_0050670|glutathione S-transferase [EC:2.5.1.18];K13181|3|4e-11|69.7|maj:MAA_09679|ATP-dependent RNA helicase DDX27 [EC:3.6.4.13];K00784|4|6e-10|65.9|cthr:CTHT_0022280|ribonuclease Z [EC:3.1.26.11]	-	-	-	gi|347440935|emb|CCD33856.1|/0/similar to actin filament organization protein App1-like [Botrytis cinerea T4]
5432009	2286	82.98	30.4233	-1.44759	Down	0.802797	-	-	GO:0005488//binding	GO:0044238//primary metabolic process	gi|154302123|ref|XP_001551472.1|/0/hypothetical protein BC1G_09742 [Botrytis cinerea B05.10]
5433789	2016	83.7767	30.41	-1.462	Down	0.803876	K01930|1|8e-32|139|fpu:FPSE_08102|folylpolyglutamate synthase [EC:6.3.2.17];K00688|3|4e-17|90.5|pno:SNOG_13460|starch phosphorylase [EC:2.4.1.1];K00706|4|2e-15|85.1|npa:UCRNP2_7982|1,3-beta-glucan synthase [EC:2.4.1.34];K01183|5|7e-13|76.6|mbe:MBM_07851|chitinase [EC:3.2.1.14]	-	-	-	gi|154305655|ref|XP_001553229.1|/0/hypothetical protein BC1G_07642 [Botrytis cinerea B05.10]
5438032	408	134.35	48.66	-1.46519	Down	0.817349	-	GO:0031224//intrinsic component of membrane	-	-	gi|154316235|ref|XP_001557439.1|/1.542e-70/hypothetical protein BC1G_03703 [Botrytis cinerea B05.10]
5435922	1629	79.7467	28.7967	-1.46952	Down	0.80257	K13076|1|4e-146|518|mbe:MBM_05993|delta8-fatty-acid desaturase [EC:1.14.19.4]	-	GO:0046906//tetrapyrrole binding;GO:0046914//transition metal ion binding;GO:0016705//oxidoreductase activity, acting on paired donors, with incorporation or reduction of molecular oxygen	GO:0006631//fatty acid metabolic process	gi|154312055|ref|XP_001555356.1|/0/hypothetical protein BC1G_06061 [Botrytis cinerea B05.10]
5430879	714	185.83	66.6733	-1.4788	Down	0.824711	K19363|1|2e-17|89.7|cci:CC1G_13568|lipopolysaccharide-induced tumor necrosis factor-alpha factor	-	-	-	gi|347841555|emb|CCD56127.1|/4.32272e-114/similar to transcription factor LPS-induced tumor necrosis factor alpha [Botrytis cinerea T4]
5436640	972	506.347	179.607	-1.49528	Down	0.837855	-	-	-	-	gi|154313490|ref|XP_001556071.1|/2.20497e-158/predicted protein [Botrytis cinerea B05.10]
5433389	1575	110.087	38.9067	-1.50055	Down	0.814532	K00517|1|2e-22|108|afm:AFUA_1G07340|;K07430|2|5e-19|96.7|sla:SERLADRAFT_459654|oxysterol 7-alpha-hydroxylase [EC:1.14.13.100];K00489|4|5e-16|86.7|ssl:SS1G_14166|cholesterol 7alpha-monooxygenase [EC:1.14.13.17]	-	-	-	gi|154304921|ref|XP_001552864.1|/0/hypothetical protein BC1G_09046 [Botrytis cinerea B05.10]
5429921	732	79.9933	28.0333	-1.51274	Down	0.805069	K19619|1|4e-11|68.6|afv:AFLA_066970|tyrosyl-DNA phosphodiesterase 2 [EC:3.1.4.-];K06123|2|8e-11|67.8|cmt:CCM_02900|1-acylglycerone phosphate reductase [EC:1.1.1.101];K02920|3|6e-10|64.7|ani:AN4452.2|large subunit ribosomal protein L36e;K14950|4|3e-09|62.4|ani:AN3146.2|cation-transporting ATPase 13A1 [EC:3.6.3.-];K01613|5|2e-08|59.7|ani:AN9039.2|phosphatidylserine decarboxylase [EC:4.1.1.65]	-	-	-	gi|154298017|ref|XP_001549433.1|/3.58521e-135/predicted protein [Botrytis cinerea B05.10]
5427430	813	191.92	67.08	-1.51655	Down	0.827312	K01166|1|5e-115|414|ssl:SS1G_03795|ribonuclease T2 [EC:3.1.27.1]	-	GO:0003676//nucleic acid binding;GO:0016892//endoribonuclease activity, producing 3'-phosphomonoesters	-	gi|154292820|ref|XP_001546980.1|/4.29518e-159/hypothetical protein BC1G_14317 [Botrytis cinerea B05.10]
5429528	717	81.57	28.43	-1.52062	Down	0.806398	K11426|1|2e-06|53.1|cput:CONPUDRAFT_137381|SET and MYND domain-containing protein;K01809|3|7e-06|51.2|cthr:CTHT_0019350|mannose-6-phosphate isomerase [EC:5.3.1.8]	-	-	-	gi|154297231|ref|XP_001549043.1|/7.93042e-124/predicted protein [Botrytis cinerea B05.10]
5430579	891	151.547	52.7767	-1.52179	Down	0.822836	K03787|1|3e-28|125|hir:HETIRDRAFT_443564|5'-nucleotidase [EC:3.1.3.5]	-	GO:0003824//catalytic activity	-	gi|347835956|emb|CCD50528.1|/2.11587e-157/similar to acid phosphatase [Botrytis cinerea T4]
5434380	2952	147.813	51.47	-1.52197	Down	0.822314	K00469|1|2e-25|119|ela:UCREL1_7820|inositol oxygenase [EC:1.13.99.1];K12586|2|6e-08|60.8|ela:UCREL1_10735|exosome complex component RRP43;K08900|3|3e-07|58.5|lbc:LACBIDRAFT_187928|mitochondrial chaperone BCS1;K03062|4|5e-07|57.8|wic:J056_003189|26S proteasome regulatory subunit T2	-	GO:0032550;GO:0016462//pyrophosphatase activity	-	gi|154309031|ref|XP_001553850.1|/0/hypothetical protein BC1G_07410 [Botrytis cinerea B05.10]
5434423	2481	791.427	273	-1.53555	Down	0.842842	K12743|1|6e-46|186|ani:AN2621.2|N-(5-amino-5-carboxypentanoyl)-L-cysteinyl-D-valine synthase [EC:6.3.2.26]	-	-	-	gi|154309093|ref|XP_001553881.1|/0/hypothetical protein BC1G_07441 [Botrytis cinerea B05.10]
5440899	1665	330.797	113.79	-1.53957	Down	0.83656	K03781|1|1e-131|471|ssl:SS1G_00547|catalase [EC:1.11.1.6]	-	GO:0046906//tetrapyrrole binding;GO:0004601//peroxidase activity	GO:0044710;GO:0000302//response to reactive oxygen species	gi|154321896|ref|XP_001560263.1|/0/hypothetical protein BC1G_01095 [Botrytis cinerea B05.10]
5434422	1641	419.77	144.26	-1.54093	Down	0.839013	K12743|1|4e-20|100|ani:AN2621.2|N-(5-amino-5-carboxypentanoyl)-L-cysteinyl-D-valine synthase [EC:6.3.2.26];K18281|4|2e-18|94.7|pcs:Pc21g15480|brevianamide F synthase	-	-	-	gi|154309095|ref|XP_001553882.1|/0/hypothetical protein BC1G_07442 [Botrytis cinerea B05.10]
5431809	1056	94.4133	32.37	-1.54433	Down	0.812987	K00100|1|2e-38|160|afm:AFUA_2G01410|;K17647|2|3e-33|142|aor:AOR_1_2094|versiconal hemiacetal acetate reductase [EC:1.1.1.353]	-	-	-	gi|154301787|ref|XP_001551305.1|/0/hypothetical protein BC1G_10045 [Botrytis cinerea B05.10]
5427908	1284	114.577	39.0133	-1.55427	Down	0.819905	K13993|1|5e-87|322|bfu:BC1G_14178|HSP20 family protein	-	-	-	gi|154293998|ref|XP_001547443.1|/3.39848e-86/hypothetical protein BC1G_14178 [Botrytis cinerea B05.10]
5439118	675	64.3167	21.7367	-1.56506	Down	0.803626	-	-	-	-	gi|347837613|emb|CCD52185.1|/3.38763e-110/similar to transcription factor HMG [Botrytis cinerea T4]
5431951	1272	88.1067	29.55	-1.57609	Down	0.818769	K08157|1|4e-73|275|bze:COCCADRAFT_83710|MFS transporter, DHA1 family, multidrug resistance protein	GO:0031224//intrinsic component of membrane	-	GO:0044763	gi|154302066|ref|XP_001551444.1|/0/hypothetical protein BC1G_10270 [Botrytis cinerea B05.10]
5428333	303	198	65.9333	-1.58642	Down	0.838616	-	-	-	-	gi|154294839|ref|XP_001547858.1|/6.01663e-51/predicted protein [Botrytis cinerea B05.10]
5433390	1536	655.477	217.793	-1.58958	Down	0.851055	K10590|1|2e-92|340|hir:HETIRDRAFT_445800|E3 ubiquitin-protein ligase TRIP12 [EC:2.3.2.26];K00818|3|1e-34|148|cgr:CAGL0B01507g|acetylornithine aminotransferase [EC:2.6.1.11];K00823|4|7e-33|142|scm:SCHCODRAFT_82131|4-aminobutyrate aminotransferase [EC:2.6.1.19]	-	-	-	gi|154304923|ref|XP_001552865.1|/0/hypothetical protein BC1G_09047 [Botrytis cinerea B05.10]
5433506	1761	174.363	57.7967	-1.59304	Down	0.836491	K08176|1|0.0|1085|bfu:BC1G_08663|MFS transporter, PHS family, inorganic phosphate transporter	GO:0031224//intrinsic component of membrane	GO:0015291//secondary active transmembrane transporter activity	GO:0044763;GO:0015698//inorganic anion transport	gi|347838753|emb|CCD53325.1|/0/similar to inorganic phosphate transporter [Botrytis cinerea T4]
5433017	840	84.2867	27.9167	-1.59418	Down	0.818485	K00059|1|3e-14|79.3|mtm:MYCTH_2308261|3-oxoacyl-[acyl-carrier protein] reductase [EC:1.1.1.100];K08955|4|1e-12|73.9|tmn:UCRPA7_871|ATP-dependent metalloprotease [EC:3.4.24.-]	-	-	-	gi|154304192|ref|XP_001552501.1|/4.44446e-138/hypothetical protein BC1G_08366 [Botrytis cinerea B05.10]
5436542	2403	158.1	52.1733	-1.59945	Down	0.836832	-	-	GO:0070011//peptidase activity, acting on L-amino acid peptides	GO:0019538//protein metabolic process	gi|154313280|ref|XP_001555966.1|/0/hypothetical protein BC1G_05337 [Botrytis cinerea B05.10]
5437816	1107	253.87	83.6933	-1.60091	Down	0.844376	-	-	-	-	gi|154315852|ref|XP_001557248.1|/0/hypothetical protein BC1G_04498 [Botrytis cinerea B05.10]
5429014	546	59.4267	19.56	-1.6032	Down	0.806444	-	-	-	-	gi|154296208|ref|XP_001548536.1|/1.34508e-45/predicted protein [Botrytis cinerea B05.10]
5436286	450	3223.34	1058.88	-1.60602	Down	0.856906	K02128|1|8e-58|222|bfu:BC1G_05077|F-type H+-transporting ATPase subunit c	GO:0031224//intrinsic component of membrane;GO:0033177//proton-transporting two-sector ATPase complex, proton-transporting domain	GO:0005488//binding;GO:0015077//monovalent inorganic cation transmembrane transporter activity	GO:0006754//ATP biosynthetic process;GO:0015988//energy coupled proton transmembrane transport, against electrochemical gradient	gi|154312752|ref|XP_001555703.1|/4.32787e-57/ATP synthase protein 9 [Botrytis cinerea B05.10]
5437723	750	199.897	65.2867	-1.61439	Down	0.842138	K17644|1|1e-45|183|bfu:BC1G_09154|norsolorinic acid ketoreductase [EC:1.1.1.349]	-	-	-	gi|154315625|ref|XP_001557135.1|/2.33999e-129/hypothetical protein BC1G_04385 [Botrytis cinerea B05.10]
5427191	615	140.487	45.79	-1.61733	Down	0.836741	-	-	-	-	gi|154292291|ref|XP_001546721.1|/2.75843e-94/predicted protein [Botrytis cinerea B05.10]
5437264	771	106.877	34.5133	-1.63072	Down	0.831425	-	-	-	-	gi|154314720|ref|XP_001556684.1|/1.31806e-114/predicted protein [Botrytis cinerea B05.10]
5439721	1227	55.0333	17.7633	-1.6314	Down	0.806057	-	-	-	-	gi|154319528|ref|XP_001559081.1|/0/hypothetical protein BC1G_02245 [Botrytis cinerea B05.10]
5428766	564	863.357	278.37	-1.63295	Down	0.857565	-	-	-	-	gi|154295728|ref|XP_001548298.1|/3.59952e-92/predicted protein [Botrytis cinerea B05.10]
5432745	624	126.76	40.82	-1.63475	Down	0.835503	-	-	GO:0016407//acetyltransferase activity	-	gi|154303631|ref|XP_001552222.1|/1.84643e-109/predicted protein [Botrytis cinerea B05.10]
5440643	1911	57.4633	18.4367	-1.64006	Down	0.809068	K10866|1|5e-28|126|nhe:NECHADRAFT_65858|DNA repair protein RAD50 [EC:3.6.-.-];K01952|2|4e-24|114|pno:SNOG_10851|phosphoribosylformylglycinamidine synthase [EC:6.3.5.3];K13095|3|3e-23|110|fgr:FGSG_02080|splicing factor 1;K14708|4|2e-21|105|cmt:CCM_00881|solute carrier family 26 (sodium-independent sulfate anion transporter), member 11;K16066|5|4e-14|80.5|cthr:CTHT_0033850|3-hydroxy acid dehydrogen…	GO:0031224//intrinsic component of membrane	-	GO:0044763	gi|154321389|ref|XP_001560010.1|/0/hypothetical protein BC1G_01569 [Botrytis cinerea B05.10]
5442056	594	411.363	131.737	-1.64276	Down	0.854089	-	-	-	-	gi|154324188|ref|XP_001561408.1|/5.58649e-49/predicted protein [Botrytis cinerea B05.10]
5436916	1170	1070.74	340.093	-1.65461	Down	0.859371	-	-	GO:0052689//carboxylic ester hydrolase activity	GO:0006629//lipid metabolic process	gi|154313952|ref|XP_001556301.1|/0/hypothetical protein BC1G_04919 [Botrytis cinerea B05.10]
5437092	960	48.3333	15.25	-1.66421	Down	0.800843	K01279|1|6e-23|108|ani:AN3020.2|tripeptidyl-peptidase I [EC:3.4.14.9]	-	-	-	gi|154314377|ref|XP_001556513.1|/2.4534e-178/hypothetical protein BC1G_05282 [Botrytis cinerea B05.10]
5431797	2172	66.16	20.7333	-1.67401	Down	0.81769	K01930|1|2e-46|187|aje:HCAG_03334|folylpolyglutamate synthase [EC:6.3.2.17]	-	-	-	gi|154301733|ref|XP_001551278.1|/0/hypothetical protein BC1G_10018 [Botrytis cinerea B05.10]
5432078	2244	330.29	103.223	-1.67796	Down	0.853634	K17065|1|2e-26|122|scm:SCHCODRAFT_53713|dynamin 1-like protein [EC:3.6.5.5]	-	GO:0017111//nucleoside-triphosphatase activity;GO:0032550	GO:0009154//purine ribonucleotide catabolic process	gi|154302316|ref|XP_001551568.1|/0/hypothetical protein BC1G_09942 [Botrytis cinerea B05.10]
5430771	879	51.8833	15.96	-1.70081	Down	0.806557	K00100|1|3e-31|135|afm:AFUA_4G00940|;K16066|2|4e-16|85.9|kaf:KAFR_0B03360|3-hydroxy acid dehydrogenase / malonic semialdehyde reductase [EC:1.1.1.381 1.1.1.-];K17742|3|1e-14|80.9|tdl:TDEL_0B02360|sorbose reductase [EC:1.1.1.289]	-	GO:0036094//small molecule binding;GO:0003824//catalytic activity	GO:0044710	gi|154299716|ref|XP_001550276.1|/8.36515e-167/hypothetical protein BC1G_11484 [Botrytis cinerea B05.10]
5434992	2304	47.24	14.52	-1.70197	Down	0.801161	K14997|1|3e-69|264|cthr:CTHT_0013620|solute carrier family 38 (sodium-coupled neutral amino acid transporter), member 11;K17535|3|4e-06|54.3|psq:PUNSTDRAFT_141157|serine/threonine-protein kinase TNNI3K [EC:2.7.11.1]	-	-	-	gi|154310162|ref|XP_001554413.1|/0/hypothetical protein BC1G_07001 [Botrytis cinerea B05.10]
5437140	2877	144.81	44.3667	-1.70661	Down	0.842024	-	-	GO:0003676//nucleic acid binding;GO:0034061//DNA polymerase activity	GO:0006260//DNA replication	gi|154314480|ref|XP_001556564.1|/0/hypothetical protein BC1G_03949 [Botrytis cinerea B05.10]
5437053	483	46.7367	14.19	-1.71968	Down	0.801366	-	-	-	-	gi|154314273|ref|XP_001556461.1|/3.14659e-33/hypothetical protein BC1G_05230 [Botrytis cinerea B05.10]
5433527	1788	89.5333	27.0367	-1.72751	Down	0.830755	-	-	-	-	gi|154305173|ref|XP_001552989.1|/0/predicted protein [Botrytis cinerea B05.10]
5438761	735	163.193	47.88	-1.76909	Down	0.846966	-	-	-	-	gi|154317665|ref|XP_001558152.1|/9.23782e-123/hypothetical protein BC1G_03184 [Botrytis cinerea B05.10]
5435171	1041	209.723	61.3367	-1.77367	Down	0.851101	-	-	-	-	gi|154310594|ref|XP_001554628.1|/0/hypothetical protein BC1G_06771 [Botrytis cinerea B05.10]
5435878	1683	51.98	14.9767	-1.79524	Down	0.811397	-	-	-	-	gi|154311967|ref|XP_001555312.1|/0/predicted protein [Botrytis cinerea B05.10]
5430574	1569	202.63	57.75	-1.81095	Down	0.852521	-	-	-	-	gi|154299307|ref|XP_001550073.1|/0/hypothetical protein BC1G_11139 [Botrytis cinerea B05.10]
5433356	3105	132.727	37.81	-1.81162	Down	0.844455	-	-	-	-	gi|154304885|ref|XP_001552846.1|/0/hypothetical protein BC1G_09028 [Botrytis cinerea B05.10]
5434991	1575	41.0133	11.3267	-1.85637	Down	0.800229	-	-	-	-	gi|154310164|ref|XP_001554414.1|/0/hypothetical protein BC1G_07002 [Botrytis cinerea B05.10]
5426960	870	437.26	120.53	-1.8591	Down	0.863234	K01749|1|6e-27|121|maw:MAC_07960|hydroxymethylbilane synthase [EC:2.5.1.61]	-	-	-	gi|154291843|ref|XP_001546501.1|/1.49643e-168/hypothetical protein BC1G_14998 [Botrytis cinerea B05.10]
5440784	621	499.83	133.823	-1.90111	Down	0.865188	-	-	-	-	gi|154321838|ref|XP_001560234.1|/1.41302e-69/predicted protein [Botrytis cinerea B05.10]
5428321	1134	62.7867	16.8033	-1.90171	Down	0.824836	-	GO:0044464	GO:0046914//transition metal ion binding	-	gi|154294776|ref|XP_001547827.1|/0/hypothetical protein BC1G_13603 [Botrytis cinerea B05.10]
5431838	879	114.037	30.49	-1.90309	Down	0.843944	-	-	-	-	gi|154301839|ref|XP_001551331.1|/2.97522e-164/hypothetical protein BC1G_10071 [Botrytis cinerea B05.10]
5429960	159	332.27	88.7567	-1.90443	Down	0.861598	-	-	-	-	gi|154298074|ref|XP_001549461.1|/1.30791e-21/predicted protein [Botrytis cinerea B05.10]
5438435	798	434.913	115.973	-1.90693	Down	0.864415	-	-	-	-	gi|154317029|ref|XP_001557835.1|/1.48416e-132/predicted protein [Botrytis cinerea B05.10]
5435103	1926	76.1267	20.19	-1.91476	Down	0.832447	-	-	-	-	gi|154310435|ref|XP_001554549.1|/0/hypothetical protein BC1G_07138 [Botrytis cinerea B05.10]
5440301	1050	62.2867	16.2267	-1.94056	Down	0.825824	K00517|1|6e-85|314|afm:AFUA_4G09980|;K17645|2|3e-62|239|pan:PODANSg8563|averantin hydroxylase [EC:1.14.13.174]	-	GO:0016491//oxidoreductase activity;GO:0005488//binding	-	gi|154320710|ref|XP_001559671.1|/0/hypothetical protein BC1G_01827 [Botrytis cinerea B05.10]
5440295	993	108.747	27.2533	-1.99647	Down	0.848533	K00100|1|8e-36|151|afm:AFUA_4G00160|;K00540|4|2e-10|67.0|afm:AFUA_1G01500|	-	-	-	gi|347838960|emb|CCD53532.1|/2.35907e-163/similar to short-chain dehydrogenase/reductase [Botrytis cinerea T4]
5428347	207	87.51	21.88	-1.99984	Down	0.842819	-	-	-	-	gi|154294893|ref|XP_001547885.1|/6.06253e-35/hypothetical protein BC1G_13569 [Botrytis cinerea B05.10]
5435384	1140	309.4	75.7467	-2.03022	Down	0.868596	-	-	-	-	gi|154310985|ref|XP_001554823.1|/1.13872e-159/predicted protein [Botrytis cinerea B05.10]
5429593	834	52.7733	12.8367	-2.03954	Down	0.825677	-	-	-	-	gi|154297332|ref|XP_001549093.1|/3.97582e-131/predicted protein [Botrytis cinerea B05.10]
5427346	999	727.963	176.927	-2.04071	Down	0.875469	K14950|1|2e-42|173|pbn:PADG_06164|cation-transporting ATPase 13A1 [EC:3.6.3.-];K11415|2|2e-34|146|gtr:GLOTRDRAFT_114209|NAD-dependent deacetylase sirtuin 5 [EC:3.5.1.-]	-	GO:0043168//anion binding	-	gi|154292636|ref|XP_001546889.1|/2.53976e-173/hypothetical protein BC1G_14644 [Botrytis cinerea B05.10]
5427227	276	53.5433	12.9967	-2.04257	Down	0.82646	-	-	-	-	gi|154292372|ref|XP_001546761.1|/4.56544e-46/hypothetical protein BC1G_14675 [Botrytis cinerea B05.10]
5438985	774	93.54	22.0167	-2.08699	Down	0.84884	K01181|1|8e-09|61.2|bfu:BC1G_01778|endo-1,4-beta-xylanase [EC:3.2.1.8];K01179|2|1e-08|60.8|afv:AFLA_045290|endoglucanase [EC:3.2.1.4]	-	GO:0016798//hydrolase activity, acting on glycosyl bonds;GO:0030247//polysaccharide binding	GO:0044238//primary metabolic process	gi|347831423|emb|CCD47120.1|/2.08278e-59/carbohydrate-Binding Module family 1 protein [Botrytis cinerea T4]
5440300	255	52.0767	12.0667	-2.10961	Down	0.827108	-	-	-	-	gi|154320708|ref|XP_001559670.1|/6.04757e-43/hypothetical protein BC1G_01826 [Botrytis cinerea B05.10]
5427129	1800	128.287	29.44	-2.12352	Down	0.857383	K01225|1|1e-167|590|pco:PHACADRAFT_249300|cellulose 1,4-beta-cellobiosidase [EC:3.2.1.91]	-	GO:0004553//hydrolase activity, hydrolyzing O-glycosyl compounds	GO:0044238//primary metabolic process	gi|154292161|ref|XP_001546657.1|/0/hypothetical protein BC1G_14702 [Botrytis cinerea B05.10]
5426358	1158	116.907	26.2	-2.15772	Down	0.856099	-	-	-	-	gi|154290597|ref|XP_001545891.1|/0/predicted protein [Botrytis cinerea B05.10]
5431341	3984	218.787	48.7033	-2.16743	Down	0.867959	-	-	GO:0016491//oxidoreductase activity;GO:0000166//nucleotide binding	GO:0044710	gi|154300851|ref|XP_001550840.1|/0/hypothetical protein BC1G_10725 [Botrytis cinerea B05.10]
5425643	711	200.197	43.8233	-2.19165	Down	0.867187	-	-	-	-	gi|154288978|ref|XP_001545190.1|/2.9735e-107/hypothetical protein BC1G_16296, partial [Botrytis cinerea B05.10]
5428407	834	38.7467	8.27	-2.22811	Down	0.813033	K18337|1|1e-15|84.0|bor:COCMIDRAFT_4863|L-rhamnose 1-dehydrogenase [EC:1.1.1.378 1.1.1.377 1.1.1.173];K00065|5|6e-15|81.6|adl:AURDEDRAFT_151965|2-deoxy-D-gluconate 3-dehydrogenase [EC:1.1.1.125]	-	-	GO:0008152//metabolic process	gi|347835923|emb|CCD50495.1|/3.97582e-131/similar to short chain dehydrogenase/reductase family oxidoreductase [Botrytis cinerea T4]
5434878	6255	71.0533	14.4733	-2.29551	Down	0.845546	K15321|1|0.0|1656|afv:AFLA_006170|naphtho-gamma-pyrone polyketide synthase	-	GO:0016787//hydrolase activity	GO:0008152//metabolic process	gi|154309911|ref|XP_001554288.1|/0/hypothetical protein BC1G_06876 [Botrytis cinerea B05.10]
5437423	1086	107.333	21.7433	-2.30345	Down	0.857576	-	-	-	-	gi|154315031|ref|XP_001556839.1|/4.01579e-66/predicted protein [Botrytis cinerea B05.10]
5433476	627	63.17	12.7767	-2.30573	Down	0.841592	-	-	-	-	gi|154305090|ref|XP_001552948.1|/3.75653e-118/predicted protein [Botrytis cinerea B05.10]
5438419	3246	79.4833	16.0433	-2.30868	Down	0.849885	-	-	-	-	gi|154316997|ref|XP_001557819.1|/0/predicted protein [Botrytis cinerea B05.10]
5438546	1296	41.7	8.15333	-2.35459	Down	0.823098	K00463|1|0.0|880|bfu:BC1G_03469|indoleamine 2,3-dioxygenase [EC:1.13.11.52]	-	GO:0046906//tetrapyrrole binding	-	gi|154317134|ref|XP_001557887.1|/0/hypothetical protein BC1G_03469 [Botrytis cinerea B05.10]
5438547	1428	169.633	32.6633	-2.37668	Down	0.870629	K01556|1|0.0|936|bfu:BC1G_03468|kynureninase [EC:3.7.1.3]	GO:0044424	GO:0043168//anion binding;GO:0016823//hydrolase activity, acting on acid carbon-carbon bonds, in ketonic substances	GO:0009435//NAD biosynthetic process;GO:0019439//aromatic compound catabolic process;GO:0006568//tryptophan metabolic process	gi|221272010|sp|A6RSP5.1|KYNU_BOTFB/0/RecName: Full=Kynureninase; AltName: Full=Biosynthesis of nicotinic acid protein 5; AltName: Full=L-kynurenine hydrolase
5437882	1239	89.0367	17.1	-2.3804	Down	0.856122	-	-	-	-	gi|154315936|ref|XP_001557290.1|/0/predicted protein [Botrytis cinerea B05.10]
5438420	459	124.79	23.3967	-2.41513	Down	0.865119	-	-	-	-	gi|154316999|ref|XP_001557820.1|/4.2838e-60/predicted protein [Botrytis cinerea B05.10]
5440026	246	47.3667	8.68667	-2.447	Down	0.832288	-	-	-	-	gi|154320165|ref|XP_001559399.1|/2.8301e-40/predicted protein [Botrytis cinerea B05.10]
5433402	546	38.3833	6.59	-2.54213	Down	0.82178	-	-	-	-	gi|154304970|ref|XP_001552888.1|/2.33064e-106/predicted protein [Botrytis cinerea B05.10]
5435383	636	65.3233	11.0133	-2.56835	Down	0.84884	K10632|1|9e-06|50.4|pco:PHACADRAFT_152408|BRCA1-associated protein [EC:2.3.2.27]	-	-	-	gi|154310983|ref|XP_001554822.1|/6.03038e-103/predicted protein [Botrytis cinerea B05.10]
5426514	582	133.98	21.69	-2.62692	Down	0.870754	-	-	-	-	gi|154290957|ref|XP_001546067.1|/9.51962e-91/hypothetical protein BC1G_15542 [Botrytis cinerea B05.10]
5430758	741	40.09	6.36	-2.65614	Down	0.827562	-	-	-	-	gi|154299700|ref|XP_001550268.1|/4.99402e-76/hypothetical protein BC1G_11476 [Botrytis cinerea B05.10]
5430790	303	43.14	6.64333	-2.69905	Down	0.832413	-	-	-	-	gi|154299754|ref|XP_001550295.1|/1.53002e-54/predicted protein [Botrytis cinerea B05.10]
5431283	1371	33.9967	5.17333	-2.71623	Down	0.817679	-	-	-	-	gi|154300737|ref|XP_001550783.1|/0/predicted protein [Botrytis cinerea B05.10]
5435355	1749	137.99	20.8367	-2.72737	Down	0.87222	K07192|1|0.0|1059|bfu:BC1G_06442|flotillin	-	-	-	gi|154310927|ref|XP_001554794.1|/0/hypothetical protein BC1G_06442 [Botrytis cinerea B05.10]
5431100	381	32.37	4.86	-2.73563	Down	0.814248	-	-	-	-	gi|154300376|ref|XP_001550604.1|/3.31099e-49/predicted protein [Botrytis cinerea B05.10]
5435024	1476	187.89	27.9667	-2.74811	Down	0.877536	K01268|1|2e-78|293|ani:AN8252.2|aminopeptidase I [EC:3.4.11.22];K08254|2|2e-57|224|cthr:CTHT_0046460|glucan endo-1,3-alpha-glucosidase [EC:3.2.1.59]	-	-	-	gi|154310276|ref|XP_001554470.1|/0/hypothetical protein BC1G_07058 [Botrytis cinerea B05.10]
5441509	1236	67.8633	9.80667	-2.7908	Down	0.854123	K00480|1|2e-22|107|mbe:MBM_02468|salicylate hydroxylase [EC:1.14.13.1]	-	-	-	gi|347836965|emb|CCD51537.1|/0/similar to salicylate 1-monooxygenase [Botrytis cinerea T4]
5435887	1269	62.6567	7.82333	-3.00161	Down	0.854816	K00517|1|4e-63|242|afm:AFUA_3G03450|;K07824|2|4e-38|159|dsq:DICSQDRAFT_55106|benzoate 4-monooxygenase [EC:1.14.13.12];K00480|3|1e-36|154|fpu:FPSE_09035|salicylate hydroxylase [EC:1.14.13.1]	-	GO:0046872//metal ion binding;GO:0016491//oxidoreductase activity	-	gi|154311985|ref|XP_001555321.1|/0/hypothetical protein BC1G_06026 [Botrytis cinerea B05.10]
5441506	483	76.8533	8.88333	-3.11293	Down	0.862768	-	-	-	-	gi|154323089|ref|XP_001560859.1|/3.54219e-85/predicted protein [Botrytis cinerea B05.10]
5441254	1047	88.6867	10.1267	-3.13056	Down	0.86663	K01051|1|0.0|640|bfu:BC1G_00617|pectinesterase [EC:3.1.1.11];K01184|3|1e-110|400|ttt:THITE_2116431|polygalacturonase [EC:3.2.1.15]	GO:0030312//external encapsulating structure	GO:0052689//carboxylic ester hydrolase activity	GO:0071555//cell wall organization	gi|156064917|ref|XP_001598380.1|/9.43589e-142/hypothetical protein SS1G_00468 [Sclerotinia sclerotiorum 1980]
5436099	708	378.223	41.0367	-3.20425	Down	0.891577	-	-	-	-	gi|154312389|ref|XP_001555522.1|/5.35729e-117/predicted protein [Botrytis cinerea B05.10]
5434990	210	291.03	31.36	-3.21417	Down	0.88918	-	-	-	-	gi|154310166|ref|XP_001554415.1|/8.73334e-34/predicted protein [Botrytis cinerea B05.10]
5432179	312	87.7167	9.23	-3.24845	Down	0.867948	-	-	-	-	gi|154302519|ref|XP_001551669.1|/1.86005e-55/predicted protein [Botrytis cinerea B05.10]
5435258	729	1025.67	100.947	-3.3449	Down	0.896883	K01051|1|2e-68|259|bfu:BC1G_00617|pectinesterase [EC:3.1.1.11];K01184|2|1e-65|249|ttt:THITE_2116431|polygalacturonase [EC:3.2.1.15]	GO:0030312//external encapsulating structure	GO:0052689//carboxylic ester hydrolase activity	GO:0071555//cell wall organization	gi|154310732|ref|XP_001554697.1|/2.38427e-131/hypothetical protein BC1G_06840 [Botrytis cinerea B05.10]
5440691	1419	90.9167	8.04333	-3.49868	Down	0.871686	K01213|1|0.0|857|bfu:BC1G_01617|galacturan 1,4-alpha-galacturonidase [EC:3.2.1.67]	-	GO:0016787//hydrolase activity	-	gi|154321485|ref|XP_001560058.1|/0/hypothetical protein BC1G_01617 [Botrytis cinerea B05.10]
5434501	222	37.0933	3.09333	-3.58393	Down	0.836469	-	-	-	-	gi|154309300|ref|XP_001553984.1|/3.77776e-32/predicted protein [Botrytis cinerea B05.10]
5430948	2268	86.3867	6.89	-3.64823	Down	0.87172	K15562|1|7e-08|60.1|pic:PICST_5847|serine/threonine-protein kinase BUR1 [EC:2.7.11.22 2.7.11.23];K02202|3|8e-07|56.6|pfp:PFL1_01661|cyclin-dependent kinase 7 [EC:2.7.11.22 2.7.11.23]	-	-	-	gi|154300072|ref|XP_001550453.1|/0/hypothetical protein BC1G_11225 [Botrytis cinerea B05.10]
5432889	915	99.6733	7.78333	-3.67875	Down	0.875491	-	-	-	-	gi|154303926|ref|XP_001552369.1|/2.81132e-144/hypothetical protein BC1G_08847 [Botrytis cinerea B05.10]
5434520	117	150.343	10.9333	-3.78146	Down	0.885341	-	-	-	-	gi|154309302|ref|XP_001553985.1|/7.6667e-17/predicted protein [Botrytis cinerea B05.10]
5441173	498	99.28	6.57333	-3.91681	Down	0.878854	-	-	-	-	gi|154322709|ref|XP_001560669.1|/1.01773e-93/predicted protein [Botrytis cinerea B05.10]
5429342	885	269.273	17.5733	-3.93761	Down	0.895894	-	-	-	-	gi|154296840|ref|XP_001548849.1|/1.00492e-151/hypothetical protein BC1G_12509 [Botrytis cinerea B05.10]
5431744	1026	57.7167	3.75667	-3.94146	Down	0.862654	K01069|1|7e-12|72.0|cthr:CTHT_0066070|hydroxyacylglutathione hydrolase [EC:3.1.2.6]	-	GO:0003824//catalytic activity	-	gi|154301652|ref|XP_001551238.1|/0/hypothetical protein BC1G_10153 [Botrytis cinerea B05.10]
5429532	1056	120.613	6.56667	-4.19908	Down	0.887238	-	-	-	-	gi|154297239|ref|XP_001549047.1|/2.76408e-165/hypothetical protein BC1G_12455 [Botrytis cinerea B05.10]
5431743	1362	102.45	4.43667	-4.5293	Down	0.888669	K17218|1|0.0|928|bfu:BC1G_10152|sulfide:quinone oxidoreductase [EC:1.8.5.-]	-	GO:0003824//catalytic activity	GO:0044710	gi|154301650|ref|XP_001551237.1|/0/hypothetical protein BC1G_10152 [Botrytis cinerea B05.10]
5441515	468	4998.62	166.03	-4.91201	Down	0.919581	-	-	-	-	gi|154323107|ref|XP_001560868.1|/2.38867e-64/predicted protein [Botrytis cinerea B05.10]
5431745	96	32.1067	0.753333	-5.41344	Down	0.861439	-	-	-	-	gi|154301654|ref|XP_001551239.1|/5.18564e-10/hypothetical protein BC1G_10154 [Botrytis cinerea B05.10]

## Sheet: CON-48 h vs BT-48 h
GeneID	Gene length	Mean FPKM-CON_48h	Mean FPKM-BT_48h	log2Ratio(BT_48h/CON_48h)	Up/Down	Probability	KEGG Orthology	GO-Cellular Component	GO-Molecular Function	GO-Biological Process	Blast nr
5431688	903	1.22333	32.79	4.74437	Up	0.845736	-	-	-	-	gi|154301572|ref|XP_001551198.1|/1.62549e-112/hypothetical protein BC1G_10113 [Botrytis cinerea B05.10]
5439563	534	7.50333	169.223	4.49525	Up	0.896577	-	-	-	-	gi|154319249|ref|XP_001558942.1|/5.15063e-79/hypothetical protein BC1G_02576 [Botrytis cinerea B05.10]
5441825	627	10.28	209.49	4.34897	Up	0.89773	K14686|1|2e-84|311|bfu:BC1G_00262|solute carrier family 31 (copper transporter), member 1	GO:0031224//intrinsic component of membrane	GO:0022890//inorganic cation transmembrane transporter activity	GO:0006825//copper ion transport	gi|154323726|ref|XP_001561177.1|/1.34853e-83/hypothetical protein BC1G_00262 [Botrytis cinerea B05.10]
5428258	651	5.96	102.9	4.10979	Up	0.882637	K15378|1|4e-50|197|pbn:PADG_11722|solute carrier family 45, member 1/2/4	-	GO:0005506//iron ion binding;GO:0016701//oxidoreductase activity, acting on single donors with incorporation of molecular oxygen	GO:0044710;GO:0044237//cellular metabolic process	gi|154294685|ref|XP_001547782.1|/4.80403e-111/hypothetical protein BC1G_13469 [Botrytis cinerea B05.10]
5425774	408	2.14	36.6433	4.09787	Up	0.843056	-	-	-	-	gi|154289387|ref|XP_001545319.1|/2.5417e-73/hypothetical protein BC1G_16103 [Botrytis cinerea B05.10]
5441826	522	1.28	21.5867	4.07592	Up	0.801938	-	-	-	-	gi|154323728|ref|XP_001561178.1|/9.26935e-99/hypothetical protein BC1G_00263 [Botrytis cinerea B05.10]
5434344	3258	2.32667	37.9433	4.02751	Up	0.844153	K08712|1|3e-109|397|shs:STEHIDRAFT_146669|ATP-binding cassette, subfamily G (WHITE), member 2, SNQ2	-	-	-	gi|154308948|ref|XP_001553809.1|/0/hypothetical protein BC1G_08002 [Botrytis cinerea B05.10]
5441333	1203	8.2	132.963	4.01926	Up	0.88691	K00002|1|0.0|795|bfu:BC1G_00717|alcohol dehydrogenase (NADP+) [EC:1.1.1.2]	-	GO:0046914//transition metal ion binding;GO:0036094//small molecule binding;GO:0016616//oxidoreductase activity, acting on the CH-OH group of donors, NAD or NADP as acceptor	GO:0006081//cellular aldehyde metabolic process;GO:0044281//small molecule metabolic process	gi|347837130|emb|CCD51702.1|/0/similar to alcohol dehydrogenase (NADP dependent) [Botrytis cinerea T4]
5431448	390	1.62	24.7667	3.93433	Up	0.812407	-	-	-	-	gi|154301087|ref|XP_001550957.1|/7.79979e-62/predicted protein [Botrytis cinerea B05.10]
5439562	822	4.57667	69.7733	3.93031	Up	0.870122	K00598|1|1e-08|60.8|pte:PTT_08922|trans-aconitate 2-methyltransferase [EC:2.1.1.144]	-	-	-	gi|154319247|ref|XP_001558941.1|/2.58322e-143/hypothetical protein BC1G_02575 [Botrytis cinerea B05.10]
5429178	681	20.34	273.75	3.75047	Up	0.89375	K01527|1|3e-12|72.4|pte:PTT_12812|nascent polypeptide-associated complex subunit beta	-	-	-	gi|154296513|ref|XP_001548687.1|/6.35714e-80/hypothetical protein BC1G_12831 [Botrytis cinerea B05.10]
5441828	309	31.39	338.9	3.43248	Up	0.893004	-	-	-	-	gi|154323732|ref|XP_001561180.1|/4.94181e-32/hypothetical protein BC1G_00265 [Botrytis cinerea B05.10]
5441827	1497	12.3567	131.773	3.4147	Up	0.880704	K00521|1|4e-76|286|afm:AFUA_4G03940|ferric-chelate reductase [EC:1.16.1.7]	-	-	-	gi|154323730|ref|XP_001561179.1|/0/hypothetical protein BC1G_00264 [Botrytis cinerea B05.10]
5435361	654	62.8867	651.337	3.37258	Up	0.897312	K14686|1|3e-23|108|mbe:MBM_09543|solute carrier family 31 (copper transporter), member 1	GO:0031224//intrinsic component of membrane	GO:0022890//inorganic cation transmembrane transporter activity	GO:0006825//copper ion transport	gi|154310939|ref|XP_001554800.1|/1.62057e-98/predicted protein [Botrytis cinerea B05.10]
5440019	3792	8.80333	88.9667	3.33714	Up	0.871433	-	-	-	-	gi|154320151|ref|XP_001559392.1|/0/hypothetical protein BC1G_02056 [Botrytis cinerea B05.10]
5435276	1338	10.09	97.2067	3.26813	Up	0.872677	K03564|1|6e-06|52.8|aje:HCAG_07445|peroxiredoxin Q/BCP [EC:1.11.1.15]	-	-	-	gi|154310777|ref|XP_001554719.1|/0/hypothetical protein BC1G_06367 [Botrytis cinerea B05.10]
5437721	354	14.82	134.673	3.18385	Up	0.879471	K15111|1|5e-15|79.7|cmt:CCM_06796|solute carrier family 25 (mitochondrial S-adenosylmethionine transporter), member 26	-	-	-	gi|154315621|ref|XP_001557133.1|/1.01681e-61/predicted protein [Botrytis cinerea B05.10]
5435363	882	8.83667	77.8333	3.13881	Up	0.865396	-	-	-	-	gi|154310943|ref|XP_001554802.1|/2.4602e-150/predicted protein [Botrytis cinerea B05.10]
5435362	516	39.3567	345.317	3.13324	Up	0.890788	-	-	-	-	gi|154310941|ref|XP_001554801.1|/2.71488e-55/predicted protein [Botrytis cinerea B05.10]
5438367	2220	4.21667	36.63	3.11885	Up	0.831174	-	-	-	-	gi|154316893|ref|XP_001557767.1|/0/hypothetical protein BC1G_03864 [Botrytis cinerea B05.10]
5431798	273	21.83	186.35	3.09363	Up	0.883767	K10389|1|9e-16|82.0|fpu:FPSE_03892|tubulin gamma	-	-	-	gi|154301809|ref|XP_001551316.1|/1.92295e-44/hypothetical protein BC1G_10056 [Botrytis cinerea B05.10]
5440017	2547	11.3633	92.6433	3.0273	Up	0.869455	K00728|1|2e-10|68.9|nte:NEUTE1DRAFT70939|dolichyl-phosphate-mannose-protein mannosyltransferase [EC:2.4.1.109];K11294|2|7e-10|67.0|pfj:MYCFIDRAFT_149907|nucleolin;K14838|3|1e-08|62.8|tms:TREMEDRAFT_59073|nucleolar protein 15	-	-	-	gi|154320147|ref|XP_001559390.1|/0/hypothetical protein BC1G_02054 [Botrytis cinerea B05.10]
5433746	273	4.47	35.3033	2.98146	Up	0.826369	-	-	-	-	gi|154305593|ref|XP_001553198.1|/4.0003e-50/hypothetical protein BC1G_07611 [Botrytis cinerea B05.10]
5433606	1056	9.41333	72.32	2.94162	Up	0.860828	K00540|1|3e-75|282|afm:AFUA_5G01290|;K01178|2|3e-70|265|abe:ARB_02327|glucoamylase [EC:3.2.1.3];K00344|3|2e-28|126|afm:AFUA_3G13610|NADPH2:quinone reductase [EC:1.6.5.5];K01113|5|1e-17|91.3|bor:COCMIDRAFT_39422|alkaline phosphatase D [EC:3.1.3.1]	-	GO:0046914//transition metal ion binding;GO:0036094//small molecule binding;GO:0003824//catalytic activity	GO:0044710	gi|154305345|ref|XP_001553075.1|/0/hypothetical protein BC1G_08967 [Botrytis cinerea B05.10]
5440942	1674	15.5867	117.823	2.91824	Up	0.873638	K08157|1|2e-40|167|pno:SNOG_01606|MFS transporter, DHA1 family, multidrug resistance protein;K08158|2|2e-40|167|psq:PUNSTDRAFT_67565|MFS transporter, DHA1 family, multidrug resistance protein	GO:0031224//intrinsic component of membrane	-	GO:0044763	gi|154321980|ref|XP_001560305.1|/0/hypothetical protein BC1G_01137 [Botrytis cinerea B05.10]
5439258	3132	53.5667	402.41	2.90926	Up	0.889805	K14859|1|9e-74|279|scm:SCHCODRAFT_255991|ribosome biogenesis protein SSF1/2;K00143|2|1e-18|96.7|ppa:PAS_chr1-4_0153|L-aminoadipate-semialdehyde dehydrogenase [EC:1.2.1.31]	-	GO:0036094//small molecule binding	-	gi|347830636|emb|CCD46333.1|/0/similar to NRPS-like enzyme [Botrytis cinerea T4]
5430724	672	11.04	72.99	2.72496	Up	0.858262	-	GO:0031224//intrinsic component of membrane	-	GO:0050896//response to stimulus	gi|154299631|ref|XP_001550234.1|/2.83226e-117/hypothetical protein BC1G_10778 [Botrytis cinerea B05.10]
5440016	744	66.05	436.22	2.72343	Up	0.888177	-	-	-	-	gi|154320145|ref|XP_001559389.1|/4.03679e-33/predicted protein [Botrytis cinerea B05.10]
5438331	396	5.25667	34.57	2.7173	Up	0.820875	-	-	-	-	gi|154316787|ref|XP_001557714.1|/2.75883e-59/hypothetical protein BC1G_03811 [Botrytis cinerea B05.10]
5437207	1248	7.15333	46.36	2.69619	Up	0.838817	K07088|1|1e-06|54.7|cgr:CAGL0G07601g|uncharacterized protein	GO:0031224//intrinsic component of membrane	-	GO:0044763	gi|154314592|ref|XP_001556620.1|/0/hypothetical protein BC1G_04005 [Botrytis cinerea B05.10]
5431177	435	26.8367	173.8	2.69515	Up	0.878137	-	-	-	-	gi|154300521|ref|XP_001550676.1|/5.5545e-52/predicted protein [Botrytis cinerea B05.10]
5431545	432	92.6733	589.937	2.67033	Up	0.889895	-	-	-	-	gi|154301226|ref|XP_001551026.1|/5.4205e-31/predicted protein [Botrytis cinerea B05.10]
5428846	939	9.64	58.99	2.61337	Up	0.848234	-	-	-	-	gi|154295915|ref|XP_001548391.1|/1.10767e-143/hypothetical protein BC1G_13327 [Botrytis cinerea B05.10]
5433700	1470	82.6467	498.55	2.59271	Up	0.887363	K01876|1|1e-19|98.6|aje:HCAG_05328|aspartyl-tRNA synthetase [EC:6.1.1.12]	-	-	-	gi|347828551|emb|CCD44248.1|/0/similar to phosphatidyl synthase [Botrytis cinerea T4]
5440558	771	13.01	77.2867	2.5706	Up	0.857324	-	-	-	-	gi|154321225|ref|XP_001559928.1|/6.05205e-152/hypothetical protein BC1G_01487 [Botrytis cinerea B05.10]
5440014	465	155.277	898.84	2.53322	Up	0.889364	-	-	-	-	gi|154320141|ref|XP_001559387.1|/5.60929e-18/hypothetical protein BC1G_02051 [Botrytis cinerea B05.10]
5438101	453	112.407	640.687	2.51089	Up	0.887238	-	-	-	-	gi|154316406|ref|XP_001557524.1|/1.09482e-68/hypothetical protein BC1G_04134 [Botrytis cinerea B05.10]
5439019	282	6.82333	38.7067	2.50403	Up	0.823531	K00002|1|3e-30|122|afm:AFUA_1G09750|alcohol dehydrogenase (NADP+) [EC:1.1.1.2];K18107|3|3e-22|100|ani:AN4829.2|L-glyceraldehyde reductase [EC:1.1.1.372];K18097|5|5e-22|102|ndi:NDAI_0C01600|glycerol 2-dehydrogenase (NADP+) [EC:1.1.1.156]	-	GO:0003824//catalytic activity	GO:0044710	gi|154318249|ref|XP_001558443.1|/1.41206e-47/hypothetical protein BC1G_03292 [Botrytis cinerea B05.10]
5434429	297	57.4467	314.21	2.45143	Up	0.881201	-	-	-	-	gi|347838209|emb|CCD52781.1|/3.01535e-34/BcPIO7 [Botrytis cinerea T4]
5440173	720	8.24	44.3433	2.428	Up	0.830484	K11367|1|2e-07|56.6|fpu:FPSE_02679|chromodomain-helicase-DNA-binding protein 1 [EC:3.6.4.12];K17560|3|3e-07|55.8|cgr:CAGL0K07700g|unconventional prefoldin RPB5 interactor 1;K11360|5|1e-06|53.5|tpf:TPHA_0D00460|transcriptional activator SPT8	-	-	-	gi|154320458|ref|XP_001559545.1|/1.19009e-135/hypothetical protein BC1G_01701 [Botrytis cinerea B05.10]
5439809	468	5.64333	29.58	2.39	Up	0.801519	K18162|1|1e-13|75.5|npa:UCRNP2_1760|NADH dehydrogenase [ubiquinone] 1 alpha subcomplex assembly factor 5 [EC:2.1.1.-]	-	-	-	gi|154319736|ref|XP_001559185.1|/4.80186e-73/predicted protein [Botrytis cinerea B05.10]
5440121	1542	12.81	65.73	2.35928	Up	0.847149	K01176|1|0.0|1102|bfu:BC1G_02158|alpha-amylase [EC:3.2.1.1]	-	GO:0016798//hydrolase activity, acting on glycosyl bonds;GO:0046872//metal ion binding	GO:0044238//primary metabolic process	gi|154320355|ref|XP_001559494.1|/0/hypothetical protein BC1G_02158 [Botrytis cinerea B05.10]
5432224	1209	70.47	359.587	2.35126	Up	0.880579	-	-	-	-	gi|347827486|emb|CCD43183.1|/0/similar to sugar isomerase [Botrytis cinerea T4]
5427970	267	104.757	531.873	2.34404	Up	0.883021	-	-	-	-	gi|154294132|ref|XP_001547509.1|/4.77122e-35/predicted protein [Botrytis cinerea B05.10]
5428622	900	21.5533	108.373	2.33003	Up	0.861496	K00065|1|9e-28|124|nhe:NECHADRAFT_52364|2-deoxy-D-gluconate 3-dehydrogenase [EC:1.1.1.125];K00059|2|2e-27|123|bcom:BAUCODRAFT_146021|3-oxoacyl-[acyl-carrier protein] reductase [EC:1.1.1.100]	-	GO:0036094//small molecule binding;GO:0003824//catalytic activity	GO:0044710	gi|347441220|emb|CCD34141.1|/3.10299e-164/similar to short-chain dehydrogenase/reductase SDR [Botrytis cinerea T4]
5426994	1266	18.57	93.24	2.32798	Up	0.857719	K01183|1|2e-169|595|bfu:BC1G_14944|chitinase [EC:3.2.1.14]	-	GO:0016798//hydrolase activity, acting on glycosyl bonds;GO:0030247//polysaccharide binding	GO:0044238//primary metabolic process	gi|347833118|emb|CCD48815.1|/1.19445e-168/glycoside hydrolase family 18 protein [Botrytis cinerea T4]
5440024	327	72.8067	365.243	2.32672	Up	0.880048	-	-	-	-	-
5427613	1698	48.0533	240.737	2.32475	Up	0.8753	K15196|1|1e-68|261|afv:AFLA_020970|transcription factor IIIB 90 kDa subunit;K08139|2|2e-57|224|dha:DEHA2C11374g|MFS transporter, SP family, sugar:H+ symporter;K00382|3|2e-56|220|abe:ARB_02522|dihydrolipoamide dehydrogenase [EC:1.8.1.4]	GO:0031224//intrinsic component of membrane	GO:0022857//transmembrane transporter activity	GO:0044765//single-organism transport;GO:0044763	gi|347830328|emb|CCD46025.1|/0/similar to sugar transporter [Botrytis cinerea T4]
5435652	840	16.72	80.4	2.26562	Up	0.851106	-	-	-	-	gi|154311519|ref|XP_001555089.1|/3.06365e-155/hypothetical protein BC1G_06612 [Botrytis cinerea B05.10]
5441477	2781	16.26	77.65	2.25566	Up	0.849568	K10777|1|0.0|781|smp:SMAC_00082|DNA ligase 4 [EC:6.5.1.1]	-	-	-	gi|154323037|ref|XP_001560833.1|/0/hypothetical protein BC1G_00861 [Botrytis cinerea B05.10]
5433979	741	9.59667	44.0733	2.1993	Up	0.822446	K03441|1|1e-142|505|bfu:BC1G_07858|aquaglyceroporin related protein, other eukaryote	GO:0031224//intrinsic component of membrane	-	GO:0051234//establishment of localization	gi|154308223|ref|XP_001553448.1|/6.84047e-142/hypothetical protein BC1G_07857 [Botrytis cinerea B05.10]
5435142	996	46.6667	211.2	2.17815	Up	0.870076	-	-	-	-	gi|154310513|ref|XP_001554588.1|/6.62333e-73/hypothetical protein BC1G_07177 [Botrytis cinerea B05.10]
5441730	348	314.323	1413.11	2.16855	Up	0.883587	K18798|1|4e-09|60.1|scm:SCHCODRAFT_255144|protein AFG1	-	-	-	gi|347830269|emb|CCD45966.1|/6.39527e-61/BcPIO10, similar to RNA binding protein [Botrytis cinerea T4]
5432960	987	21.4667	96.0133	2.16114	Up	0.853921	-	-	GO:0070011//peptidase activity, acting on L-amino acid peptides	-	gi|154304043|ref|XP_001552427.1|/0/predicted protein [Botrytis cinerea B05.10]
5436589	240	175.933	785.737	2.15902	Up	0.880885	-	-	-	-	gi|154313370|ref|XP_001556011.1|/1.16003e-25/predicted protein [Botrytis cinerea B05.10]
5426684	849	15.0533	66.89	2.15171	Up	0.841462	-	-	-	-	gi|154291279|ref|XP_001546224.1|/3.81946e-153/hypothetical protein BC1G_15129 [Botrytis cinerea B05.10]
5426608	1752	12.85	55.8333	2.11936	Up	0.833288	K05535|1|0.0|981|bfu:BC1G_15333|alpha 1,2-mannosyltransferase [EC:2.4.1.-]	-	-	-	gi|347440747|emb|CCD33668.1|/0/glycosyltransferase family 71 protein [Botrytis cinerea T4]
5425614	513	11.4	49.4033	2.11557	Up	0.82698	-	-	-	-	gi|154288877|ref|XP_001545161.1|/5.27723e-75/hypothetical protein BC1G_16332 [Botrytis cinerea B05.10]
5434598	1101	14.22	61.43	2.11102	Up	0.837064	K00767|1|1e-38|160|bor:COCMIDRAFT_40123|nicotinate-nucleotide pyrophosphorylase (carboxylating) [EC:2.4.2.19]	-	GO:0016798//hydrolase activity, acting on glycosyl bonds	GO:0044238//primary metabolic process	gi|154309455|ref|XP_001554061.1|/0/hypothetical protein BC1G_07198 [Botrytis cinerea B05.10]
5431844	717	8.12667	34.77	2.09711	Up	0.803837	K17600|1|1e-07|57.0|wse:WALSEDRAFT_67041|vacuolar protein sorting-associated protein 54	-	-	-	gi|154301851|ref|XP_001551337.1|/2.09666e-108/hypothetical protein BC1G_10077 [Botrytis cinerea B05.10]
5429992	528	45.5467	194.763	2.0963	Up	0.867352	K12562|1|3e-20|98.2|cthr:CTHT_0051240|amphiphysin	-	-	-	gi|154298154|ref|XP_001549501.1|/3.12539e-65/hypothetical protein BC1G_12042 [Botrytis cinerea B05.10]
5437270	315	70.2333	300.083	2.09514	Up	0.872541	-	-	-	-	gi|154314732|ref|XP_001556690.1|/2.06553e-30/hypothetical protein BC1G_04075 [Botrytis cinerea B05.10]
5437190	1059	14.1867	60.26	2.08667	Up	0.835696	K09467|1|5e-10|65.9|cci:CC1G_12253|zinc-finger protein CreA/MIG	GO:0044464	GO:0097159//organic cyclic compound binding;GO:0046914//transition metal ion binding	-	gi|154314626|ref|XP_001556637.1|/3.27235e-174/hypothetical protein BC1G_04022 [Botrytis cinerea B05.10]
5439330	924	31.73	134.637	2.08515	Up	0.860636	K15102|1|2e-162|571|bfu:BC1G_02781|solute carrier family 25 (mitochondrial phosphate transporter), member 3	GO:0031224//intrinsic component of membrane	-	GO:0051234//establishment of localization	gi|154318784|ref|XP_001558710.1|/1.50923e-161/mitochondrial phosphate carrier protein [Botrytis cinerea B05.10]
5437616	1359	8.84667	37.37	2.07867	Up	0.808484	-	-	-	-	gi|154315413|ref|XP_001557029.1|/1.4267e-138/predicted protein [Botrytis cinerea B05.10]
5430351	216	587.847	2472.69	2.07257	Up	0.883089	-	-	-	-	gi|154298876|ref|XP_001549859.1|/2.22542e-32/glucose-repressible gene protein [Botrytis cinerea B05.10]
5426112	1065	33.7433	141.85	2.07169	Up	0.861122	K00540|1|5e-45|182|afm:AFUA_5G15050|;K00517|2|1e-42|174|afm:AFUA_5G01360|;K17475|4|3e-17|89.7|ang:ANI_1_428054|tryprostatin B 6-hydroxylase [EC:1.14.13.176];K17645|5|1e-14|81.3|ani:AN7818.2|averantin hydroxylase [EC:1.14.13.174]	-	GO:0046872//metal ion binding;GO:0016491//oxidoreductase activity	-	gi|154290091|ref|XP_001545646.1|/0/hypothetical protein BC1G_15825 [Botrytis cinerea B05.10]
5436038	1434	16.0567	67.19	2.06507	Up	0.839664	K00517|1|1e-39|164|afm:AFUA_8G00760|;K17827|2|2e-39|164|nfi:NFIA_093730|fumitremorgin C synthase [EC:1.14.21.10];K17651|4|6e-31|135|aor:AOR_1_58014|aflatoxin B synthase [EC:1.14.13.175]	-	GO:0046872//metal ion binding;GO:0016491//oxidoreductase activity	-	gi|154312286|ref|XP_001555471.1|/0/hypothetical protein BC1G_06176 [Botrytis cinerea B05.10]
5427567	690	129.987	538.613	2.05089	Up	0.876193	-	-	-	-	gi|154293094|ref|XP_001547099.1|/2.4335e-111/predicted protein [Botrytis cinerea B05.10]
5438946	291	20.1233	82.0933	2.0284	Up	0.845249	-	-	-	-	gi|154318034|ref|XP_001558336.1|/4.65422e-51/predicted protein [Botrytis cinerea B05.10]
5436266	1272	20.7833	82.0133	1.98043	Up	0.841259	K01183|1|1e-08|61.6|pcs:Pc22g13690|chitinase [EC:3.2.1.14];K11294|3|4e-06|53.1|lth:KLTH0D03916g|nucleolin;K10643|5|8e-06|52.4|maw:MAC_03385|CCR4-NOT transcription complex subunit 4 [EC:2.3.2.27]	-	-	-	gi|154312792|ref|XP_001555723.1|/0/hypothetical protein BC1G_05097 [Botrytis cinerea B05.10]
5427240	375	24.3167	95.3433	1.97119	Up	0.845408	-	-	-	-	gi|154292433|ref|XP_001546791.1|/5.48752e-52/predicted protein [Botrytis cinerea B05.10]
5439721	1227	13.07	50.8533	1.96008	Up	0.819642	-	-	-	-	gi|154319528|ref|XP_001559081.1|/0/hypothetical protein BC1G_02245 [Botrytis cinerea B05.10]
5426110	261	27.8633	108.247	1.95788	Up	0.848087	-	-	-	-	gi|154290089|ref|XP_001545645.1|/2.44311e-44/predicted protein [Botrytis cinerea B05.10]
5426816	1185	9.72333	37.5633	1.9498	Up	0.800027	K06126|1|5e-76|285|ela:UCREL1_5432|ubiquinone biosynthesis monooxygenase Coq6 [EC:1.14.13.-]	-	-	-	gi|154291550|ref|XP_001546357.1|/0/hypothetical protein BC1G_15020 [Botrytis cinerea B05.10]
5436399	888	14.5833	56.0333	1.94196	Up	0.823452	-	-	-	-	gi|154313081|ref|XP_001555867.1|/1.40748e-161/hypothetical protein BC1G_05542 [Botrytis cinerea B05.10]
5426848	255	85.43	327.663	1.9394	Up	0.865057	-	-	-	-	gi|154291593|ref|XP_001546378.1|/3.2067e-44/predicted protein [Botrytis cinerea B05.10]
5439780	1017	21.0033	80.2767	1.93436	Up	0.837856	K17866|1|8e-29|128|pan:PODANSg1509|diphthamide biosynthesis protein 2;K11231|2|3e-20|99.8|mbe:MBM_09972|osomolarity two-component system, sensor histidine kinase SLN1 [EC:2.7.13.3];K02835|3|4e-15|82.8|maw:MAC_02856|peptide chain release factor 1;K00276|5|2e-08|60.5|npa:UCRNP2_5899|primary-amine oxidase [EC:1.4.3.21]	-	-	-	gi|154319678|ref|XP_001559156.1|/7.87415e-170/hypothetical protein BC1G_02320 [Botrytis cinerea B05.10]
5431134	1737	99.6567	376.39	1.91719	Up	0.865712	K08139|1|1e-110|400|dha:DEHA2C11374g|MFS transporter, SP family, sugar:H+ symporter	GO:0031224//intrinsic component of membrane	GO:0022857//transmembrane transporter activity	GO:0044765//single-organism transport;GO:0044763	gi|347828372|emb|CCD44069.1|/0/similar to MFS sugar transporter [Botrytis cinerea T4]
5432961	1545	13.72	51.7867	1.9163	Up	0.818704	-	-	-	-	gi|154304041|ref|XP_001552426.1|/4.41519e-38/predicted protein [Botrytis cinerea B05.10]
5440015	618	19.1867	72.3733	1.91535	Up	0.833412	-	-	-	-	gi|154320143|ref|XP_001559388.1|/1.92074e-119/hypothetical protein BC1G_02052 [Botrytis cinerea B05.10]
5435852	1143	21.2933	79.7733	1.9055	Up	0.836906	K03441|1|5e-19|95.9|cci:CC1G_11437|aquaglyceroporin related protein, other eukaryote	GO:0031224//intrinsic component of membrane	-	GO:0051234//establishment of localization	gi|154311873|ref|XP_001555265.1|/0/hypothetical protein BC1G_05970 [Botrytis cinerea B05.10]
5432441	189	188.593	705.63	1.90363	Up	0.869602	K17742|1|2e-22|104|tve:TRV_00610|sorbose reductase [EC:1.1.1.289]	-	GO:0036094//small molecule binding;GO:0016616//oxidoreductase activity, acting on the CH-OH group of donors, NAD or NADP as acceptor	GO:0044710	gi|154303031|ref|XP_001551924.1|/1.46708e-28/hypothetical protein BC1G_09259 [Botrytis cinerea B05.10]
5437145	2487	11.7033	43.5967	1.8973	Up	0.807896	-	-	-	-	gi|154314484|ref|XP_001556566.1|/0/predicted protein [Botrytis cinerea B05.10]
5432871	975	16.7267	61.8533	1.8867	Up	0.82612	-	-	-	-	gi|154303844|ref|XP_001552328.1|/1.35403e-131/hypothetical protein BC1G_08806 [Botrytis cinerea B05.10]
5440398	645	68.0467	251.16	1.88401	Up	0.860535	-	-	-	-	gi|154320904|ref|XP_001559768.1|/7.78054e-98/predicted protein [Botrytis cinerea B05.10]
5431288	192	26.2167	93.25	1.83062	Up	0.839427	-	-	-	-	gi|154300749|ref|XP_001550789.1|/6.17783e-11/predicted protein [Botrytis cinerea B05.10]
5433121	1779	15.29	53.89	1.81743	Up	0.817065	K08139|1|1e-149|530|nfi:NFIA_041000|MFS transporter, SP family, sugar:H+ symporter	GO:0031224//intrinsic component of membrane	GO:0022857//transmembrane transporter activity	GO:0051234//establishment of localization;GO:0044763	gi|154304385|ref|XP_001552597.1|/0/hypothetical protein BC1G_09068 [Botrytis cinerea B05.10]
5440419	573	20.5533	72.34	1.81542	Up	0.829896	-	-	-	-	gi|154320925|ref|XP_001559778.1|/2.0393e-74/hypothetical protein BC1G_01337 [Botrytis cinerea B05.10]
5438329	1515	20.4867	71.9233	1.81177	Up	0.829286	-	-	-	-	gi|154316791|ref|XP_001557716.1|/0/hypothetical protein BC1G_03813 [Botrytis cinerea B05.10]
5436844	966	36.4867	126.84	1.79757	Up	0.845815	K18576|1|4e-26|119|npa:UCRNP2_8497|xyloglucan-specific endo-beta-1,4-glucanase [EC:3.2.1.151]	-	GO:0004553//hydrolase activity, hydrolyzing O-glycosyl compounds	GO:0005976//polysaccharide metabolic process	gi|154313940|ref|XP_001556295.1|/1.90279e-170/hypothetical protein BC1G_04913 [Botrytis cinerea B05.10]
5432396	519	15.6533	53.6467	1.77702	Up	0.814849	-	-	-	-	gi|154302913|ref|XP_001551865.1|/5.15028e-102/predicted protein [Botrytis cinerea B05.10]
5429469	873	21.4867	73.62	1.77666	Up	0.828845	-	-	-	-	gi|154297138|ref|XP_001548997.1|/3.06944e-129/hypothetical protein BC1G_12228 [Botrytis cinerea B05.10]
5440326	798	18.53	63.1133	1.76808	Up	0.822107	-	GO:0044424;GO:0031224//intrinsic component of membrane	GO:0016491//oxidoreductase activity	GO:0044238//primary metabolic process	gi|154320760|ref|XP_001559696.1|/6.89419e-130/hypothetical protein BC1G_01852 [Botrytis cinerea B05.10]
5426229	1233	24.41	82.5267	1.75739	Up	0.832124	K01809|1|0.0|763|bfu:BC1G_15797|mannose-6-phosphate isomerase [EC:5.3.1.8]	-	GO:0046914//transition metal ion binding;GO:0016861//intramolecular oxidoreductase activity, interconverting aldoses and ketoses	GO:0009226//nucleotide-sugar biosynthetic process	gi|154290333|ref|XP_001545763.1|/0/hypothetical protein BC1G_15797 [Botrytis cinerea B05.10]
5432206	1674	39.7033	133.03	1.74442	Up	0.844458	K01580|1|0.0|1092|bfu:BC1G_09861|glutamate decarboxylase [EC:4.1.1.15]	GO:0044424	GO:0005515//protein binding;GO:0016831//carboxy-lyase activity;GO:0043168//anion binding	GO:0009064//glutamine family amino acid metabolic process;GO:0006979//response to oxidative stress	gi|154302569|ref|XP_001551694.1|/0/hypothetical protein BC1G_09861 [Botrytis cinerea B05.10]
5438219	870	104.63	345.48	1.72331	Up	0.857946	K17739|1|1e-164|579|bfu:BC1G_04230|tetrahydroxynaphthalene reductase [EC:1.1.1.252]	-	GO:0036094//small molecule binding;GO:0016616//oxidoreductase activity, acting on the CH-OH group of donors, NAD or NADP as acceptor	GO:0006582//melanin metabolic process	gi|347835159|emb|CCD49731.1|/6.50611e-164/similar to 1,3,8-naphthalenetriol reductase [Botrytis cinerea T4]
5426670	1395	126.687	417.66	1.72106	Up	0.859641	-	-	-	GO:0044238//primary metabolic process	gi|154291269|ref|XP_001546219.1|/0/hypothetical protein BC1G_15124 [Botrytis cinerea B05.10]
5426976	405	43.3933	142.077	1.71112	Up	0.84491	K03512|1|7e-17|85.9|cci:CC1G_01597|DNA polymerase lambda [EC:2.7.7.7 4.2.99.-]	-	-	-	gi|347833107|emb|CCD48804.1|/2.64375e-62/protein related to plant expansins [Botrytis cinerea T4]
5433098	525	197.773	647.39	1.71079	Up	0.862242	-	-	-	-	gi|154304344|ref|XP_001552577.1|/4.8409e-103/predicted protein [Botrytis cinerea B05.10]
5438876	1200	1110.22	3623.51	1.70654	Up	0.868008	-	-	-	-	gi|347831543|emb|CCD47240.1|/0/similar to similar to DUF946 domain-containing protein [Botrytis cinerea T4]
5431604	144	25.6233	82.6367	1.68932	Up	0.829241	-	-	-	-	gi|154301377|ref|XP_001551101.1|/2.19086e-08/hypothetical protein BC1G_10358 [Botrytis cinerea B05.10]
5427624	741	51.16	162.837	1.67034	Up	0.846301	K01253|1|1e-63|243|afm:AFUA_7G06650|microsomal epoxide hydrolase [EC:3.3.2.9]	-	-	-	gi|154293157|ref|XP_001547125.1|/4.90221e-140/hypothetical protein BC1G_14563 [Botrytis cinerea B05.10]
5425831	645	55.1333	175.073	1.66696	Up	0.847657	-	-	-	-	gi|154289516|ref|XP_001545374.1|/4.09699e-123/hypothetical protein BC1G_16111 [Botrytis cinerea B05.10]
5433929	768	19.8133	62.5433	1.65838	Up	0.816963	-	-	-	-	gi|154308122|ref|XP_001553398.1|/3.81408e-106/predicted protein [Botrytis cinerea B05.10]
5428649	1620	23.6967	74.5867	1.65423	Up	0.823814	K00517|1|1e-98|361|afm:AFUA_7G06630|;K07824|3|9e-39|162|adl:AURDEDRAFT_56813|benzoate 4-monooxygenase [EC:1.14.13.12]	-	GO:0046914//transition metal ion binding;GO:0016491//oxidoreductase activity;GO:0046906//tetrapyrrole binding	GO:0044710	gi|154295471|ref|XP_001548171.1|/0/hypothetical protein BC1G_13214 [Botrytis cinerea B05.10]
5432257	582	75.1967	235.87	1.64925	Up	0.851434	K14686|1|1e-08|60.1|ppl:POSPLDRAFT_89573|solute carrier family 31 (copper transporter), member 1	GO:0031224//intrinsic component of membrane	GO:0022890//inorganic cation transmembrane transporter activity	GO:0006825//copper ion transport	gi|347832194|emb|CCD47891.1|/2.19463e-87/similar to ctr copper transporter [Botrytis cinerea T4]
5440178	1029	32.52	101.917	1.64799	Up	0.834679	-	-	-	-	gi|154320616|ref|XP_001559624.1|/8.43425e-87/predicted protein [Botrytis cinerea B05.10]
5441694	768	187.78	585.057	1.63953	Up	0.858839	-	-	-	-	gi|154323362|ref|XP_001560995.1|/2.70184e-144/predicted protein [Botrytis cinerea B05.10]
5428186	1269	18.8467	58.64	1.63758	Up	0.812791	K00574|1|0.0|738|bfu:BC1G_13865|cyclopropane-fatty-acyl-phospholipid synthase [EC:2.1.1.79]	-	-	-	gi|154294525|ref|XP_001547703.1|/0/hypothetical protein BC1G_13865 [Botrytis cinerea B05.10]
5439680	786	89.7867	278.4	1.63259	Up	0.851479	K01104|1|4e-21|102|mbe:MBM_06792|protein-tyrosine phosphatase [EC:3.1.3.48];K01488|2|3e-09|62.8|tmn:UCRPA7_4714|adenosine deaminase [EC:3.5.4.4]	-	-	-	gi|154319608|ref|XP_001559121.1|/1.77577e-138/hypothetical protein BC1G_02285 [Botrytis cinerea B05.10]
5428066	1740	108.63	333.337	1.61756	Up	0.851411	K10759|1|0.0|701|npa:UCRNP2_1039|tannase [EC:3.1.1.20]	-	-	-	gi|154294258|ref|XP_001547571.1|/0/hypothetical protein BC1G_13815 [Botrytis cinerea B05.10]
5432908	249	30.6733	92.96	1.59963	Up	0.825103	-	-	-	-	gi|154303964|ref|XP_001552388.1|/3.33487e-41/predicted protein [Botrytis cinerea B05.10]
5431671	1032	18.5833	56.0833	1.59356	Up	0.80265	K18716|1|3e-21|103|yli:YALI0F22473g|nucleoporin NUP42	-	-	-	gi|154301507|ref|XP_001551166.1|/1.00747e-180/hypothetical protein BC1G_10423 [Botrytis cinerea B05.10]
5428935	537	66.9533	199.107	1.57231	Up	0.837516	-	-	-	-	gi|154296073|ref|XP_001548469.1|/3.5084e-83/predicted protein [Botrytis cinerea B05.10]
5439611	1284	34.9433	102.79	1.55661	Up	0.821983	K01176|1|0.0|828|bfu:BC1G_02623|alpha-amylase [EC:3.2.1.1]	-	GO:0046872//metal ion binding;GO:0016160//amylase activity	GO:0005975//carbohydrate metabolic process	gi|154319343|ref|XP_001558989.1|/0/hypothetical protein BC1G_02623 [Botrytis cinerea B05.10]
5436908	420	21.8033	63.2633	1.53682	Up	0.801203	-	-	-	-	gi|154313968|ref|XP_001556309.1|/4.60136e-59/predicted protein [Botrytis cinerea B05.10]
5425633	168	21.71	62.93	1.53539	Up	0.800932	K00517|1|3e-13|73.6|afm:AFUA_2G04290|	-	GO:0046914//transition metal ion binding;GO:0016491//oxidoreductase activity;GO:0046906//tetrapyrrole binding	GO:0044710	gi|154318716|ref|XP_001558676.1|/1.64881e-27/hypothetical protein BC1G_02747 [Botrytis cinerea B05.10]
5432563	1074	57.1733	164.987	1.52894	Up	0.829116	-	-	-	-	gi|156053766|ref|XP_001592809.1|/1.23453e-160/hypothetical protein SS1G_05730 [Sclerotinia sclerotiorum 1980]
5438868	543	666.523	1919.61	1.52609	Up	0.848754	-	-	-	-	gi|154317878|ref|XP_001558258.1|/6.05734e-91/hypothetical protein BC1G_02922 [Botrytis cinerea B05.10]
5427007	522	57.7033	162.223	1.49125	Up	0.826233	-	-	-	-	gi|154291935|ref|XP_001546546.1|/2.90832e-68/hypothetical protein BC1G_14270 [Botrytis cinerea B05.10]
5439442	939	33.2033	93.3167	1.49081	Up	0.812294	-	-	-	-	gi|347832940|emb|CCD48637.1|/7.16306e-151/BOP1, G protein-coupled receptor (GPCR) : Microbial opsin [Botrytis cinerea T4]
5426576	195	26.6067	72.7733	1.45162	Up	0.800547	-	-	-	-	gi|154291067|ref|XP_001546120.1|/7.74245e-30/predicted protein [Botrytis cinerea B05.10]
5429323	1461	274.807	747.533	1.44372	Up	0.839574	-	-	-	-	gi|154296796|ref|XP_001548827.1|/0/predicted protein [Botrytis cinerea B05.10]
5427460	1239	58.67	159.527	1.4431	Up	0.823237	K00960|1|1e-38|160|afm:AFUA_6G10930|DNA-directed RNA polymerase [EC:2.7.7.6]	-	-	-	gi|154292873|ref|XP_001547004.1|/1.43431e-118/hypothetical protein BC1G_14469 [Botrytis cinerea B05.10]
5436537	738	27.12	73.7067	1.44244	Up	0.800558	-	-	-	-	gi|154313308|ref|XP_001555980.1|/2.49076e-144/hypothetical protein BC1G_05351 [Botrytis cinerea B05.10]
5439609	279	64.63	173.49	1.42458	Up	0.823452	-	-	-	-	gi|154319339|ref|XP_001558987.1|/2.77563e-27/hypothetical protein BC1G_02621 [Botrytis cinerea B05.10]
5442038	729	82.4467	221.093	1.42312	Up	0.827579	K14686|1|2e-26|119|ssl:SS1G_04450|solute carrier family 31 (copper transporter), member 1	GO:0031224//intrinsic component of membrane	GO:0022890//inorganic cation transmembrane transporter activity	GO:0006825//copper ion transport	gi|154324152|ref|XP_001561390.1|/1.15145e-109/hypothetical protein BC1G_00475 [Botrytis cinerea B05.10]
5429917	1197	62.46	167.493	1.4231	Up	0.822876	K01480|1|0.0|775|bfu:BC1G_12157|agmatinase [EC:3.5.3.11]	-	GO:0016810//hydrolase activity, acting on carbon-nitrogen (but not peptide) bonds;GO:0043169//cation binding	-	gi|154298009|ref|XP_001549429.1|/0/conserved hypothetical protein [Botrytis cinerea B05.10]
5438324	273	4899.56	13123	1.42138	Up	0.843859	K00100|1|9e-16|82.0|afm:AFUA_1G01780|;K00002|2|2e-06|51.2|clu:CLUG_03198|alcohol dehydrogenase (NADP+) [EC:1.1.1.2]	-	GO:0046914//transition metal ion binding;GO:0036094//small molecule binding;GO:0016614//oxidoreductase activity, acting on CH-OH group of donors	GO:0044710	gi|154316801|ref|XP_001557721.1|/6.60907e-45/hypothetical protein BC1G_03818 [Botrytis cinerea B05.10]
5439036	1731	31.38	83.9033	1.41888	Up	0.804108	K12860|1|3e-15|84.3|wic:J056_002344|pre-mRNA-splicing factor CDC5/CEF1	-	-	-	gi|154318215|ref|XP_001558426.1|/0/hypothetical protein BC1G_03275 [Botrytis cinerea B05.10]
5429282	2700	93.6433	247.257	1.40076	Up	0.827963	K00777|1|1e-52|209|afm:AFUA_7G07100|;K10380|3|8e-14|80.1|maj:MAA_08755|ankyrin	-	-	-	gi|347836053|emb|CCD50625.1|/0/similar to NACHT and Ankyrin domain protein [Botrytis cinerea T4]
5437615	1017	516.99	1344.65	1.37903	Up	0.838997	-	-	-	-	gi|154315417|ref|XP_001557031.1|/0/predicted protein [Botrytis cinerea B05.10]
5426405	228	61.3333	157.573	1.36128	Up	0.817472	-	-	-	-	gi|154290689|ref|XP_001545936.1|/1.53344e-17/predicted protein [Botrytis cinerea B05.10]
5425696	1164	44.3933	114.007	1.3607	Up	0.809976	-	-	-	-	gi|154289155|ref|XP_001545243.1|/0/hypothetical protein BC1G_16235 [Botrytis cinerea B05.10]
5433180	276	53.6667	137.62	1.35859	Up	0.814374	-	-	-	-	gi|156055070|ref|XP_001593459.1|/4.1581e-23/predicted protein [Sclerotinia sclerotiorum 1980]
5426847	201	39.06	100.107	1.35777	Up	0.80603	-	-	-	-	gi|156056486|ref|XP_001594167.1|/1.04389e-18/hypothetical protein SS1G_05597 [Sclerotinia sclerotiorum 1980]
5436546	2106	48.1567	122.903	1.35172	Up	0.811073	-	-	-	-	gi|154313278|ref|XP_001555965.1|/0/hypothetical protein BC1G_05336 [Botrytis cinerea B05.10]
5438139	402	47.09	119.943	1.34886	Up	0.810496	-	-	-	-	gi|154316454|ref|XP_001557548.1|/1.00978e-53/predicted protein [Botrytis cinerea B05.10]
5426269	801	102.1	258.91	1.34247	Up	0.823995	K00517|1|3e-50|198|afm:AFUA_5G01360|;K07824|3|6e-23|108|fgr:FGSG_00012|benzoate 4-monooxygenase [EC:1.14.13.12]	-	-	-	gi|154290436|ref|XP_001545813.1|/5.11444e-149/hypothetical protein BC1G_15555 [Botrytis cinerea B05.10]
5437363	897	242.337	613.89	1.34097	Up	0.831479	K17825|1|3e-41|169|ure:UREG_04217|verruculogen synthase [EC:1.14.11.38]	-	-	-	gi|347832094|emb|CCD47791.1|/3.51306e-176/similar to phytanoyl-CoA dioxygenase [Botrytis cinerea T4]
5433860	591	47.4033	119.397	1.3327	Up	0.808484	K00574|1|1e-08|60.1|npa:UCRNP2_1082|cyclopropane-fatty-acyl-phospholipid synthase [EC:2.1.1.79]	-	-	-	gi|154305902|ref|XP_001553352.1|/1.25003e-101/predicted protein [Botrytis cinerea B05.10]
5429309	564	1151.64	2831.47	1.29786	Up	0.833288	K01855|1|1e-06|53.1|mbe:MBM_04089|tRNA pseudouridine38/39 synthase [EC:5.4.99.45]	-	-	-	gi|154296693|ref|XP_001548776.1|/1.66817e-97/hypothetical protein BC1G_12374 [Botrytis cinerea B05.10]
5441972	1176	113.203	278.3	1.29772	Up	0.820355	K01216|1|4e-47|189|pic:PICST_25832|licheninase [EC:3.2.1.73]	-	GO:0016798//hydrolase activity, acting on glycosyl bonds	GO:0044238//primary metabolic process	gi|347829884|emb|CCD45581.1|/4.85902e-153/glycoside hydrolase family 16 protein [Botrytis cinerea T4]
5425839	393	368.223	901.633	1.29196	Up	0.82837	-	-	-	-	gi|154289532|ref|XP_001545381.1|/2.25788e-69/hypothetical protein BC1G_16047 [Botrytis cinerea B05.10]
5430688	1089	67.2867	163.313	1.27925	Up	0.810123	K09274|1|7e-10|65.5|aor:AOR_1_2018154|HMG box factor, other	-	-	-	gi|154299575|ref|XP_001550206.1|/2.07029e-179/hypothetical protein BC1G_10750 [Botrytis cinerea B05.10]
5437353	1488	312.317	754.117	1.27178	Up	0.825555	K01876|1|3e-15|84.0|aje:HCAG_05328|aspartyl-tRNA synthetase [EC:6.1.1.12]	-	GO:0003824//catalytic activity	-	gi|154314897|ref|XP_001556772.1|/0/CDP-alcohol phosphatidyltransferase [Botrytis cinerea B05.10]
5431551	1227	898.517	2123.5	1.24083	Up	0.826731	-	-	-	-	gi|154301320|ref|XP_001551073.1|/2.18557e-135/predicted protein [Botrytis cinerea B05.10]
5437442	129	65.8533	155.497	1.23956	Up	0.804685	-	-	-	-	gi|154315069|ref|XP_001556858.1|/6.88818e-10/predicted protein [Botrytis cinerea B05.10]
5434139	354	74.86	176.153	1.23456	Up	0.806697	-	-	-	-	gi|154308538|ref|XP_001553605.1|/4.19577e-07/predicted protein [Botrytis cinerea B05.10]
5438323	222	2184.03	5126.54	1.23099	Up	0.827014	K00100|1|1e-15|81.6|afm:AFUA_1G01780|;K05351|2|7e-08|55.8|adl:AURDEDRAFT_110512|D-xylulose reductase [EC:1.1.1.9]	-	GO:0046914//transition metal ion binding;GO:0036094//small molecule binding;GO:0016614//oxidoreductase activity, acting on CH-OH group of donors	GO:0044710	gi|154316803|ref|XP_001557722.1|/1.63867e-35/hypothetical protein BC1G_03819 [Botrytis cinerea B05.10]
5435748	543	561.003	1304.78	1.21773	Up	0.823328	-	-	-	-	gi|154311710|ref|XP_001555184.1|/4.77731e-104/hypothetical protein BC1G_06314 [Botrytis cinerea B05.10]
5438863	1866	91.8833	211.627	1.20365	Up	0.806991	K01183|1|9e-17|89.4|bsc:COCSADRAFT_198637|chitinase [EC:3.2.1.14]	-	-	-	gi|154317868|ref|XP_001558253.1|/7.59095e-160/hypothetical protein BC1G_02917 [Botrytis cinerea B05.10]
5437107	1224	1657.36	3784.73	1.19131	Up	0.823181	K01613|1|2e-18|94.4|cgi:CGB_A9490W|phosphatidylserine decarboxylase [EC:4.1.1.65]	-	GO:0016831//carboxy-lyase activity	GO:0006644//phospholipid metabolic process	gi|347827354|emb|CCD43051.1|/0/similar to phosphatidylserine decarboxylase [Botrytis cinerea T4]
5434551	687	206.033	463.633	1.17011	Up	0.812735	K01527|1|2e-13|75.9|pte:PTT_12812|nascent polypeptide-associated complex subunit beta	-	-	-	gi|154309358|ref|XP_001554013.1|/5.76256e-97/hypothetical protein BC1G_07573 [Botrytis cinerea B05.10]
5430183	309	138.357	308.45	1.15664	Up	0.80767	-	-	-	-	gi|154298537|ref|XP_001549691.1|/2.78668e-51/predicted protein [Botrytis cinerea B05.10]
5438234	1029	394.993	876.28	1.14956	Up	0.81451	K18278|1|0.0|694|bfu:BC1G_04245|pyrimidine precursor biosynthesis enzyme	-	-	-	gi|3282220|gb|AAC64375.1|/0/thiamine synthase homolog [Botrytis cinerea]
5429102	1200	90.4567	200.433	1.14782	Up	0.800762	-	-	-	-	gi|154296376|ref|XP_001548619.1|/0/hypothetical protein BC1G_13014 [Botrytis cinerea B05.10]
5439948	975	591.13	1302.16	1.13936	Up	0.815244	K00100|1|2e-89|329|afm:AFUA_7G00700|	-	GO:0003824//catalytic activity	GO:0044710	gi|154320075|ref|XP_001559354.1|/0/hypothetical protein BC1G_02018 [Botrytis cinerea B05.10]
5437017	1635	119.56	262	1.13183	Up	0.802876	K00517|1|1e-50|201|afm:AFUA_8G00560|;K17651|3|7e-29|129|afv:AFLA_139200|aflatoxin B synthase [EC:1.14.13.175];K17827|5|2e-26|121|nfi:NFIA_093730|fumitremorgin C synthase [EC:1.14.21.10]	-	GO:0046914//transition metal ion binding;GO:0016491//oxidoreductase activity;GO:0046906//tetrapyrrole binding	GO:0044710	gi|347827457|emb|CCD43154.1|/0/similar to cytochrome P450 [Botrytis cinerea T4]
5436751	594	183.017	400.617	1.13025	Up	0.807331	K11294|1|3e-14|78.6|pcs:Pc15g01230|nucleolin	-	GO:0036094//small molecule binding;GO:0097159//organic cyclic compound binding	-	gi|154313713|ref|XP_001556182.1|/3.1722e-44/hypothetical protein BC1G_05706 [Botrytis cinerea B05.10]
5435376	1650	112.007	243.293	1.11911	Up	0.801079	K01176|1|2e-142|506|nfi:NFIA_088650|alpha-amylase [EC:3.2.1.1]	-	GO:0046872//metal ion binding;GO:0016160//amylase activity	GO:0005975//carbohydrate metabolic process	gi|347832516|emb|CCD48213.1|/0/glycoside hydrolase family 13 protein [Botrytis cinerea T4]
5439949	3189	163.113	353.817	1.11713	Up	0.805273	K14859|1|9e-130|465|scm:SCHCODRAFT_255991|ribosome biogenesis protein SSF1/2;K00143|2|3e-20|101|bfu:BC1G_13197|L-aminoadipate-semialdehyde dehydrogenase [EC:1.2.1.31]	-	GO:0036094//small molecule binding	-	gi|347828266|emb|CCD43963.1|/0/similar to NRPS-like enzyme [Botrytis cinerea T4]
5427585	576	1598.26	3407.78	1.09233	Up	0.813413	K17740|1|2e-104|378|bfu:BC1G_14488|scytalone dehydratase [EC:4.2.1.94]	-	GO:0016836//hydro-lyase activity	GO:0019748//secondary metabolic process	gi|154293066|ref|XP_001547086.1|/9.52551e-104/hypothetical protein BC1G_14488 [Botrytis cinerea B05.10]
5439998	1530	483.86	1030.03	1.09003	Up	0.809558	K03781|1|0.0|1006|bfu:BC1G_01968|catalase [EC:1.11.1.6]	GO:0044429;GO:0044439	GO:0043169//cation binding;GO:0046906//tetrapyrrole binding;GO:0004601//peroxidase activity	GO:0044710;GO:0000302//response to reactive oxygen species;GO:0042743//hydrogen peroxide metabolic process	gi|347828320|emb|CCD44017.1|/0/similar to peroxisomal catalase [Botrytis cinerea T4]
5436848	171	204.173	430.55	1.07639	Up	0.803227	-	-	-	-	gi|154313934|ref|XP_001556292.1|/2.80592e-27/hypothetical protein BC1G_04910 [Botrytis cinerea B05.10]
5441963	351	828.23	1745.94	1.0759	Up	0.810722	-	-	-	-	gi|154324002|ref|XP_001561315.1|/2.77646e-59/predicted protein [Botrytis cinerea B05.10]
5433134	420	3093.87	6504.17	1.07195	Up	0.811694	-	-	-	-	gi|154304417|ref|XP_001552613.1|/4.29676e-65/predicted protein [Botrytis cinerea B05.10]
5438146	2019	447.21	938.64	1.06962	Up	0.807161	K01178|1|0.0|1010|bfu:BC1G_04151|glucoamylase [EC:3.2.1.3]	-	GO:0004553//hydrolase activity, hydrolyzing O-glycosyl compounds;GO:0030246//carbohydrate binding	GO:0005976//polysaccharide metabolic process	gi|154316440|ref|XP_001557541.1|/0/hypothetical protein BC1G_04151 [Botrytis cinerea B05.10]
5430184	972	782.567	377.943	-1.05004	Down	0.803227	-	GO:0044444//cytoplasmic part	GO:0008047//enzyme activator activity;GO:0005515//protein binding	GO:0050896//response to stimulus;GO:0044267//cellular protein metabolic process;GO:0043462//regulation of ATPase activity	gi|347440633|emb|CCD33554.1|/0/similar to AHA1 [Botrytis cinerea T4]
5427346	999	578.98	276.897	-1.06417	Down	0.803272	K14950|1|2e-42|173|pbn:PADG_06164|cation-transporting ATPase 13A1 [EC:3.6.3.-];K11415|2|2e-34|146|gtr:GLOTRDRAFT_114209|NAD-dependent deacetylase sirtuin 5 [EC:3.5.1.-]	-	GO:0043168//anion binding	-	gi|154292636|ref|XP_001546889.1|/2.53976e-173/hypothetical protein BC1G_14644 [Botrytis cinerea B05.10]
5437779	1197	1138.68	533.367	-1.09416	Down	0.810089	K00053|1|0.0|756|bfu:BC1G_04443|ketol-acid reductoisomerase [EC:1.1.1.86]	-	GO:0016616//oxidoreductase activity, acting on the CH-OH group of donors, NAD or NADP as acceptor;GO:0048037//cofactor binding	GO:0008652//cellular amino acid biosynthetic process	gi|154315742|ref|XP_001557193.1|/0/ketol-acid reductoisomerase, mitochondrial precursor [Botrytis cinerea B05.10]
5433429	609	271.727	123.273	-1.1403	Down	0.80421	K07078|1|1e-111|402|bfu:BC1G_08602|uncharacterized protein	-	GO:0003824//catalytic activity	GO:0044710	gi|347838695|emb|CCD53267.1|/7.04481e-111/similar to nitroreductase family protein [Botrytis cinerea T4]
5436099	708	218.157	92.81	-1.23301	Down	0.810349	-	-	-	-	gi|154312389|ref|XP_001555522.1|/5.35729e-117/predicted protein [Botrytis cinerea B05.10]
5428314	1116	520.943	221.5	-1.23382	Down	0.819416	K05864|1|0.0|707|bfu:BC1G_13607|peptidyl-prolyl isomerase D [EC:5.2.1.8]	GO:0044424	GO:0005515//protein binding;GO:0016859//cis-trans isomerase activity	GO:0006457//protein folding;GO:0018208//peptidyl-proline modification	gi|154294784|ref|XP_001547831.1|/0/peptidyl-prolyl cis-trans isomerase [Botrytis cinerea B05.10]
5429729	1260	501.357	204.817	-1.2915	Down	0.825046	K09503|1|0.0|714|bfu:BC1G_12662|DnaJ homolog subfamily A member 2	-	GO:0043169//cation binding;GO:0005515//protein binding;GO:0032550	GO:0006950//response to stress;GO:0044267//cellular protein metabolic process	gi|154297634|ref|XP_001549243.1|/0/hypothetical protein BC1G_12662 [Botrytis cinerea B05.10]
5434673	306	125.82	51.3867	-1.2919	Down	0.805239	K14826|1|1e-25|106|ssl:SS1G_09987|FK506-binding nuclear protein [EC:5.2.1.8]	GO:0031981//nuclear lumen	GO:0016859//cis-trans isomerase activity;GO:0005527//macrolide binding	GO:0000413//protein peptidyl-prolyl isomerization	gi|154309575|ref|XP_001554121.1|/2.70631e-35/predicted protein [Botrytis cinerea B05.10]
5436286	450	1957.49	783.423	-1.32114	Down	0.834871	K02128|1|8e-58|222|bfu:BC1G_05077|F-type H+-transporting ATPase subunit c	GO:0031224//intrinsic component of membrane;GO:0033177//proton-transporting two-sector ATPase complex, proton-transporting domain	GO:0005488//binding;GO:0015077//monovalent inorganic cation transmembrane transporter activity	GO:0006754//ATP biosynthetic process;GO:0015988//energy coupled proton transmembrane transport, against electrochemical gradient	gi|154312752|ref|XP_001555703.1|/4.32787e-57/ATP synthase protein 9 [Botrytis cinerea B05.10]
5440595	1764	373.22	145.83	-1.35574	Down	0.829433	K09553|1|0.0|1032|bfu:BC1G_01523|stress-induced-phosphoprotein 1	-	-	-	gi|347830903|emb|CCD46600.1|/0/similar to heat shock protein STI1 [Botrytis cinerea T4]
5427968	483	282.63	108.147	-1.38593	Down	0.829139	-	-	-	-	gi|154294118|ref|XP_001547502.1|/9.04963e-73/hypothetical protein BC1G_14129 [Botrytis cinerea B05.10]
5431797	2172	92.09	34.5167	-1.41575	Down	0.807523	K01930|1|2e-46|187|aje:HCAG_03334|folylpolyglutamate synthase [EC:6.3.2.17]	-	-	-	gi|154301733|ref|XP_001551278.1|/0/hypothetical protein BC1G_10018 [Botrytis cinerea B05.10]
5426417	2034	139.983	51.79	-1.43451	Down	0.819439	K01210|1|2e-35|151|pic:PICST_89695|glucan 1,3-beta-glucosidase [EC:3.2.1.58];K00654|3|2e-11|72.0|val:VDBG_07422|serine palmitoyltransferase [EC:2.3.1.50];K01199|5|1e-08|62.4|bcom:BAUCODRAFT_94024|glucan endo-1,3-beta-D-glucosidase [EC:3.2.1.39]	-	GO:0003824//catalytic activity	GO:0044238//primary metabolic process	gi|154290718|ref|XP_001545950.1|/1.95146e-140/hypothetical protein BC1G_15278 [Botrytis cinerea B05.10]
5432756	315	1436.47	531.173	-1.43527	Down	0.842683	K04078|1|4e-52|202|bfu:BC1G_08690|chaperonin GroES	GO:0044424	GO:0032550	GO:0050896//response to stimulus;GO:0044267//cellular protein metabolic process	gi|154303611|ref|XP_001552212.1|/2.77229e-51/10 kDa heat shock protein, mitochondrial [Botrytis cinerea B05.10]
5436026	1653	1902.03	692.103	-1.45848	Down	0.84465	K03283|1|0.0|927|bfu:BC1G_06164|heat shock 70kDa protein 1/8;K06758|1|0.0|927|bfu:BC1G_06164|L1 cell adhesion molecule like protein	-	GO:0032550	GO:0050896//response to stimulus	gi|154312262|ref|XP_001555459.1|/0/heat shock 70 kDa protein 2 [Botrytis cinerea B05.10]
5427542	684	87.7867	31.7	-1.46952	Down	0.808699	K01188|1|3e-78|291|pte:PTT_09655|beta-glucosidase [EC:3.2.1.21]	-	GO:0016798//hydrolase activity, acting on glycosyl bonds	GO:0044238//primary metabolic process	gi|154293039|ref|XP_001547076.1|/7.99064e-131/beta-glucosidase [Botrytis cinerea B05.10]
5430011	639	370.927	133.363	-1.47577	Down	0.836872	K14306|1|5e-07|54.7|cot:CORT_0A11140|nuclear pore complex protein Nup62	-	-	-	gi|154298205|ref|XP_001549526.1|/2.82031e-116/predicted protein [Botrytis cinerea B05.10]
5427628	780	178.91	64.01	-1.48286	Down	0.827488	K00540|1|5e-32|138|afm:AFUA_3G09150|;K00065|3|1e-26|120|nfi:NFIA_011060|2-deoxy-D-gluconate 3-dehydrogenase [EC:1.1.1.125];K18337|4|1e-26|120|npa:UCRNP2_3170|L-rhamnose 1-dehydrogenase [EC:1.1.1.378 1.1.1.377 1.1.1.173]	-	GO:0036094//small molecule binding;GO:0003824//catalytic activity	GO:0044710	gi|154293270|ref|XP_001547175.1|/5.25469e-143/glucose 1-dehydrogenase [Botrytis cinerea B05.10]
5426607	867	149.513	53.2533	-1.48933	Down	0.824572	K13953|1|7e-14|78.2|ssl:SS1G_13409|alcohol dehydrogenase, propanol-preferring [EC:1.1.1.1];K05351|3|1e-13|77.4|ztr:MYCGRDRAFT_70997|D-xylulose reductase [EC:1.1.1.9]	-	GO:0046914//transition metal ion binding;GO:0036094//small molecule binding;GO:0003824//catalytic activity	GO:0044710	gi|154291102|ref|XP_001546137.1|/3.31286e-168/hypothetical protein BC1G_15323 [Botrytis cinerea B05.10]
5433901	654	113.85	39.7867	-1.51678	Down	0.819925	-	-	-	-	gi|347833052|emb|CCD48749.1|/1.41312e-110/similar to Hsp70 nucleotide exchange factor fes1 [Botrytis cinerea T4]
5438009	651	71.1867	24.4133	-1.54394	Down	0.806505	-	-	-	-	gi|154316077|ref|XP_001557360.1|/2.01836e-109/hypothetical protein BC1G_03623 [Botrytis cinerea B05.10]
5433476	627	76.48	25.2767	-1.59728	Down	0.817845	-	-	-	-	gi|154305090|ref|XP_001552948.1|/3.75653e-118/predicted protein [Botrytis cinerea B05.10]
5434734	2106	1984.96	655.577	-1.59827	Down	0.858545	K04079|1|0.0|1038|bfu:BC1G_07315|molecular chaperone HtpG	-	GO:0005488//binding	-	gi|347827157|emb|CCD42854.1|/0/similar to heat shock protein 90 [Botrytis cinerea T4]
5432874	669	101.317	33.1967	-1.60976	Down	0.829162	-	-	GO:0015036//disulfide oxidoreductase activity	-	gi|154303838|ref|XP_001552325.1|/9.01809e-116/hypothetical protein BC1G_08803 [Botrytis cinerea B05.10]
5429342	885	247.047	79.1333	-1.64243	Down	0.851241	-	-	-	-	gi|154296840|ref|XP_001548849.1|/1.00492e-151/hypothetical protein BC1G_12509 [Botrytis cinerea B05.10]
5442056	594	256.083	79.3533	-1.69025	Down	0.85383	-	-	-	-	gi|154324188|ref|XP_001561408.1|/5.58649e-49/predicted protein [Botrytis cinerea B05.10]
5435024	1476	141.057	42.4667	-1.73187	Down	0.845453	K01268|1|2e-78|293|ani:AN8252.2|aminopeptidase I [EC:3.4.11.22];K08254|2|2e-57|224|cthr:CTHT_0046460|glucan endo-1,3-alpha-glucosidase [EC:3.2.1.59]	-	-	-	gi|154310276|ref|XP_001554470.1|/0/hypothetical protein BC1G_07058 [Botrytis cinerea B05.10]
5430118	2040	521.327	150.11	-1.79617	Down	0.864311	K04043|1|0.0|1232|bfu:BC1G_11661|molecular chaperone DnaK	-	GO:0032550;GO:0005515//protein binding	GO:0044267//cellular protein metabolic process	gi|154298412|ref|XP_001549629.1|/0/hypothetical protein BC1G_11661 [Botrytis cinerea B05.10]
5437053	483	68.9133	19.5933	-1.81442	Down	0.827534	-	-	-	-	gi|154314273|ref|XP_001556461.1|/3.14659e-33/hypothetical protein BC1G_05230 [Botrytis cinerea B05.10]
5441509	1236	53.59	14.77	-1.85929	Down	0.818546	K00480|1|2e-22|107|mbe:MBM_02468|salicylate hydroxylase [EC:1.14.13.1]	-	-	-	gi|347836965|emb|CCD51537.1|/0/similar to salicylate 1-monooxygenase [Botrytis cinerea T4]
5439018	690	82.6267	22.5633	-1.87263	Down	0.837008	K01053|1|3e-06|52.4|bfu:BC1G_08757|gluconolactonase [EC:3.1.1.17]	-	-	-	gi|154318251|ref|XP_001558444.1|/3.03046e-45/predicted protein [Botrytis cinerea B05.10]
5429635	2508	42.3233	11.5367	-1.87523	Down	0.805262	-	-	-	-	gi|154297479|ref|XP_001549166.1|/0/predicted protein [Botrytis cinerea B05.10]
5431480	972	324.003	87.5267	-1.88821	Down	0.863621	K18685|1|2e-14|80.5|cpw:CPC735_015190|ophiobolin F synthase [EC:4.2.3.145]	-	-	-	gi|154301129|ref|XP_001550978.1|/1.98509e-175/predicted protein [Botrytis cinerea B05.10]
5432697	1749	622.06	160.967	-1.95029	Down	0.870472	K04077|1|0.0|1026|bfu:BC1G_09341|chaperonin GroEL	GO:0044424	GO:0032550	GO:0006457//protein folding;GO:0050896//response to stimulus	gi|154303540|ref|XP_001552177.1|/0/heat shock protein 60 [Botrytis cinerea B05.10]
5436172	1092	75.1133	18.8233	-1.99655	Down	0.839687	K19245|1|4e-26|119|abp:AGABI1DRAFT59555|sulfonate dioxygenase [EC:1.14.11.-]	-	-	-	gi|154312555|ref|XP_001555605.1|/0/hypothetical protein BC1G_05880 [Botrytis cinerea B05.10]
5430579	891	65.8967	16.3533	-2.01062	Down	0.835301	K03787|1|3e-28|125|hir:HETIRDRAFT_443564|5'-nucleotidase [EC:3.1.3.5]	-	GO:0003824//catalytic activity	-	gi|347835956|emb|CCD50528.1|/2.11587e-157/similar to acid phosphatase [Botrytis cinerea T4]
5427129	1800	73.43	18.0733	-2.02251	Down	0.840241	K01225|1|1e-167|590|pco:PHACADRAFT_249300|cellulose 1,4-beta-cellobiosidase [EC:3.2.1.91]	-	GO:0004553//hydrolase activity, hydrolyzing O-glycosyl compounds	GO:0044238//primary metabolic process	gi|154292161|ref|XP_001546657.1|/0/hypothetical protein BC1G_14702 [Botrytis cinerea B05.10]
5428766	564	652.097	151.24	-2.10825	Down	0.878646	-	-	-	-	gi|154295728|ref|XP_001548298.1|/3.59952e-92/predicted protein [Botrytis cinerea B05.10]
5433257	582	112.233	25.9367	-2.11344	Down	0.856657	-	-	-	-	gi|154304666|ref|XP_001552737.1|/1.17727e-48/predicted protein [Botrytis cinerea B05.10]
5432267	111	32.8833	7.39	-2.15371	Down	0.801079	K14709|1|1e-11|68.6|ssl:SS1G_05582|solute carrier family 39 (zinc transporter), member 1/2/3	GO:0031224//intrinsic component of membrane	GO:0046915//transition metal ion transmembrane transporter activity	GO:0006829//zinc II ion transport;GO:0044763	gi|154302652|ref|XP_001551735.1|/2.739e-14/hypothetical protein BC1G_09441 [Botrytis cinerea B05.10]
5441506	483	32.2167	7.08	-2.18599	Down	0.800536	-	-	-	-	gi|154323089|ref|XP_001560859.1|/3.54219e-85/predicted protein [Botrytis cinerea B05.10]
5434875	324	49.64	10.8067	-2.19958	Down	0.829444	-	-	-	-	gi|154309917|ref|XP_001554291.1|/8.26294e-56/predicted protein [Botrytis cinerea B05.10]
5434520	117	97.9633	21.05	-2.21842	Down	0.855707	-	-	-	-	gi|154309302|ref|XP_001553985.1|/7.6667e-17/predicted protein [Botrytis cinerea B05.10]
5434864	915	37.37	7.74	-2.27148	Down	0.813865	-	-	-	-	gi|154309939|ref|XP_001554302.1|/5.12342e-146/predicted protein [Botrytis cinerea B05.10]
5429532	1056	670	137.71	-2.28253	Down	0.882151	-	-	-	-	gi|154297239|ref|XP_001549047.1|/2.76408e-165/hypothetical protein BC1G_12455 [Botrytis cinerea B05.10]
5432179	312	92.78	18.7333	-2.30821	Down	0.856657	-	-	-	-	gi|154302519|ref|XP_001551669.1|/1.86005e-55/predicted protein [Botrytis cinerea B05.10]
5430570	1149	1146.92	217.523	-2.39852	Down	0.888878	K01213|1|5e-153|541|bfu:BC1G_11143|galacturan 1,4-alpha-galacturonidase [EC:3.2.1.67]	-	GO:0004553//hydrolase activity, hydrolyzing O-glycosyl compounds	GO:0044238//primary metabolic process	gi|154299315|ref|XP_001550077.1|/3.04008e-152/endo-polygalacturonase precursor [Botrytis cinerea B05.10]
5428204	1413	30.0067	5.30333	-2.50031	Down	0.804866	-	GO:0031224//intrinsic component of membrane	-	GO:0044763	gi|154294596|ref|XP_001547738.1|/0/hypothetical protein BC1G_13768 [Botrytis cinerea B05.10]
5441254	1047	30.2033	5.2	-2.53812	Down	0.806268	K01051|1|0.0|640|bfu:BC1G_00617|pectinesterase [EC:3.1.1.11];K01184|3|1e-110|400|ttt:THITE_2116431|polygalacturonase [EC:3.2.1.15]	GO:0030312//external encapsulating structure	GO:0052689//carboxylic ester hydrolase activity	GO:0071555//cell wall organization	gi|156064917|ref|XP_001598380.1|/9.43589e-142/hypothetical protein SS1G_00468 [Sclerotinia sclerotiorum 1980]
5434136	654	1138.91	186.937	-2.60704	Down	0.892303	K13993|1|2e-11|69.3|pfp:PFL1_00696|HSP20 family protein	-	-	-	gi|154308532|ref|XP_001553602.1|/6.34321e-111/hypothetical protein BC1G_08326 [Botrytis cinerea B05.10]
5431100	381	58.8067	8.39333	-2.80866	Down	0.851015	-	-	-	-	gi|154300376|ref|XP_001550604.1|/3.31099e-49/predicted protein [Botrytis cinerea B05.10]
5433145	1029	29.8633	4.01667	-2.8943	Down	0.813209	-	-	-	-	gi|154304493|ref|XP_001552651.1|/0/hypothetical protein BC1G_09122 [Botrytis cinerea B05.10]
5441173	498	598.23	79.15	-2.91804	Down	0.892473	-	-	-	-	gi|154322709|ref|XP_001560669.1|/1.01773e-93/predicted protein [Botrytis cinerea B05.10]
5440691	1419	27.5067	3.08	-3.15878	Down	0.810598	K01213|1|0.0|857|bfu:BC1G_01617|galacturan 1,4-alpha-galacturonidase [EC:3.2.1.67]	-	GO:0016787//hydrolase activity	-	gi|154321485|ref|XP_001560058.1|/0/hypothetical protein BC1G_01617 [Botrytis cinerea B05.10]
5442005	966	29.77	3.15333	-3.23891	Down	0.818421	-	-	-	-	gi|154324086|ref|XP_001561357.1|/2.64897e-180/hypothetical protein BC1G_00442 [Botrytis cinerea B05.10]
5432030	1365	29.9967	2.38	-3.65577	Down	0.82378	-	-	GO:0016298//lipase activity	GO:0006629//lipid metabolic process	gi|154302221|ref|XP_001551521.1|/0/hypothetical protein BC1G_09791 [Botrytis cinerea B05.10]
5440430	273	169.553	12.9667	-3.70886	Down	0.887905	-	-	-	-	gi|154321139|ref|XP_001559885.1|/4.30379e-28/predicted protein [Botrytis cinerea B05.10]
5431745	96	49.4667	3.1	-3.99612	Down	0.857697	-	-	-	-	gi|154301654|ref|XP_001551239.1|/5.18564e-10/hypothetical protein BC1G_10154 [Botrytis cinerea B05.10]
5435258	729	345.377	20.4833	-4.07565	Down	0.898826	K01051|1|2e-68|259|bfu:BC1G_00617|pectinesterase [EC:3.1.1.11];K01184|2|1e-65|249|ttt:THITE_2116431|polygalacturonase [EC:3.2.1.15]	GO:0030312//external encapsulating structure	GO:0052689//carboxylic ester hydrolase activity	GO:0071555//cell wall organization	gi|154310732|ref|XP_001554697.1|/2.38427e-131/hypothetical protein BC1G_06840 [Botrytis cinerea B05.10]
5430608	924	27.6833	1.5	-4.20598	Down	0.825272	-	-	-	-	gi|154299418|ref|XP_001550128.1|/3.23398e-180/hypothetical protein BC1G_10971 [Botrytis cinerea B05.10]
5441515	468	2643.43	136.037	-4.28035	Down	0.910675	-	-	-	-	gi|154323107|ref|XP_001560868.1|/2.38867e-64/predicted protein [Botrytis cinerea B05.10]
5440100	903	381.307	19.6033	-4.28178	Down	0.902614	K06001|1|1e-18|94.0|afv:AFLA_118070|tryptophan synthase beta chain [EC:4.2.1.20];K00831|2|4e-10|65.9|ani:AN2409.2|phosphoserine aminotransferase [EC:2.6.1.52]	-	-	-	gi|154320313|ref|XP_001559473.1|/3.93924e-167/hypothetical protein BC1G_02137 [Botrytis cinerea B05.10]
5431744	1026	113.357	4.73667	-4.58085	Down	0.891082	K01069|1|7e-12|72.0|cthr:CTHT_0066070|hydroxyacylglutathione hydrolase [EC:3.1.2.6]	-	GO:0003824//catalytic activity	-	gi|154301652|ref|XP_001551238.1|/0/hypothetical protein BC1G_10153 [Botrytis cinerea B05.10]
5431743	1362	203.5	8.04333	-4.66109	Down	0.901845	K17218|1|0.0|928|bfu:BC1G_10152|sulfide:quinone oxidoreductase [EC:1.8.5.-]	-	GO:0003824//catalytic activity	GO:0044710	gi|154301650|ref|XP_001551237.1|/0/hypothetical protein BC1G_10152 [Botrytis cinerea B05.10]
5432889	915	682.837	19.82	-5.10651	Down	0.92007	-	-	-	-	gi|154303926|ref|XP_001552369.1|/2.81132e-144/hypothetical protein BC1G_08847 [Botrytis cinerea B05.10]
5440026	246	61.6533	1.75	-5.13875	Down	0.885271	-	-	-	-	gi|154320165|ref|XP_001559399.1|/2.8301e-40/predicted protein [Botrytis cinerea B05.10]
5441507	99	10.52	0.01	-10.0389	Down	0.814804	-	-	-	-	gi|154323091|ref|XP_001560860.1|/6.32503e-08/predicted protein [Botrytis cinerea B05.10]
