# Supplementary material for: Comparison of Transcriptome Profiles of the Fungus Botrytis cinerea and Insect Pest Bradysia odoriphaga in Response to Benzothiazole
Source: Front Microbiol. 2020 Jun 12;11:1043. doi: 10.3389/fmicb.2020.01043 (PMC7325989; doi:10.3389/fmicb.2020.01043)
Supplement: TABLE S4 — The 28 core genes shared by the 12, 24 and 48 h comparison groups (Figure 3B) identified in the Botrytis cinerea transcriptome. [file Table_4.XLSX]

## Sheet: sheet1
Table S4. The 28 core genes shared by the 12, 24 and 48 h comparison groups (Figure 3B) identified in the Botrytis cinerea transcriptome
#Pathway	Pathway_level 1	Pathway_level 2	GeneID	log2Ratio(BT_12h/CON_12h)	log2Ratio(BT_24h/CON_24h)	log2Ratio(BT_48h/CON_48h)	KEGG or NCBI nr Description	KEGG Orthology	GO Component	GO Function	GO Process
ABC transporters	Environmental Information Processing	Membrane transport	5434344	6.32653	5.71038	4.02751	ATP-binding cassette, subfamily G (WHITE), member 2, SNQ2	K08712|1|3e-109|397|shs:STEHIDRAFT_146669|ATP-binding cassette, subfamily G (WHITE), member 2, SNQ2	-	-	-
-	-	-	5429532	-4.11374	-4.19908	-2.28253	hypothetical protein BC1G_12455	-	-	-	-
-	-	-	5427346	-1.4313	-2.04071	-1.06417	hypothetical protein BC1G_14644	K14950|1|2e-42|173|pbn:PADG_06164|cation-transporting ATPase 13A1 [EC:3.6.3.-];K11415|2|2e-34|146|gtr:GLOTRDRAFT_114209|NAD-dependent deacetylase sirtuin 5 [EC:3.5.1.-]	-	GO:0043168//anion binding	-
-	-	-	5436099	-1.40955	-3.20425	-1.23301	predicted protein	-	-	-	-
-	-	-	5429342	-2.30238	-3.93761	-1.64243	hypothetical protein BC1G_12509	-	-	-	-
-	-	-	5434520	-1.88157	-3.78146	-2.21842	predicted protein	-	-	-	-
-	-	-	5431100	-2.34174	-2.73563	-2.80866	predicted protein	-	-	-	-
-	-	-	5435024	-2.48286	-2.74811	-1.73187	hypothetical protein BC1G_07058	K01268|1|2e-78|293|ani:AN8252.2|aminopeptidase I [EC:3.4.11.22];K08254|2|2e-57|224|cthr:CTHT_0046460|glucan endo-1,3-alpha-glucosidase [EC:3.2.1.59]	-	-	-
-	-	-	5441515	-1.7672	-4.91201	-4.28034	predicted protein	-	-	-	-
-	-	-	5433257	1.76486	3.48996	-2.11344	predicted protein	-	-	-	-
-	-	-	5434875	1.28833	1.45976	-2.19958	predicted protein	-	-	-	-
Protein processing in endoplasmic reticulum	Genetic Information Processing	Folding, sorting and degradation	5434136	-1.68592	1.6063	-2.60704	HSP20 family protein	K13993|1|2e-11|69.3|pfp:PFL1_00696|HSP20 family protein	-	-	-
Protein processing in endoplasmic reticulum	Genetic Information Processing	Folding, sorting and degradation	5434734	-1.34325	1.84371	-1.59827	similar to heat shock protein 90	K04079|1|0.0|1038|bfu:BC1G_07315|molecular chaperone HtpG	-	GO:0005488//binding	-
Longevity regulating pathway - multiple species	Cellular Processes	Transport and catabolism	5436026	-1.08349	2.75925	-1.45848	heat shock 70 kDa protein 2	K03283|1|0.0|927|bfu:BC1G_06164|heat shock 70kDa protein 1/8;K06758|1|0.0|927|bfu:BC1G_06164|L1 cell adhesion molecule like protein	-	GO:0032550//purine ribonucleoside binding	GO:0050896//response to stimulus
RNA transport	Genetic Information Processing	Translation	5430011	1.09206	-1.08638	-1.47577	nuclear pore complex protein Nup62	K14306|1|5e-07|54.7|cot:CORT_0A11140|nuclear pore complex protein Nup62	-	-	-
-	-	-	5440430	1.07184	-1.26136	-3.70886	predicted protein	-	-	-	-
-	-	-	5426670	1.2455	1.29801	1.72106	hypothetical protein BC1G_15124	-	-	-	GO:0044238//primary metabolic process
Metabolic pathways	Cellular Processes	Cell growth and death	5427613	1.71474	1.35558	2.32475	similar to sugar transporter	K15196|1|1e-68|261|afv:AFLA_020970|transcription factor IIIB 90 kDa subunit;K08139|2|2e-57|224|dha:DEHA2C11374g|MFS transporter, SP family, sugar:H+ symporter;K00382|3|2e-56|220|abe:ARB_02522|dihydrolipoamide dehydrogenase [EC:1.8.1.4]	GO:0031224//intrinsic component of membrane	GO:0022857//transmembrane transporter activity	GO:0044765//single-organism transport;GO:0044763
-	-	-	5431604	1.39309	2.03366	1.68932	hypothetical protein BC1G_10358	-	-	-	-
Aflatoxin biosynthesis	Metabolism	Biosynthesis of other secondary metabolites	5437017	1.44765	1.91995	1.13183	similar to cytochrome P450	K00517|1|1e-50|201|afm:AFUA_8G00560|;K17651|3|7e-29|129|afv:AFLA_139200|aflatoxin B synthase [EC:1.14.13.175];K17827|5|2e-26|121|nfi:NFIA_093730|fumitremorgin C synthase [EC:1.14.21.10]	-	GO:0046914//transition metal ion binding;GO:0016491//oxidoreductase activity;GO:0046906//tetrapyrrole binding	GO:0044710//single-organism metabolic process
Aminoacyl-tRNA biosynthesis	Genetic Information Processing	Translation	5437353	1.23042	2.16977	1.27178	CDP-alcohol phosphatidyltransferase	K01876|1|3e-15|84.0|aje:HCAG_05328|aspartyl-tRNA synthetase [EC:6.1.1.12]	-	GO:0003824//catalytic activity	-
-	-	-	5438219	2.84228	2.20185	1.72331	Bcbrn1	K17739|1|1e-164|579|bfu:BC1G_04230|tetrahydroxynaphthalene reductase [EC:1.1.1.252]	-	GO:0036094//small molecule binding;GO:0016616//oxidoreductase activity, acting on the CH-OH group of donors, NAD or NADP as acceptor	GO:0006582//melanin metabolic process
-	-	-	5429323	1.76648	3.30431	1.44372	predicted protein	-	-	-	-
Biosynthesis of secondary metabolites	Metabolism	Global and overview maps	5437107	1.424	3.04862	1.19131	Bcpsd	K01613|1|2e-18|94.4|cgi:CGB_A9490W|phosphatidylserine decarboxylase [EC:4.1.1.65]	-	GO:0016831//carboxy-lyase activity	GO:0006644//phospholipid metabolic process
Staurosporine biosynthesis	Metabolism	Biosynthesis of other secondary metabolites	5437363	1.57383	3.10628	1.34097	similar to phytanoyl-CoA dioxygenase	K17825|1|3e-41|169|ure:UREG_04217|verruculogen synthase [EC:1.14.11.38]	-	-	-
-	-	-	5438876	1.54369	2.84834	1.70654	similar to similar to DUF946 domain-containing protein	-	-	-	-
-	-	-	5438329	1.86726	3.70682	1.81177	hypothetical protein BC1G_03813	-	-	-	-
-	-	-	5438331	2.36248	5.39877	2.7173	hypothetical protein BC1G_03811	-	-	-	-
