# Supplementary material for: Comparison of Transcriptome Profiles of the Fungus Botrytis cinerea and Insect Pest Bradysia odoriphaga in Response to Benzothiazole
Source: Front Microbiol. 2020 Jun 12;11:1043. doi: 10.3389/fmicb.2020.01043 (PMC7325989; doi:10.3389/fmicb.2020.01043)
Supplement: TABLE S5 — Detailed information for the overlapping DEGs involved in the two pathways shared by the 24 and 48 h groups (Figure 5B) in the Botrytis cinerea transcriptome. [file Table_5.XLSX]

## Sheet: Sheet1
Table S5. Detailed information for the overlapping DEGs involved in the two common pathways shared by the 24 and 48 h groups (Figure 5B) in the Botrytis cinerea transcriptome
Pathway	GeneID	Name	Description	Means-CON_24h	Means-BT_24h	log2Ratio(BT_24h/CON_24h)	Regulation	Probability	Means-CON_48h	Means-BT_48h	log2Ratio(BT_48h/CON_48h)	Regulation	Probability	KEGG Orthology	GO Component	GO Function	GO Process
Starch and sucrose metabolism	5438146	hypothetical protein BC1G_0415	Starch binding domain. Glucoamylase (glucan1,4-alpha-glucosidase), C-terminal CBM20 (carbohydrate-binding module, family 20) domain. Glucoamylases are inverting, exo-acting starch hydrolases that hydrolyze starch and related polysaccharides by releasing the nonreducing end glucose.	281.08	697.403	1.31101	Up	0.825199	447.21	938.64	1.06962	Up	0.807161	K01178|1|0.0|1010|bfu:BC1G_04151|glucoamylase [EC:3.2.1.3]	-	GO:0004553//hydrolase activity, hydrolyzing O-glycosyl compounds;GO:0030246//carbohydrate binding	GO:0005976//polysaccharide metabolic process
	5439611	hypothetical protein BC1G_02623	Alpha-amylase domain. Alpha amylase catalytic domain found in eukaryotic Alpha-amylases (also called 1,4-alpha-D-glucan-4-glucanohydrolase).	23.76	75.5833	1.66953	Up	0.822666	34.9433	102.79	1.55661	Up	0.821983	K01176|1|0.0|828|bfu:BC1G_02623|alpha-amylase [EC:3.2.1.1]	-	GO:0046872//metal ion binding;GO:0016160//amylase activity	GO:0005975//carbohydrate metabolic process
	5440691	Bcpgx1	exo-alpha 1,4-polygalacturonase	90.9167	8.04333	-3.49868	Down	0.871686	27.5067	3.08	-3.15878	Down	0.810598	K01213|1|0.0|857|bfu:BC1G_01617|galacturan 1,4-alpha-galacturonidase [EC:3.2.1.67]	-	GO:0016787//hydrolase activity	-	exo-alpha 1,4-polygalacturonase;
	5427129	hypothetical protein BC1G_14702	Fungal-type cellulose-binding domain.	128.287	29.44	-2.12352	Down	0.857383	73.43	18.0733	-2.02251	Down	0.840241	K01225|1|1e-167|590|pco:PHACADRAFT_249300|cellulose 1,4-beta-cellobiosidase [EC:3.2.1.91]	-	GO:0004553//hydrolase activity, hydrolyzing O-glycosyl compounds	GO:0044238//primary metabolic process
	5441254	Bcpme2	pectin methylesterase	88.6867	10.1267	-3.13056	Down	0.86663	30.2033	5.2	-2.53812	Down	0.806268	K01051|1|0.0|640|bfu:BC1G_00617|pectinesterase [EC:3.1.1.11];K01184|3|1e-110|400|ttt:THITE_2116431|polygalacturonase [EC:3.2.1.15]	GO:0030312//external encapsulating structure	GO:0052689//carboxylic ester hydrolase activity	GO:0071555//cell wall organization
	5435258	Bcpme1	pectin methylesterase	1025.67	100.947	-3.3449	Down	0.896883	345.377	20.4833	-4.07565	Down	0.898826	K01051|1|2e-68|259|bfu:BC1G_00617|pectinesterase [EC:3.1.1.11];K01184|2|1e-65|249|ttt:THITE_2116431|polygalacturonase [EC:3.2.1.15]	GO:0030312//external encapsulating structure	GO:0052689//carboxylic ester hydrolase activity	GO:0071555//cell wall organization
	5430570	Bcpg1	polygalacturonase	2219.64	1028.92	-1.1092	Down	0.807159	1146.92	217.523	-2.39852	Down	0.888878	K01213|1|5e-153|541|bfu:BC1G_11143|galacturan 1,4-alpha-galacturonidase [EC:3.2.1.67]	-	GO:0004553//hydrolase activity, hydrolyzing O-glycosyl compounds	GO:0044238//primary metabolic process
Pentose and glucuronate interconversions	5441333	hypothetical protein BC1G_00717	similar to alcohol dehydrogenase (NADP dependent)	7.52333	42.3167	2.49178	Up	0.826733	8.2	132.963	4.01926	Up	0.88691	K00002|1|0.0|795|bfu:BC1G_00717|alcohol dehydrogenase (NADP+) [EC:1.1.1.2]	-	GO:0046914//transition metal ion binding;GO:0036094//small molecule binding;GO:0016616//oxidoreductase activity, acting on the CH-OH group of donors, NAD or NADP as acceptor	GO:0006081//cellular aldehyde metabolic process;GO:0044281//small molecule metabolic process
	5440691	Bcpgx1	exo-alpha 1,4-polygalacturonase	90.9167	8.04333	-3.49868	Down	0.871686	27.5067	3.08	-3.15878	Down	0.810598	K01213|1|0.0|857|bfu:BC1G_01617|galacturan 1,4-alpha-galacturonidase [EC:3.2.1.67]	-	GO:0016787//hydrolase activity	-
	5441254	Bcpme2	pectin methylesterase	88.6867	10.1267	-3.13056	Down	0.86663	30.2033	5.2	-2.53812	Down	0.806268	K01051|1|0.0|640|bfu:BC1G_00617|pectinesterase [EC:3.1.1.11];K01184|3|1e-110|400|ttt:THITE_2116431|polygalacturonase [EC:3.2.1.15]	GO:0030312//external encapsulating structure	GO:0052689//carboxylic ester hydrolase activity	GO:0071555//cell wall organization
	5435258	Bcpme1	pectin methylesterase	1025.67	100.947	-3.3449	Down	0.896883	345.377	20.4833	-4.07565	Down	0.898826	K01051|1|2e-68|259|bfu:BC1G_00617|pectinesterase [EC:3.1.1.11];K01184|2|1e-65|249|ttt:THITE_2116431|polygalacturonase [EC:3.2.1.15]	GO:0030312//external encapsulating structure	GO:0052689//carboxylic ester hydrolase activity	GO:0071555//cell wall organization
	5430570	Bcpg1	polygalacturonase	2219.64	1028.92	-1.1092	Down	0.807159	1146.92	217.523	-2.39852	Down	0.888878	K01213|1|5e-153|541|bfu:BC1G_11143|galacturan 1,4-alpha-galacturonidase [EC:3.2.1.67]	-	GO:0004553//hydrolase activity, hydrolyzing O-glycosyl compounds	GO:0044238//primary metabolic process
