# Supplementary material for: Comparison of Transcriptome Profiles of the Fungus Botrytis cinerea and Insect Pest Bradysia odoriphaga in Response to Benzothiazole
Source: Front Microbiol. 2020 Jun 12;11:1043. doi: 10.3389/fmicb.2020.01043 (PMC7325989; doi:10.3389/fmicb.2020.01043)
Supplement: TABLE S6 — Summary statistics of the clean reads and assembled unigenes of the Bradysia odoriphaga transcriptome. [file Table_6.XLSX]

## Sheet: clean reads.stat
Table S6. Summary statistics of the clean reads and assembled unigenes of the Bradysia odoriphaga transcriptome
Sample	Total Raw Reads(Mb)	Total Clean Reads(Mb)	Total Clean Bases(Gb)	Clean Reads Q20(%)	Clean Reads Q30(%)	Clean Reads Ratio(%)	Total Mapped Reads(%)
BT-6h-1	52.69	44.54	6.68	98.41	95.38	84.55	37543856(84.28%)
BT-6h-2	51.04	44.15	6.62	98.41	95.36	86.5	37740718(85.48%)
BT-6h-3	51.04	44.59	6.69	98.41	95.39	87.37	37805304(84.78%)
BT-24h-1	52.69	45.14	6.77	98.45	95.5	85.68	37901842(83.97%)
BT-24h-2	52.69	45.03	6.75	98.39	95.31	85.47	38322892(85.10%)
BT-24h-3	52.69	45.41	6.81	98.43	95.41	86.19	38615406(85.04%)
CON-6h-1	52.69	44.52	6.68	98.41	95.37	84.49	37481470(84.20%)
CON-6h-2	52.69	44.91	6.74	98.4	95.33	85.24	37773278(84.10%)
CON-6h-3	54.33	44.57	6.69	98.38	95.27	82.04	36019512(80.81%)
CON-24h-1	51.04	44.42	6.66	98.41	95.37	87.03	37974550(85.49%)
CON-24h-2	51.04	44.43	6.67	98.4	95.33	87.06	37350580(84.06%)
CON-24h-3	51.04	44.67	6.7	98.4	95.35	87.51	38164800(85.44%)

## Sheet: assembly_unigene.stat
Sample	Total Number	Total Length	Mean Length	N50	N70	N90	GC(%)
BT-6h-1	34139	31597048	925	1525	921	373	38.59
BT-6h-2	33798	29837421	882	1431	867	358	38.82
BT-6h-3	37088	33998214	916	1505	911	371	38.14
BT-24h-1	39463	37266892	944	1563	949	382	38.14
BT-24h-2	37885	36013557	950	1570	971	383	38.72
BT-24h-3	38119	35791690	938	1556	953	377	38.44
CON-6h-1	35751	33262473	930	1533	936	375	38.55
CON-6h-2	36180	34564023	955	1602	963	380	38.78
CON-6h-3	32288	30687245	950	1562	963	389	38.73
CON-24h-1	34914	32827216	940	1542	965	382	38.8
CON-24h-2	36183	35352924	977	1601	995	398	38.86
CON-24h-3	36973	33618102	909	1496	907	367	38.3
All-Unigene	63046	76377590	1211	2091	1355	514	37.69
