# Supplementary material for: Comparison of Transcriptome Profiles of the Fungus Botrytis cinerea and Insect Pest Bradysia odoriphaga in Response to Benzothiazole
Source: Front Microbiol. 2020 Jun 12;11:1043. doi: 10.3389/fmicb.2020.01043 (PMC7325989; doi:10.3389/fmicb.2020.01043)
Supplement: TABLE S7 — Annotations of unigenes from seven public databases. [file Table_7.XLSX]

## Sheet: Sheet1
Table S7. Annotations of unigenes from seven public databases
Public database	Number	Percentage
Nr-Annotated	33214	0.5268
Nt-Annotated	15603	0.2475
Swissprot-Annotated	26725	0.4239
KEGG-Annotated	26254	0.4164
COG-Annotated	15283	0.2424
Interpro-Annotated	26271	0.4167
GO-Annotated	10103	0.1602
Annotated in at least one database	35945	0.5701
Total unigenes	63046	1
