# Supplementary material for: Comparison of Transcriptome Profiles of the Fungus Botrytis cinerea and Insect Pest Bradysia odoriphaga in Response to Benzothiazole
Source: Front Microbiol. 2020 Jun 12;11:1043. doi: 10.3389/fmicb.2020.01043 (PMC7325989; doi:10.3389/fmicb.2020.01043)
Supplement: TABLE S8 — Differentially expressed genes identified in Bradysia odoriphaga exposed to benzothiazole for 6 and 24 h. [file Table_8.XLSX]

## Sheet: CON-6 h vs BT-6 h
Table S8. Differentially expressed genes identified in Bradysia odoriphaga exposed to benzothiazole for 6 and 24 h
Unigene	Length	CON_6h-Expression	BT_6h-Expression	log2FoldChange(BT_6h/CON_6h)	P-value	Padj	Up/Down-Regulation	Nr	Nt	Swissprot	KEGG	COG	Interpro	GO
CL6967.Contig1_All	3794	0	213.47	6.99906	2.77562e-17	1.30016e-14	Up	gi|347970541|ref|XP_003436592.1|/2.46739e-171/AGAP003753-PB [Anopheles gambiae str. PEST] &gt;gi|333466719|gb|EGK96346.1| AGAP003753-PB [Anopheles gambiae str. PEST]	NA	sp|O76329|ACTNB_DICDI/1e-22/Interaptin OS=Dictyostelium discoideum GN=abpD PE=1 SV=1	sko:100376626/3e-24/golgin subfamily B member 1-like; K20478 golgin subfamily B member 1	YHR023w/2e-14/---	NA	NA
CL428.Contig2_All	1725	0	104.69	6.8681	1.31974e-18	7.40474e-16	Up	gi|157105974|ref|XP_001649108.1|/8.00412e-118/AAEL014605-PA [Aedes aegypti] &gt;gi|108868913|gb|EAT33138.1| AAEL014605-PA [Aedes aegypti]	NA	sp|Q9VG82|CP9F2_DROME/1e-99/Probable cytochrome P450 9f2 OS=Drosophila melanogaster GN=Cyp9f2 PE=2 SV=1	aag:AaeL_AAEL014605/9e-119/AAEL014605-PA; K15003 cytochrome P450, family 9 [EC:1.14.-.-]	BH0579/4e-27/---	PR00385/9.2E-9/P450 superfamily signature	NA
CL2338.Contig6_All	1964	0	81.09	6.48597	5.55512e-16	2.16514e-13	Up	gi|157104132|ref|XP_001648267.1|/3.8956e-71/AAEL014248-PA [Aedes aegypti] &gt;gi|108869252|gb|EAT33477.1| AAEL014248-PA [Aedes aegypti]	NA	sp|Q6GMG6|S5A3B_DANRE/5e-44/Solute carrier family 52, riboflavin transporter, member 3-B OS=Danio rerio GN=slc52a3b PE=2 SV=1	aag:AaeL_AAEL014248/5e-72/AAEL801123; AAEL014248-PA; K14620 riboflavin transporter 2	NA	PTHR12929/3.2E-92/--	cellular_component:GO:0016021//integral component of membrane;
CL7411.Contig4_All	754	18.24	1394.46	6.24661	4.15646e-45	2.65275e-41	Up	gi|675640761|ref|XP_009006368.1|/2.80522e-25/PREDICTED: fibrous sheath CABYR-binding protein-like isoform X1 [Callithrix jacchus] &gt;gi|675640763|ref|XP_009006370.1| PREDICTED: fibrous sheath CABYR-binding protein-like isoform X1 [Callithrix jacchus]	NA	sp|P05790|FIBH_BOMMO/2e-18/Fibroin heavy chain OS=Bombyx mori GN=FIBH PE=1 SV=4	cmk:103178858/3e-14/atrx; alpha thalassemia/mental retardation syndrome X-linked; K10779 transcriptional regulator ATRX [EC:3.6.4.12]	mll9606/3e-06/---	NA	NA
CL371.Contig1_All	1387	37.15	2312.48	6.05459	1.27518e-70	6.5108e-66	Up	gi|675774975|ref|XP_008989039.1|/4.09471e-26/PREDICTED: collagen alpha-1(IV) chain-like [Callithrix jacchus]	NA	sp|P05790|FIBH_BOMMO/1e-21/Fibroin heavy chain OS=Bombyx mori GN=FIBH PE=1 SV=4	cmk:103178858/2e-15/atrx; alpha thalassemia/mental retardation syndrome X-linked; K10779 transcriptional regulator ATRX [EC:3.6.4.12]	CAC0706/1e-07/---	NA	NA
CL7411.Contig3_All	810	7.22	359.92	5.48605	1.49733e-31	3.05802e-28	Up	gi|675640761|ref|XP_009006368.1|/6.08917e-21/PREDICTED: fibrous sheath CABYR-binding protein-like isoform X1 [Callithrix jacchus] &gt;gi|675640763|ref|XP_009006370.1| PREDICTED: fibrous sheath CABYR-binding protein-like isoform X1 [Callithrix jacchus]	NA	sp|P05790|FIBH_BOMMO/8e-14/Fibroin heavy chain OS=Bombyx mori GN=FIBH PE=1 SV=4	mcc:715333/3e-13/HAVCR1, TIM1; hepatitis A virus cellular receptor 1; K20413 hepatitis A virus cellular receptor 1	NA	NA	NA
CL3078.Contig2_All	452	3.62	199.53	5.43681	1.40442e-19	9.4351e-17	Up	gi|998512821|ref|XP_015517007.1|/6.71856e-07/PREDICTED: antimicrobial peptide Alo-2 [Neodiprion lecontei]	gi|51476333|emb|CR749302.1|/2e-06/Homo sapiens mRNA; cDNA DKFZp779H1622 (from clone DKFZp779H1622)	sp|P83652|ALO2_ACRLO/4e-07/Antimicrobial peptide Alo-2 OS=Acrocinus longimanus PE=1 SV=1	NA	NA	PF11410/1.5E-12/Antifungal peptide	NA
CL1112.Contig6_All	1452	0	49.27	5.34819	1.54634e-09	1.95428e-07	Up	gi|557778191|ref|XP_005188728.1|/1.36178e-27/PREDICTED: SET and MYND domain-containing protein 4 [Musca domestica]	NA	sp|Q9CWR2|SMYD3_MOUSE/9e-09/Histone-lysine N-methyltransferase SMYD3 OS=Mus musculus GN=Smyd3 PE=2 SV=1	nvi:100115042/9e-16/SET and MYND domain-containing protein 4-like; K11426 SET and MYND domain-containing protein	SPBP8B7.07c/4e-08/---	PTHR12197/7.5E-32/--	NA
Unigene8113_All	705	3.93	236.02	5.13394	4.36161e-13	1.07554e-10	Up	NA	NA	NA	NA	NA	NA	NA
CL1072.Contig2_All	2601	0	29.81	5.05989	8.97231e-09	9.70569e-07	Up	gi|260804649|ref|XP_002597200.1|/2.225e-80/hypothetical protein BRAFLDRAFT_118117 [Branchiostoma floridae] &gt;gi|229282463|gb|EEN53212.1| hypothetical protein BRAFLDRAFT_118117 [Branchiostoma floridae]	gi|37515076|gb|AC117600.9|/2e-06/Mus musculus chromosome 1, clone RP23-449C20, complete sequence	sp|A6NN14|ZN729_HUMAN/2e-73/Zinc finger protein 729 OS=Homo sapiens GN=ZNF729 PE=2 SV=4	rno:102549001/3e-77/zinc finger protein 845-like; K09228 KRAB domain-containing zinc finger protein	SPAC144.09c/1e-28/---	PS50157/8.871/Zinc finger C2H2 type domain profile.	NA
CL6150.Contig1_All	991	0	25.96	4.93809	2.36552e-08	2.31376e-06	Up	NA	NA	NA	NA	NA	NA	NA
CL7167.Contig2_All	1576	0	35.56	4.8871	8.07203e-08	6.82354e-06	Up	gi|751797327|ref|XP_011208518.1|/4.11962e-49/PREDICTED: arginine/serine-rich protein 1-like isoform X1 [Bactrocera dorsalis] &gt;gi|751797329|ref|XP_011208519.1| PREDICTED: arginine/serine-rich protein 1-like isoform X1 [Bactrocera dorsalis] &gt;gi|751797331|ref|XP_011208520.1| PREDICTED: arginine/serine-rich protein 1-like isoform X1 [Bactrocera dorsalis] &gt;gi|751797333|ref|XP_011208521.1| PRE…	NA	sp|Q9D735|CS043_MOUSE/5e-14/Uncharacterized protein C19orf43 homolog OS=Mus musculus PE=1 SV=1	xtr:100145307/6e-14/ddx46; DEAD-box helicase 46; K12811 ATP-dependent RNA helicase DDX46/PRP5 [EC:3.6.4.13]	NA	NA	NA
Unigene21553_All	2027	0	22.83	4.82873	5.07753e-08	4.48527e-06	Up	gi|964111391|ref|XP_014761642.1|/3.41906e-86/uncharacterized protein Dana_GF14495, isoform B [Drosophila ananassae] &gt;gi|939215562|gb|KPU73467.1| uncharacterized protein Dana_GF14495, isoform B [Drosophila ananassae]	NA	sp|Q6DI86|FAKD1_MOUSE/8e-28/FAST kinase domain-containing protein 1 OS=Mus musculus GN=Fastkd1 PE=2 SV=1	aag:AaeL_AAEL001716/4e-28/AAEL001716-PA; K12879 THO complex subunit 2	NA	SM00952/8.3E-12/--	NA
CL4275.Contig1_All	998	0	21.09	4.7525	9.17032e-08	7.61331e-06	Up	gi|906466961|gb|KNC28295.1|/6.09254e-57/hypothetical protein FF38_13988 [Lucilia cuprina]	NA	sp|A9ZSY3|TRET1_BOMMO/2e-33/Facilitated trehalose transporter Tret1 OS=Bombyx mori GN=Tret1 PE=1 SV=1	dwi:Dwil_GK18458/1e-49/GK18458 gene product from transcript GK18458-RA; K08145 MFS transporter, SP family, solute carrier family 2 (facilitated glucose transporter), member 8	BS_araE/3e-14/---	PTHR24063/4.7E-68/--	biological_process:GO:0055085//transmembrane transport;GO:0008645//hexose transport;cellular_component:GO:0016020//membrane;molecular_function:GO:0022857//transmembrane transporter activity;
Unigene2328_All	2923	0	21.14	4.74029	1.03101e-07	8.38237e-06	Up	gi|157120917|ref|XP_001659793.1|/1.59928e-74/AAEL009173-PA [Aedes aegypti] &gt;gi|108874757|gb|EAT38982.1| AAEL009173-PA [Aedes aegypti]	NA	sp|P34082|FAS2_DROME/8e-69/Fasciclin-2 OS=Drosophila melanogaster GN=Fas2 PE=1 SV=1	aag:AaeL_AAEL009173/2e-75/AAEL009173-PA; K06491 neural cell adhesion molecule	NA	SM00408/0.0022/Immunoglobulin C-2 Type	NA
Unigene16543_All	1686	1.38	64.02	4.73	6.47942e-11	1.11016e-08	Up	gi|357620757|gb|EHJ72826.1|/4.07145e-58/chitinase [Danaus plexippus]	NA	sp|Q11174|CHIT_CAEEL/2e-47/Probable endochitinase OS=Caenorhabditis elegans GN=cht-1 PE=1 SV=1	cqu:CpipJ_CPIJ000008/1e-55/chitotriosidase-1; K01183 chitinase [EC:3.2.1.14]	VNG0818C_2/4e-23/---	SM00636/6.5E-77/--	NA
Unigene5013_All	1334	96.49	2206.27	4.71329	3.80016e-65	6.46763e-61	Up	NA	NA	NA	NA	NA	NA	NA
CL2338.Contig5_All	2080	2.02	73.89	4.63963	4.29358e-13	1.06418e-10	Up	gi|157104132|ref|XP_001648267.1|/7.1449e-71/AAEL014248-PA [Aedes aegypti] &gt;gi|108869252|gb|EAT33477.1| AAEL014248-PA [Aedes aegypti]	NA	sp|Q6GMG6|S5A3B_DANRE/5e-44/Solute carrier family 52, riboflavin transporter, member 3-B OS=Danio rerio GN=slc52a3b PE=2 SV=1	aag:AaeL_AAEL014248/8e-72/AAEL801123; AAEL014248-PA; K14620 riboflavin transporter 2	NA	PTHR12929:SF7/3.2E-92/--	cellular_component:GO:0016021//integral component of membrane;
Unigene5628_All	1457	1.44	55.98	4.58569	2.71727e-10	4.14145e-08	Up	gi|157110167|ref|XP_001650980.1|/1.27031e-57/AAEL000759-PA [Aedes aegypti] &gt;gi|108883931|gb|EAT48156.1| AAEL000759-PA [Aedes aegypti]	gi|332655506|gb|HQ883494.1|/1e-111/Bradysia coprophila clone lambda DASH II phage clone 8.4.3.2 non-LTR retrotransposon ScRTE, complete sequence	sp|P48508|GSH0_RAT/3e-22/Glutamate--cysteine ligase regulatory subunit OS=Rattus norvegicus GN=Gclm PE=1 SV=1	aag:AaeL_AAEL000759/2e-58/AAEL000759-PA; K11205 glutamate--cysteine ligase regulatory subunit	SPCC737.06c/3e-09/---	PF00248/1.0E-10/Aldo/keto reductase family	NA
CL5385.Contig2_All	603	0	19.98	4.57995	4.26058e-07	2.98404e-05	Up	gi|861660768|gb|KMR05265.1|/3.80068e-06/hypothetical protein RF55_110 [Lasius niger]	NA	sp|Q54UA9|CLKA_DICDI/2e-07/Probable serine/threonine-protein kinase clkA OS=Dictyostelium discoideum GN=clkA PE=3 SV=1	NA	NA	NA	NA
CL1779.Contig2_All	656	1.44	51.54	4.55603	5.29881e-11	9.20226e-09	Up	NA	NA	NA	NA	NA	NA	NA
CL1686.Contig3_All	405	10.1	242.84	4.49366	1.41424e-16	5.82324e-14	Up	gi|936710524|ref|XP_014233229.1|/2.56671e-06/PREDICTED: antimicrobial peptide Alo-2-like [Trichogramma pretiosum]	gi|797056880|tpe|HG313996.1|/4e-10/TPA_asm: Oryzias latipes strain Hd-rR, complete genome assembly, chromosome 18	sp|P83653|ALO3_ACRLO/2e-06/Antimicrobial peptide Alo-3 OS=Acrocinus longimanus PE=1 SV=1	NA	NA	NA	NA
CL3902.Contig1_All	621	0.64	33.04	4.47216	6.5125e-09	7.36748e-07	Up	NA	NA	NA	NA	NA	NA	NA
Unigene6200_All	2572	122.24	2336.79	4.46875	3.21213e-56	3.2801e-52	Up	NA	gi|281484891|gb|FJ601915.1|/4e-14/Rhynchosciara americana XP-C gene, partial sequence; and DUP (Dup) gene, complete cds	NA	NA	NA	NA	NA
CL3643.Contig1_All	448	4.68	100.21	4.3722	9.67307e-19	5.5493e-16	Up	gi|625216603|ref|XP_007648687.1|/2.80424e-45/PREDICTED: vegetative cell wall protein gp1-like [Cricetulus griseus]	NA	sp|Q5SS00|ZDBF2_MOUSE/8e-25/DBF4-type zinc finger-containing protein 2 homolog OS=Mus musculus GN=Zdbf2 PE=2 SV=1	fab:101818557/2e-25/plasma membrane calcium-transporting ATPase 3-like; K05850 Ca2+ transporting ATPase, plasma membrane [EC:3.6.3.8]	XF0818/3e-19/---	NA	NA
CL7563.Contig1_All	403	0	17.24	4.33391	2.49574e-06	0.000141586	Up	NA	NA	NA	NA	NA	NA	NA
CL7411.Contig2_All	428	0.37	22.24	4.24076	7.37525e-07	4.79702e-05	Up	gi|241675319|ref|XP_002411510.1|/4.88913e-21/conserved hypothetical protein [Ixodes scapularis] &gt;gi|215504198|gb|EEC13692.1| conserved hypothetical protein, partial [Ixodes scapularis]	NA	sp|Q63803|GNAS1_RAT/3e-11/Guanine nucleotide-binding protein G(s) subunit alpha isoforms XLas OS=Rattus norvegicus GN=Gnas PE=1 SV=3	mcc:715333/2e-11/HAVCR1, TIM1; hepatitis A virus cellular receptor 1; K20413 hepatitis A virus cellular receptor 1	NA	NA	NA
CL1686.Contig2_All	398	2.18	80.67	4.18526	5.14506e-07	3.5073e-05	Up	gi|936710524|ref|XP_014233229.1|/1.15774e-06/PREDICTED: antimicrobial peptide Alo-2-like [Trichogramma pretiosum]	NA	sp|P83653|ALO3_ACRLO/2e-06/Antimicrobial peptide Alo-3 OS=Acrocinus longimanus PE=1 SV=1	NA	NA	NA	NA
CL2061.Contig1_All	562	0.37	24.6	4.13683	3.30093e-06	0.000178726	Up	gi|209974347|gb|ACJ04053.1|/1.61887e-26/silk fibroin, partial [Antipaluria urichi]	gi|658865144|ref|XM_008417201.1|/1e-07/PREDICTED: Poecilia reticulata uncharacterized LOC103469492 (LOC103469492), mRNA	sp|P05790|FIBH_BOMMO/2e-24/Fibroin heavy chain OS=Bombyx mori GN=FIBH PE=1 SV=4	xtr:100485745/2e-16/inppl1, ship2; inositol polyphosphate phosphatase like 1; K15909 phosphatidylinositol-3,4,5-trisphosphate 5-phosphatase 2 [EC:3.1.3.86]	XF0818/1e-15/---	PR01228/9.1E-5/Eggshell protein signature	NA
CL3643.Contig2_All	1082	33.71	548.77	4.12431	5.01788e-22	4.34242e-19	Up	gi|929320044|ref|XP_014046625.1|/3.41232e-88/PREDICTED: histidine-rich glycoprotein-like, partial [Salmo salar]	gi|915146307|ref|XM_013482974.1|/4e-15/Eimeria maxima hypothetical protein, conserved partial mRNA	sp|Q9YIB4|CO1A1_CYNPY/4e-43/Collagen alpha-1(I) chain OS=Cynops pyrrhogaster GN=COL1A1 PE=2 SV=1	fab:101818557/4e-57/plasma membrane calcium-transporting ATPase 3-like; K05850 Ca2+ transporting ATPase, plasma membrane [EC:3.6.3.8]	YPO2725/2e-28/---	PTHR24023:SF362/1.4E-21/--	NA
CL372.Contig5_All	2557	1.49	56.71	4.1006	1.36764e-06	8.34278e-05	Up	gi|357625462|gb|EHJ75901.1|/1.05052e-58/hemolymph proteinase 6 [Danaus plexippus]	NA	sp|Q9VWU1|PSH_DROME/3e-46/Serine protease persephone OS=Drosophila melanogaster GN=psh PE=1 SV=1	soc:105196043/6e-40/uncharacterized LOC105196043; K09640 transmembrane protease serine 9 [EC:3.4.21.-]	VCA0803/3e-15/---	NA	NA
CL1686.Contig1_All	406	4.62	125.9	3.99267	6.1287e-07	4.0851e-05	Up	gi|936710524|ref|XP_014233229.1|/1.15214e-06/PREDICTED: antimicrobial peptide Alo-2-like [Trichogramma pretiosum]	NA	sp|P83653|ALO3_ACRLO/2e-06/Antimicrobial peptide Alo-3 OS=Acrocinus longimanus PE=1 SV=1	NA	NA	NA	NA
Unigene4076_All	2927	13.41	274.15	3.99196	2.95481e-08	2.79383e-06	Up	gi|157120917|ref|XP_001659793.1|/4.50202e-77/AAEL009173-PA [Aedes aegypti] &gt;gi|108874757|gb|EAT38982.1| AAEL009173-PA [Aedes aegypti]	NA	sp|P34082|FAS2_DROME/4e-71/Fasciclin-2 OS=Drosophila melanogaster GN=Fas2 PE=1 SV=1	aag:AaeL_AAEL009173/5e-78/AAEL009173-PA; K06491 neural cell adhesion molecule	NA	PF13927/0.013/Immunoglobulin domain	NA
CL3955.Contig1_All	979	3.24	61.56	3.8692	1.28189e-08	1.34395e-06	Up	gi|968070638|ref|XP_015032330.1|/1.45208e-39/uncharacterized protein Dwil_GK13394, isoform B [Drosophila willistoni] &gt;gi|946586272|gb|KRF99932.1| uncharacterized protein Dwil_GK13394, isoform B [Drosophila willistoni]	NA	sp|Q17RH7|TPRXL_HUMAN/8e-06/Putative protein TPRXL OS=Homo sapiens GN=TPRXL PE=5 SV=2	cin:100178622/2e-08/heterogeneous nuclear ribonucleoproteins A2/B1; K12741 heterogeneous nuclear ribonucleoprotein A1/A3	NA	NA	NA
CL1209.Contig8_All	2011	0	11.64	3.839	4.98284e-05	0.00189861	Up	gi|765121981|ref|XP_011474140.1|/8.20707e-141/PREDICTED: catalase isoform X2 [Oryzias latipes]	NA	sp|Q9PWF7|CATA_GLARU/2e-139/Catalase OS=Glandirana rugosa GN=cat PE=2 SV=3	mze:101472800/2e-141/cat; catalase; K03781 catalase [EC:1.11.1.6]	BS_katA/2e-119/---	PS51402/65.623/catalase family profile.	molecular_function:GO:0016491//oxidoreductase activity;
CL956.Contig13_All	2163	1.27	45.21	3.78606	9.31589e-06	0.000446132	Up	gi|969460357|ref|XP_015036704.1|/7.84445e-137/uncharacterized protein Dpse_GA21250, isoform G [Drosophila pseudoobscura pseudoobscura] &gt;gi|950772113|gb|KRT04778.1| uncharacterized protein Dpse_GA21250, isoform G [Drosophila pseudoobscura pseudoobscura]	gi|969509997|ref|XM_015196731.1|/9e-21/Drosophila yakuba uncharacterized protein, transcript variant H (Dyak\GE12910), mRNA	sp|Q78T81|F102A_MOUSE/6e-71/Protein FAM102A OS=Mus musculus GN=Fam102a PE=2 SV=1	NA	NA	PTHR21456/1.9E-170/--	biological_process:GO:0033227//dsRNA transport;
Unigene23601_All	1366	4.47	67.1	3.77001	3.73268e-09	4.37117e-07	Up	gi|358339569|dbj|GAA47606.1|/1.59632e-06/hypothetical protein CLF_100574 [Clonorchis sinensis]	gi|403316078|gb|JX038122.1|/5e-12/Micrurus fulvius clone FQ6DGU405FTO9Z microsatellite sequence	NA	NA	NA	NA	NA
Unigene19505_All	2372	0	30.25	3.75636	0.000124085	0.0040431	Up	gi|906459554|gb|KNC22512.1|/0/hypothetical protein FF38_12205, partial [Lucilia cuprina]	gi|805812108|ref|XM_012292193.1|/1e-10/PREDICTED: Megachile rotundata beta-glucuronidase-like (LOC100875838), transcript variant X4, mRNA	sp|P06760|BGLR_RAT/4e-161/Beta-glucuronidase OS=Rattus norvegicus GN=Gusb PE=2 SV=1	dya:Dyak_GE13860/0.0/dyak_GLEANR_14032; GE13860 gene product from transcript GE13860-RC (EC:3.2.1.-); K01195 beta-glucuronidase [EC:3.2.1.31]	ZuidAm/1e-131/---	PTHR10066/0.0/--	biological_process:GO:0005975//carbohydrate metabolic process;cellular_component:GO:0016021//integral component of membrane;GO:0005764//lysosome;molecular_function:GO:0004566//beta-glucuronidase activity;
CL252.Contig3_All	970	0	18.71	3.73396	0.000116226	0.00381871	Up	NA	gi|942204156|ref|XM_006011467.2|/2e-07/PREDICTED: Latimeria chalumnae heat shock cognate 71 kDa protein (LOC102367553), mRNA	NA	NA	NA	NA	NA
CL5055.Contig2_All	2548	193.35	2284.68	3.73346	2.18763e-36	7.4464e-33	Up	gi|924554728|gb|ALC40003.1|/9.21937e-39/CG31694 [Drosophila busckii]	NA	sp|Q12894|IFRD2_HUMAN/1e-17/Interferon-related developmental regulator 2 OS=Homo sapiens GN=IFRD2 PE=1 SV=3	tup:102497672/7e-10/SLC4A2; solute carrier family 4 (anion exchanger), member 2; K13855 solute carrier family 4 (anion exchanger), member 2	NA	PTHR12354:SF1/1.6E-35/--	NA
CL2428.Contig3_All	1702	1.59	47.74	3.7228	5.58416e-06	0.000282573	Up	gi|910334700|ref|XP_013170790.1|/8.78468e-77/PREDICTED: protein anoxia up-regulated-like isoform X2 [Papilio xuthus]	NA	sp|Q9VGX3|FAU_DROME/3e-56/Protein anoxia up-regulated OS=Drosophila melanogaster GN=fau PE=1 SV=3	obi:106878285/1e-34/aspartyl/asparaginyl beta-hydroxylase-like; K00476 aspartate beta-hydroxylase [EC:1.14.11.16]	tolA/1e-20/---	PTHR32093/5.6E-13/--	NA
CL3972.Contig1_All	946	31.83	372.21	3.70701	1.26299e-37	4.60613e-34	Up	gi|678308217|emb|CDW90527.1|/1.69227e-37/UNKNOWN [Stylonychia lemnae]	NA	NA	NA	NA	PF10237/9.8E-18/Probable N6-adenine methyltransferase	NA
CL1209.Contig4_All	1953	0	29.72	3.70042	0.000160995	0.00500918	Up	gi|765121981|ref|XP_011474140.1|/7.89202e-141/PREDICTED: catalase isoform X2 [Oryzias latipes]	NA	sp|Q9PWF7|CATA_GLARU/2e-139/Catalase OS=Glandirana rugosa GN=cat PE=2 SV=3	mze:101472800/2e-141/cat; catalase; K03781 catalase [EC:1.11.1.6]	BS_katA/2e-119/---	PS51402/65.623/catalase family profile.	molecular_function:GO:0016491//oxidoreductase activity;
CL1480.Contig4_All	2461	3.99	58.01	3.67499	3.96634e-09	4.6236e-07	Up	gi|1000200629|gb|KXJ73429.1|/7.29421e-26/hypothetical protein RP20_CCG015867 [Aedes albopictus]	NA	sp|Q8R5M3|LRC15_RAT/3e-18/Leucine-rich repeat-containing protein 15 OS=Rattus norvegicus GN=Lrrc15 PE=2 SV=1	ame:412703/4e-23/Toll-1, GB18520; toll like receptor 1; K18809 protein toll	SPy1798/2e-16/---	PS50240/15.479/Serine proteases, trypsin domain profile.	NA
CL242.Contig10_All	1834	0	29.1	3.66105	0.000192505	0.00576477	Up	gi|158292606|ref|XP_001688503.1|/0/AGAP005124-PA [Anopheles gambiae str. PEST] &gt;gi|157017070|gb|EDO64086.1| AGAP005124-PA [Anopheles gambiae str. PEST]	gi|124495015|gb|EF203469.1|/3e-08/Artemia franciscana clone T12KS5.06 aldehyde dehydrogenase mRNA, partial cds	sp|Q5XI42|AL3B1_RAT/2e-131/Aldehyde dehydrogenase family 3 member B1 OS=Rattus norvegicus GN=Aldh3b1 PE=2 SV=1	aag:AaeL_AAEL012162/0.0/AAEL012162-PA; K00128 aldehyde dehydrogenase (NAD+) [EC:1.2.1.3]	alr3672/1e-115/---	PS00687/-/Aldehyde dehydrogenases glutamic acid active site.	biological_process:GO:0006081//cellular aldehyde metabolic process;GO:0055114//oxidation-reduction process;cellular_component:GO:0016021//integral component of membrane;molecular_function:GO:0004030//aldehyde dehydrogenase [NAD(P)+] activity;
CL1112.Contig8_All	1408	0	28.73	3.65761	0.000194478	0.00581022	Up	gi|557778191|ref|XP_005188728.1|/1.69937e-27/PREDICTED: SET and MYND domain-containing protein 4 [Musca domestica]	NA	sp|Q9CWR2|SMYD3_MOUSE/9e-09/Histone-lysine N-methyltransferase SMYD3 OS=Mus musculus GN=Smyd3 PE=2 SV=1	nvi:100115042/1e-15/SET and MYND domain-containing protein 4-like; K11426 SET and MYND domain-containing protein	SPBP8B7.07c/3e-08/---	PTHR12197/9.3E-32/--	NA
Unigene13408_All	679	0	9.99	3.64809	0.000135789	0.00434406	Up	NA	NA	NA	NA	NA	NA	NA
CL3902.Contig2_All	784	3.99	54.83	3.64148	2.06487e-09	2.52736e-07	Up	NA	NA	NA	NA	NA	NA	NA
Unigene18585_All	430	0.32	15.06	3.61293	5.43748e-05	0.00204438	Up	NA	NA	NA	NA	NA	NA	NA
CL6632.Contig1_All	1121	0.37	13.89	3.59885	5.86867e-05	0.00216661	Up	NA	NA	NA	NA	NA	NA	NA
Unigene6462_All	1385	0	24.85	3.58306	0.000267215	0.00747998	Up	NA	NA	NA	NA	NA	NA	NA
CL5203.Contig1_All	769	0	9.11	3.5746	0.00018888	0.00567953	Up	NA	NA	NA	NA	NA	NA	NA
Unigene9324_All	2583	21.59	224.41	3.55418	1.19627e-24	1.48973e-21	Up	gi|906472390|gb|KNC32531.1|/1.07644e-18/hypothetical protein FF38_03112 [Lucilia cuprina]	NA	NA	mde:101887726/2e-17/probable WRKY transcription factor protein 1; K16689 unpaired	NA	NA	NA
Unigene16069_All	1941	267.01	2684.5	3.55121	1.21581e-55	1.03461e-51	Up	gi|919071704|ref|XP_013417180.1|/5.7806e-43/PREDICTED: uncharacterized protein LOC106178514 [Lingula anatina] &gt;gi|919071707|ref|XP_013417181.1| PREDICTED: uncharacterized protein LOC106178514 [Lingula anatina]	NA	sp|P63149|UBE2B_RAT/4e-14/Ubiquitin-conjugating enzyme E2 B OS=Rattus norvegicus GN=Ube2b PE=2 SV=1	gja:107125985/5e-13/UBE2B; ubiquitin conjugating enzyme E2B; K10574 ubiquitin-conjugating enzyme E2 B [EC:2.3.2.23]	ECU10g1310i/5e-11/---	PF00179/3.4E-18/Ubiquitin-conjugating enzyme	NA
CL3583.Contig7_All	1475	0	24.59	3.54957	0.000309541	0.00842459	Up	gi|1000212742|gb|KXJ82281.1|/3.51246e-63/hypothetical protein RP20_CCG014550 [Aedes albopictus]	NA	sp|Q640U0|ACBD5_XENTR/1e-26/Acyl-CoA-binding domain-containing protein 5 OS=Xenopus tropicalis GN=acbd5 PE=2 SV=1	rno:291075/5e-10/Eci2, Peci; enoyl-CoA delta isomerase 2 (EC:5.3.3.8); K13239 peroxisomal 3,2-trans-enoyl-CoA isomerase [EC:5.3.3.8]	RSc1366/8e-08/---	PTHR23310:SF14/6.7E-63/--	NA
Unigene13_All	3136	2.5	51.4	3.54014	1.20544e-05	0.000562075	Up	gi|910317346|ref|XP_013161444.1|/8.07676e-56/PREDICTED: putative serine/threonine-protein kinase B0495.2 [Papilio xuthus]	NA	sp|P46551|CDK12_CAEEL/1e-43/Cyclin-dependent kinase 12 OS=Caenorhabditis elegans GN=cdtl-7 PE=3 SV=4	nvi:100117828/8e-45/Cdk2; cyclin dependent kinase 2 (EC:2.7.11.22); K02206 cyclin-dependent kinase 2 [EC:2.7.11.22]	YBL016w/4e-32/---	PS00108/-/Serine/Threonine protein kinases active-site signature.	NA
CL3493.Contig2_All	465	5.31	62.92	3.5167	7.80302e-11	1.32802e-08	Up	NA	gi|685046229|emb|LN594754.1|/1e-07/Cyprinus carpio genome assembly common carp genome ,scaffold 000002612	NA	NA	NA	NA	NA
Unigene19685_All	727	1.12	20.45	3.51347	1.11581e-05	0.000522669	Up	NA	NA	NA	NA	NA	NA	NA
Unigene16603_All	678	0.69	20.87	3.50722	6.44055e-05	0.00234719	Up	gi|170035520|ref|XP_001845617.1|/4.10037e-36/venom allergen 5 [Culex quinquefasciatus] &gt;gi|167877529|gb|EDS40912.1| venom allergen 5 [Culex quinquefasciatus]	NA	sp|Q05108|VA5_DOLAR/4e-16/Venom allergen 5 OS=Dolichovespula arenaria PE=1 SV=1	spu:764722/9e-13/uncharacterized LOC764722; K19919 cysteine-rich secretory protein	NA	PTHR10334:SF153/7.4E-21/--	NA
CL8132.Contig1_All	831	0	10.86	3.49562	0.000317231	0.00861093	Up	NA	NA	NA	NA	NA	NA	NA
Unigene4758_All	3233	80.53	828.88	3.48396	1.85206e-23	1.85615e-20	Up	gi|557781270|ref|XP_005190254.1|/0/PREDICTED: GTP-binding protein 2 [Musca domestica] &gt;gi|755893741|ref|XP_011295243.1| PREDICTED: GTP-binding protein 2 [Musca domestica] &gt;gi|755893744|ref|XP_011295244.1| PREDICTED: GTP-binding protein 2 [Musca domestica] &gt;gi|755893747|ref|XP_011295245.1| PREDICTED: GTP-binding protein 2 [Musca domestica] &gt;gi|755893750|ref|XP_011295246.1| PREDICTED: G…	gi|907713919|ref|XM_013256344.1|/4e-21/PREDICTED: Stomoxys calcitrans GTP-binding protein 2 (LOC106090218), transcript variant X4, mRNA	sp|Q9BX10|GTPB2_HUMAN/1e-150/GTP-binding protein 2 OS=Homo sapiens GN=GTPBP2 PE=1 SV=1	dvi:Dvir_GJ22318/2e-09/GJ22318 gene product from transcript GJ22318-RA; K03833 selenocysteine-specific elongation factor	SSO2429/6e-94/---	PTHR23115:SF24/2.2E-230/--	biological_process:GO:0006414//translational elongation;molecular_function:GO:0003746//translation elongation factor activity;GO:0005525//GTP binding;GO:0003924//GTPase activity;
CL29.Contig2_All	941	0	17.43	3.47978	0.000386603	0.0100834	Up	NA	NA	NA	NA	NA	NA	NA
Unigene3882_All	2718	233.25	2814	3.47683	3.39487e-10	4.93832e-08	Up	NA	NA	NA	NA	NA	NA	NA
CL3424.Contig3_All	1690	5.37	66.81	3.47508	3.11152e-08	2.92037e-06	Up	gi|568251057|gb|ETN60647.1|/1.09101e-119/glucosyl/glucuronosyl transferase [Anopheles darlingi]	NA	sp|Q9XT55|UDB19_MACFA/9e-51/UDP-glucuronosyltransferase 2B19 OS=Macaca fascicularis GN=UGT2B19 PE=1 SV=1	tca:661555/9e-90/UDP-glucuronosyltransferase 2B17; K00699 glucuronosyltransferase [EC:2.4.1.17]	CAC2716/1e-07/---	PF00201/4.3E-59/UDP-glucoronosyl and UDP-glucosyl transferase	biological_process:GO:0009812//flavonoid metabolic process;molecular_function:GO:0016757//transferase activity, transferring glycosyl groups;
CL1627.Contig2_All	1480	2.5	41.12	3.47299	3.82966e-06	0.000202208	Up	gi|1000201762|gb|KXJ74122.1|/1.89843e-08/hypothetical protein RP20_CCG014324 [Aedes albopictus]	NA	NA	NA	NA	NA	NA
Unigene4058_All	2548	3.24	50.01	3.45958	2.78374e-06	0.00015466	Up	gi|157133627|ref|XP_001662947.1|/1.41296e-172/AAEL012821-PA [Aedes aegypti] &gt;gi|108870750|gb|EAT34975.1| AAEL012821-PA [Aedes aegypti]	gi|751791701|ref|XM_011207159.1|/1e-17/PREDICTED: Bactrocera dorsalis PTB domain-containing adapter protein ced-6 (LOC105227680), transcript variant X3, mRNA	sp|Q7JUY7|CED6_DROME/3e-105/PTB domain-containing adapter protein ced-6 OS=Drosophila melanogaster GN=ced-6 PE=1 SV=1	api:100158774/7e-44/PTB domain-containing engulfment adapter protein 1; K11322 enhancer of polycomb-like protein	NA	PS01179/24.254/Phosphotyrosine interaction domain (PID) profile.	NA
Unigene8698_All	630	0	9.21	3.44984	0.000359495	0.00950358	Up	NA	NA	NA	NA	NA	NA	NA
CL5237.Contig1_All	405	4.41	51.61	3.44724	4.13908e-08	3.76038e-06	Up	NA	NA	NA	NA	NA	NA	NA
Unigene12536_All	1030	0	11.42	3.44685	0.00040245	0.0103989	Up	NA	NA	NA	NA	NA	NA	NA
CL3226.Contig5_All	798	1.06	18.96	3.39806	2.13475e-05	0.000925001	Up	NA	NA	NA	NA	NA	NA	NA
CL4088.Contig1_All	531	3.3	59.81	3.38974	4.38113e-05	0.00169463	Up	NA	NA	NA	NA	NA	NA	NA
Unigene3917_All	821	12.6	128.32	3.38185	2.33936e-10	3.63049e-08	Up	gi|401408833|ref|XP_003883865.1|/5.86251e-14/conserved hypothetical protein [Neospora caninum Liverpool] &gt;gi|325118282|emb|CBZ53833.1| conserved hypothetical protein [Neospora caninum Liverpool] &gt;gi|820692084|tpe|CEL67827.1| TPA: hypothetical protein BN1204_036140 [Neospora caninum Liverpool]	NA	sp|P0CB49|YLPM1_RAT/1e-09/YLP motif-containing protein 1 OS=Rattus norvegicus GN=Ylpm1 PE=1 SV=1	nvi:100123518/2e-10/ATP-dependent helicase brm-like; K11647 SWI/SNF-related matrix-associated actin-dependent regulator of chromatin subfamily A member 2/4 [EC:3.6.4.-]	SPAC23C4.19_3/3e-07/---	NA	NA
CL3706.Contig2_All	2620	14.71	195.11	3.37922	1.23266e-06	7.58281e-05	Up	gi|157106440|ref|XP_001649323.1|/0/AAEL004538-PA [Aedes aegypti] &gt;gi|108879843|gb|EAT44068.1| AAEL004538-PA [Aedes aegypti]	gi|968073331|ref|XM_002071167.2|/7e-53/Drosophila willistoni uncharacterized protein (Dwil\GK25256), partial mRNA	sp|Q8MV48|GALT7_DROME/0.0/N-acetylgalactosaminyltransferase 7 OS=Drosophila melanogaster GN=GalNAc-T2 PE=2 SV=2	aag:AaeL_AAEL004538/0.0/AAEL004538-PA; K00710 polypeptide N-acetylgalactosaminyltransferase [EC:2.4.1.41]	CC0465/1e-06/---	PS50231/14.166/Lectin domain of ricin B chain profile.	biological_process:GO:0006486//protein glycosylation;cellular_component:GO:0016021//integral component of membrane;GO:0000139//Golgi membrane;molecular_function:GO:0030246//carbohydrate binding;GO:0016757//transferase activity, transferring glycosyl groups;
Unigene9536_All	610	0.95	20.45	3.37031	4.13648e-05	0.00161715	Up	gi|401801523|gb|AFQ20100.1|/1.23029e-23/antifreeze glycoprotein H1C1A1, partial [Boreogadus saida]	NA	sp|P24856|ANP_NOTNE/2e-15/Ice-structuring glycoprotein (Fragment) OS=Notothenia neglecta GN=afgp8 PE=1 SV=2	aml:100480032/1e-12/CDT1; chromatin licensing and DNA replication factor 1; K10727 chromatin licensing and DNA replication factor 1	mlr3017_1/3e-10/---	NA	NA
CL6445.Contig1_All	2653	6.22	74.06	3.36969	5.09036e-07	3.47465e-05	Up	gi|952529306|gb|KRT82873.1|/3.33845e-23/Ubiquitin, partial [Oryctes borbonicus]	gi|685049725|emb|LN598237.1|/2e-07/Cyprinus carpio genome assembly common carp genome ,scaffold 000000757	sp|Q6DG43|UBTD2_DANRE/3e-21/Ubiquitin domain-containing protein 2 OS=Danio rerio GN=ubtd2 PE=2 SV=1	NA	NA	PTHR13609/1.3E-32/--	NA
Unigene1468_All	746	0.32	19.37	3.36187	0.000392039	0.010197	Up	gi|557757619|ref|XP_005178541.1|/2.67476e-12/PREDICTED: E3 ubiquitin-protein ligase RNF13 isoform X2 [Musca domestica]	NA	sp|Q66HG0|RNF13_RAT/3e-10/E3 ubiquitin-protein ligase RNF13 OS=Rattus norvegicus GN=Rnf13 PE=2 SV=1	mde:101900649/3e-13/E3 ubiquitin-protein ligase RNF13; K15692 E3 ubiquitin-protein ligase RNF13 [EC:2.3.2.27]	ECU07g0330/2e-07/---	PS50089/13.109/Zinc finger RING-type profile.	NA
CL3284.Contig3_All	802	249.52	2225.69	3.35982	5.2966e-23	5.10381e-20	Up	gi|906473814|gb|KNC33545.1|/1.93984e-22/hypothetical protein FF38_03859 [Lucilia cuprina]	NA	NA	NA	NA	NA	NA
CL531.Contig6_All	914	0	8.53	3.3536	0.000554725	0.0132708	Up	NA	NA	NA	NA	NA	NA	NA
CL1598.Contig1_All	1071	0	23.02	3.34939	0.000709718	0.0159563	Up	NA	NA	NA	NA	NA	NA	NA
Unigene20493_All	604	3.62	56.87	3.34833	2.22711e-05	0.000957976	Up	gi|910315332|ref|XP_013181935.1|/2.79261e-33/PREDICTED: LOW QUALITY PROTEIN: glucosamine 6-phosphate N-acetyltransferase 1-like [Papilio xuthus]	NA	sp|Q54WR8|GNA1_DICDI/5e-29/Glucosamine 6-phosphate N-acetyltransferase 1 OS=Dictyostelium discoideum GN=gna1 PE=3 SV=1	aga:AgaP_AGAP010769/4e-30/AGAP010769-PA; K00621 glucosamine-phosphate N-acetyltransferase [EC:2.3.1.4]	ECU07g1760/3e-28/---	PTHR13355/7.7E-57/--	molecular_function:GO:0008080//N-acetyltransferase activity;
CL269.Contig1_All	372	0	8.34	3.34714	0.000576164	0.01367	Up	NA	gi|332655506|gb|HQ883494.1|/6e-15/Bradysia coprophila clone lambda DASH II phage clone 8.4.3.2 non-LTR retrotransposon ScRTE, complete sequence	NA	NA	NA	NA	NA
Unigene18166_All	947	2.23	41.72	3.33045	0.000101448	0.00342114	Up	gi|557187376|emb|CDJ46319.1|/1.09945e-28/hypothetical protein EBH_0011770 [Eimeria brunetti]	NA	sp|Q869E1|DNLI1_DICDI/1e-20/DNA ligase 1 OS=Dictyostelium discoideum GN=lig1 PE=3 SV=1	fab:101806355/3e-27/RP1L1; retinitis pigmentosa 1-like 1; K19538 retinitis pigmentosa 1	PM0968/8e-19/---	NA	NA
Unigene6150_All	1593	447.17	3969.48	3.31617	7.6541e-33	1.69914e-29	Up	gi|807020456|ref|XP_012154793.1|/1.21765e-48/PREDICTED: putative gamma-glutamylcyclotransferase CG2811 isoform X2 [Ceratitis capitata]	NA	sp|Q9W0Y1|TINA1_DROME/4e-37/Troponin C-akin-1 protein OS=Drosophila melanogaster GN=Tina-1 PE=2 SV=1	dwi:Dwil_GK20731/2e-41/GK20731 gene product from transcript GK20731-RA; K19761 gamma-glutamylaminecyclotransferase [EC:2.3.2.-]	MJ1514/3e-10/---	PTHR12510/4.7E-53/--	NA
CL2397.Contig2_All	468	0	10.65	3.3103	0.000723881	0.0161538	Up	gi|910322369|ref|XP_013164177.1|/1.28453e-29/PREDICTED: uncharacterized protein LOC106115366 [Papilio xuthus]	NA	NA	NA	NA	NA	NA
CL3574.Contig2_All	1238	4.1	65.74	3.30453	7.08273e-05	0.00254669	Up	gi|574969061|gb|ETW32073.1|/4.28167e-24/hypothetical protein PFFCH_00436 [Plasmodium falciparum FCH/4]	gi|688443587|emb|LL194569.1|/4e-06/Heligmosomoides polygyrus genome assembly H_bakeri_Edinburgh ,scaffold HPBE_scaffold0006097	sp|Q54QQ2|Y5634_DICDI/5e-17/Uncharacterized protein DDB_G0283697 OS=Dictyostelium discoideum GN=DDB_G0283697 PE=4 SV=1	bmor:101735812/5e-17/serine/arginine repetitive matrix protein 1; K13171 serine/arginine repetitive matrix protein 1	SA0879/7e-10/---	NA	NA
Unigene325_All	2133	2.82	46.37	3.30018	3.79715e-05	0.00150875	Up	gi|465984406|gb|EMP36541.1|/4.32579e-63/hypothetical protein UY3_06274 [Chelonia mydas]	gi|675626762|ref|XM_008943482.1|/8e-06/PREDICTED: Merops nubicus uncharacterized LOC103776002 (LOC103776002), partial mRNA	sp|Q75JP5|Y2471_DICDI/4e-37/Calponin homology domain-containing protein DDB_G0272472 OS=Dictyostelium discoideum GN=DDB_G0272472 PE=4 SV=1	dre:559236/4e-39/asph; aspartate beta-hydroxylase; K00476 aspartate beta-hydroxylase [EC:1.14.11.16]	aq_1006/1e-21/---	PS50003/11.327/PH domain profile.	NA
CL667.Contig14_All	841	0.32	15.29	3.29845	0.000433002	0.0109432	Up	NA	NA	NA	NA	NA	NA	NA
Unigene14222_All	917	1.75	33.68	3.29478	9.56344e-05	0.00326397	Up	gi|62858183|ref|NP_001016482.1|/1.40055e-25/tubby-related protein 1 [Xenopus tropicalis] &gt;gi|89272897|emb|CAJ83191.1| tubby related protein 1(tubby like protein1) [Xenopus tropicalis]	NA	sp|O00294|TULP1_HUMAN/3e-25/Tubby-related protein 1 OS=Homo sapiens GN=TULP1 PE=1 SV=3	xtr:549236/2e-26/tulp1, rp14, tubl1; tubby like protein 1; K19600 tubby-related protein 1	NA	PR01573/2.6E-24/Tubby superfamily signature	biological_process:GO:0051179//localization;
CL63.Contig3_All	2332	0	7.5	3.29466	0.000695842	0.0156954	Up	gi|602652054|ref|XP_007432406.1|/1.86725e-06/PREDICTED: F-box only protein 22 [Python bivittatus]	NA	NA	pbi:103049415/2e-07/FBXO22; F-box protein 22; K10302 F-box protein 22	NA	NA	NA
CL1640.Contig4_All	1250	5.69	55.44	3.2765	3.43251e-10	4.9789e-08	Up	gi|157110380|ref|XP_001651077.1|/4.4271e-53/AAEL005533-PA, partial [Aedes aegypti] &gt;gi|108878748|gb|EAT42973.1| AAEL005533-PA, partial [Aedes aegypti]	NA	NA	cfo:105253045/3e-16/synaptic vesicle glycoprotein 2C-like; K06258 MFS transporter, VNT family, synaptic vesicle glycoprotein 2	NA	PS50850/12.122/Major facilitator superfamily (MFS) profile.	biological_process:GO:0055085//transmembrane transport;GO:0015711//organic anion transport;cellular_component:GO:0005887//integral component of plasma membrane;molecular_function:GO:0008514//organic anion transmembrane transporter activity;
Unigene18946_All	704	0	8.06	3.27249	0.000798118	0.0174072	Up	gi|936688383|ref|XP_014222171.1|/5.06753e-31/PREDICTED: uncharacterized protein LOC106649326 [Trichogramma pretiosum]	NA	NA	api:100162380/2e-07/tetraspanin-33-like; K17346 tetraspanin-33	NA	PF09588/1.3E-17/YqaJ-like viral recombinase domain	NA
CL4100.Contig1_All	1358	0.37	11.14	3.26618	0.000365532	0.00960542	Up	gi|929377456|ref|XP_014098959.1|/1.41335e-47/PREDICTED: uncharacterized protein LOC106623859 [Bactrocera oleae]	NA	sp|P40631|MLH_TETTS/1e-09/Micronuclear linker histone polyprotein OS=Tetrahymena thermophila (strain SB210) GN=MLH PE=1 SV=2	crg:105324538/5e-10/aspartyl/asparaginyl beta-hydroxylase-like; K00476 aspartate beta-hydroxylase [EC:1.14.11.16]	NA	NA	NA
Unigene31108_All	833	2.44	31.64	3.26542	7.62458e-06	0.000373963	Up	NA	NA	NA	NA	NA	NA	NA
Unigene5350_All	1872	18.85	267.7	3.26298	2.96765e-05	0.00122912	Up	NA	NA	NA	NA	NA	NA	NA
CL1047.Contig4_All	577	0	10.83	3.25597	0.000925362	0.0196781	Up	gi|157123315|ref|XP_001660112.1|/1.50001e-06/AAEL009481-PA [Aedes aegypti] &gt;gi|108874424|gb|EAT38649.1| AAEL009481-PA [Aedes aegypti]	NA	NA	NA	NA	NA	NA
Unigene14278_All	745	3.19	53.11	3.25443	7.74908e-05	0.00274378	Up	gi|910343600|ref|XP_013175577.1|/2.57872e-23/PREDICTED: ubiquilin-like [Papilio xuthus]	NA	sp|Q3UHD3|MTUS2_MOUSE/1e-06/Microtubule-associated tumor suppressor candidate 2 homolog OS=Mus musculus GN=Mtus2 PE=2 SV=1	hmg:100211830/4e-06/ubiquilin-1-like; K04523 ubiquilin	ECU10g1730/2e-28/---	NA	NA
CL1574.Contig4_All	987	0.74	18.07	3.25238	0.000345885	0.00918366	Up	gi|557776982|ref|XP_005188127.1|/9.80825e-68/PREDICTED: methionine-R-sulfoxide reductase B1 isoform X3 [Musca domestica]	gi|964153640|ref|XM_014910375.1|/9e-10/Drosophila ananassae uncharacterized protein, transcript variant H (Dana\GF16176), mRNA	sp|Q8INK9|MSRB_DROME/8e-67/Methionine-R-sulfoxide reductase B1 OS=Drosophila melanogaster GN=SelR PE=1 SV=3	dwi:Dwil_GK13287/9e-67/GK13287 gene product from transcript GK13287-RC; K07305 peptide-methionine (R)-S-oxide reductase [EC:1.8.4.12]	MTH711/3e-33/---	PF01641/7.6E-46/SelR domain	NA
Unigene5116_All	929	5.41	58.84	3.25087	1.39352e-08	1.43448e-06	Up	NA	gi|71033154|ref|XM_761126.1|/3e-06/Theileria parva strain Muguga chromosome 1 hypothetical protein (TP01_0698) partial mRNA	NA	NA	NA	NA	NA
CL366.Contig4_All	3057	0	17.19	3.24894	0.00103751	0.0214989	Up	gi|170046377|ref|XP_001850744.1|/0/RNA-binding protein 5 [Culex quinquefasciatus] &gt;gi|167869165|gb|EDS32548.1| RNA-binding protein 5 [Culex quinquefasciatus]	gi|347972952|ref|XM_314682.5|/1e-08/Anopheles gambiae str. PEST AGAP008577-PA (AgaP_AGAP008577) mRNA, partial cds	sp|Q91YE7|RBM5_MOUSE/5e-64/RNA-binding protein 5 OS=Mus musculus GN=Rbm5 PE=1 SV=1	aag:AaeL_AAEL004989/0.0/AAEL004989-PA; K13094 RNA-binding protein 5/10	NA	PS50157/8.891/Zinc finger C2H2 type domain profile.	molecular_function:GO:0005488//binding;
Unigene6133_All	834	3.88	75.75	3.24465	0.000190969	0.00573033	Up	NA	gi|332655506|gb|HQ883494.1|/8e-50/Bradysia coprophila clone lambda DASH II phage clone 8.4.3.2 non-LTR retrotransposon ScRTE, complete sequence	NA	NA	NA	NA	NA
Unigene1119_All	865	3.3	47.16	3.24091	4.97196e-05	0.00189588	Up	gi|290462319|gb|ADD24207.1|/7.54837e-63/Aquaporin [Lepeophtheirus salmonis]	NA	sp|Q54WT8|AQPB_DICDI/5e-34/Aquaporin-B OS=Dictyostelium discoideum GN=aqpB PE=1 SV=1	ame:410915/3e-16/GB17478; aquaporin AQPAn.G-like; K09884 aquaporin rerated protein, invertebrate	ECU07g0740/1e-56/---	PS00221/-/MIP family signature.	NA
Unigene22789_All	298	0	8.01	3.24012	0.000923112	0.0196384	Up	NA	NA	NA	NA	NA	NA	NA
Unigene14498_All	725	0.74	17.19	3.23774	0.000330672	0.00886231	Up	NA	NA	NA	NA	NA	NA	NA
CL429.Contig5_All	616	0.37	14.92	3.23213	0.000654471	0.014976	Up	gi|170030646|ref|XP_001843199.1|/1.13753e-48/organic cation transporter [Culex quinquefasciatus] &gt;gi|167867875|gb|EDS31258.1| organic cation transporter [Culex quinquefasciatus]	NA	sp|Q9VCA2|ORCT_DROME/1e-28/Organic cation transporter protein OS=Drosophila melanogaster GN=Orct PE=1 SV=1	dpo:Dpse_GA19517/3e-30/GA19517 gene product from transcript GA19517-RA; K08202 MFS transporter, OCT family, solute carrier family 22 (organic cation transporter), member 4/5	ECs0048/6e-15/---	PTHR24064/3.1E-57/--	cellular_component:GO:0016020//membrane;
Unigene10058_All	1339	0.69	13.56	3.22844	0.000172657	0.00529779	Up	gi|270003871|gb|EFA00319.1|/1.2212e-11/hypothetical protein TcasGA2_TC003157 [Tribolium castaneum]	NA	NA	NA	NA	NA	NA
CL4545.Contig1_All	660	0.37	12.87	3.22762	0.000570186	0.0135723	Up	gi|401801523|gb|AFQ20100.1|/1.39534e-37/antifreeze glycoprotein H1C1A1, partial [Boreogadus saida]	NA	sp|P24856|ANP_NOTNE/3e-22/Ice-structuring glycoprotein (Fragment) OS=Notothenia neglecta GN=afgp8 PE=1 SV=2	mmu:434756/5e-17/Akap14; A kinase (PRKA) anchor protein 14; K16530 A-kinase anchor protein 14	CC3441/5e-12/---	NA	NA
CL3792.Contig2_All	849	0	7.52	3.21096	0.00101494	0.0211427	Up	gi|929329692|ref|XP_014040269.1|/2.54711e-07/PREDICTED: TBC1 domain family member 30-like, partial [Salmo salar]	NA	NA	NA	NA	NA	NA
CL2629.Contig2_All	1563	63.18	509.22	3.20126	3.28968e-42	1.52695e-38	Up	gi|170065805|ref|XP_001868035.1|/1.40692e-25/conserved hypothetical protein [Culex quinquefasciatus] &gt;gi|167862577|gb|EDS25960.1| conserved hypothetical protein [Culex quinquefasciatus]	gi|685044049|emb|LN592574.1|/2e-18/Cyprinus carpio genome assembly common carp genome ,scaffold 000002236	sp|Q94126|CES2_CAEEL/9e-08/Cell death specification protein 2 OS=Caenorhabditis elegans GN=ces-2 PE=1 SV=1	xtr:550073/1e-06/tef, xtef; thyrotrophic embryonic factor; K09058 thyrotrophic embryonic factor	NA	PF07716/5.1E-6/Basic region leucine zipper	NA
Unigene21842_All	2396	1.86	34.19	3.19308	0.00030648	0.00837541	Up	gi|861617032|gb|KMQ86489.1|/1.44504e-50/krab-a domain-containing protein [Lasius niger]	NA	sp|P20825|POL2_DROME/2e-38/Retrovirus-related Pol polyprotein from transposon 297 OS=Drosophila melanogaster GN=pol PE=4 SV=1	soc:105204759/5e-28/retrovirus-related Pol polyprotein from transposon gypsy; K00025 malate dehydrogenase [EC:1.1.1.37]	YIL082w-a_2/3e-34/---	NA	NA
Unigene20582_All	835	1.12	21.51	3.19229	0.000318955	0.00865314	Up	NA	NA	NA	NA	NA	PF00928/7.8E-5/Adaptor complexes medium subunit family	NA
CL1445.Contig9_All	1942	0	16.84	3.18493	0.00131824	0.0256994	Up	gi|807023815|ref|XP_012155832.1|/2.7839e-97/PREDICTED: resistance to inhibitors of cholinesterase protein 3 isoform X5 [Ceratitis capitata]	NA	sp|Q75JC9|Y8484_DICDI/3e-08/Uncharacterized protein DDB_G0271670 OS=Dictyostelium discoideum GN=DDB_G0271670 PE=4 SV=1	chx:106502806/7e-09/nucleolin-like; K11294 nucleolin	NA	PF15361/4.3E-15/Resistance to inhibitors of cholinesterase homologue 3	NA
CL1189.Contig4_All	2795	0.64	14.69	3.17439	0.000299642	0.00821389	Up	gi|751778060|ref|XP_011198056.1|/0/PREDICTED: uncharacterized protein LOC105222424 isoform X3 [Bactrocera dorsalis]	NA	sp|Q68F67|DEN1A_XENLA/8e-80/DENN domain-containing protein 1A OS=Xenopus laevis GN=dennd1a PE=2 SV=1	aag:AaeL_AAEL003357/0.0/AAEL003357-PA; K20160 DENN domain-containing protein 1	NA	SM00801/5.9E-18/Domain always found downstream of DENN domain, found in a variety of signalling proteins	NA
CL2338.Contig3_All	2073	2.86	59.82	3.17213	0.000290708	0.0080319	Up	gi|157104132|ref|XP_001648267.1|/1.69747e-72/AAEL014248-PA [Aedes aegypti] &gt;gi|108869252|gb|EAT33477.1| AAEL014248-PA [Aedes aegypti]	NA	sp|Q6GMG6|S5A3B_DANRE/5e-44/Solute carrier family 52, riboflavin transporter, member 3-B OS=Danio rerio GN=slc52a3b PE=2 SV=1	aag:AaeL_AAEL014248/2e-73/AAEL801123; AAEL014248-PA; K14620 riboflavin transporter 2	NA	PTHR12929/2.9E-92/--	cellular_component:GO:0016020//membrane;
Unigene9582_All	2600	3.77	70.56	3.16407	0.000253869	0.00718915	Up	gi|925681197|gb|KOX77953.1|/1.50774e-36/Protein toll [Melipona quadrifasciata]	NA	sp|P08775|RPB1_MOUSE/7e-30/DNA-directed RNA polymerase II subunit RPB1 OS=Mus musculus GN=Polr2a PE=1 SV=3	aqu:100636102/7e-31/DNA-directed RNA polymerase II subunit RPB1-like; K03006 DNA-directed RNA polymerase II subunit RPB1 [EC:2.7.7.6]	YDL140c/5e-27/---	PR01217/1.77E-9/Proline rich extensin signature	NA
Unigene20293_All	1226	129.57	984.69	3.16132	1.11776e-33	3.00371e-30	Up	gi|646718085|gb|KDR20687.1|/6.11876e-07/Serine/threonine-protein kinase RIO1 [Zootermopsis nevadensis]	NA	sp|Q54VD8|RIO1_DICDI/4e-06/Serine/threonine-protein kinase rio1 OS=Dictyostelium discoideum GN=rio1 PE=3 SV=1	aag:AaeL_AAEL011857/5e-07/AAEL011857-PA; K07178 RIO kinase 1 [EC:2.7.11.1]	NA	NA	NA
CL6335.Contig3_All	1471	0	6.81	3.15781	0.00124334	0.0245539	Up	gi|900891550|gb|KMY93095.1|/5.43774e-32/uncharacterized protein Dsimw501_GD10841 [Drosophila simulans]	NA	sp|Q8BTK5|SMYD4_MOUSE/3e-06/SET and MYND domain-containing protein 4 OS=Mus musculus GN=Smyd4 PE=2 SV=2	NA	NA	PTHR12197/4.4E-39/--	biological_process:GO:0042051//compound eye photoreceptor development;cellular_component:GO:0005634//nucleus;GO:0005737//cytoplasm;
CL444.Contig3_All	1390	0	15.59	3.15438	0.00148046	0.0278722	Up	gi|807040409|ref|XP_012161078.1|/1.41878e-135/PREDICTED: protein 60A [Ceratitis capitata]	gi|815808596|ref|XM_012369716.1|/4e-16/PREDICTED: Linepithema humile protein 60A (LOC105673807), mRNA	sp|P27091|60A_DROME/5e-121/Protein 60A OS=Drosophila melanogaster GN=gbb PE=1 SV=1	mde:101899867/5e-127/protein 60A; K16621 bone morphogenetic protein 7	NA	PS00250/-/TGF-beta family signature.	NA
Unigene20622_All	694	3.24	38.74	3.15352	2.08793e-05	0.000907282	Up	NA	NA	NA	NA	NA	NA	NA
CL4619.Contig1_All	1278	58.3	465.47	3.1486	1.96e-19	1.28299e-16	Up	gi|347972200|ref|XP_001688467.2|/0/AGAP004581-PA [Anopheles gambiae str. PEST] &gt;gi|333469219|gb|EDO64149.2| AGAP004581-PA [Anopheles gambiae str. PEST]	gi|167077412|gb|EU430480.1|/3e-19/Sesamia nonagrioides heat shock protein 70 (Hsp70) mRNA, complete cds	sp|P41825|HSP71_ANOAL/3e-180/Heat shock protein 70 A1 OS=Anopheles albimanus GN=HSP70A1 PE=3 SV=1	cqu:CpipJ_CPIJ011082/0.0/heat shock protein 70 B2; K03283 heat shock 70kDa protein 1/8	YAL005c/1e-153/---	PS01036/-/Heat shock hsp70 proteins family signature 3.	molecular_function:GO:0005524//ATP binding;
CL7326.Contig2_All	2210	0	16.96	3.14592	0.00153338	0.0286153	Up	gi|1000202687|gb|KXJ74732.1|/8.54018e-101/hypothetical protein RP20_CCG013059 [Aedes albopictus]	NA	sp|P12276|FAS_CHICK/7e-90/Fatty acid synthase OS=Gallus gallus GN=FASN PE=1 SV=5	aag:AaeL_AAEL008160/2e-101/AAEL008160-PA; K00665 fatty acid synthase, animal type [EC:2.3.1.85]	CAC3355/1e-50/---	PF02801/3.1E-33/Beta-ketoacyl synthase, C-terminal domain	biological_process:GO:0008152//metabolic process;molecular_function:GO:0003824//catalytic activity;
Unigene18459_All	1101	2.93	30.3	3.14497	5.18632e-06	0.000264803	Up	NA	NA	NA	NA	NA	NA	NA
Unigene20752_All	1047	0.37	11.66	3.13303	0.000890162	0.0191127	Up	gi|762134271|ref|XP_011450360.1|/2.71213e-10/PREDICTED: uncharacterized protein K02A2.6-like [Crassostrea gigas]	NA	NA	NA	NA	NA	NA
Unigene5644_All	3445	0	15.27	3.13289	0.00160238	0.0295786	Up	gi|1000209268|gb|KXJ79503.1|/0/hypothetical protein RP20_CCG000608 [Aedes albopictus]	NA	NA	ola:105354893/2e-51/uncharacterized LOC105354893; K00288 methylenetetrahydrofolate dehydrogenase (NADP+) / methenyltetrahydrofolate cyclohydrolase / formyltetrahydrofolate synthetase [EC:1.5.1.5 3.5.4.9 6.3.4.3]	NA	PF05380/1.3E-51/Pao retrotransposon peptidase	NA
CL4832.Contig2_All	1318	0	7.1	3.13085	0.00141581	0.0270035	Up	gi|968064244|ref|XP_015023340.1|/2.72425e-40/uncharacterized protein Dmoj_GI22122 [Drosophila mojavensis] &gt;gi|946590169|gb|KRG02234.1| uncharacterized protein Dmoj_GI22122 [Drosophila mojavensis]	gi|951521857|ref|XM_014631382.1|/1e-15/PREDICTED: Dinoponera quadriceps ski oncogene (LOC106750796), mRNA	sp|Q552X2|MED26_DICDI/3e-06/Putative mediator of RNA polymerase II transcription subunit 26 OS=Dictyostelium discoideum GN=med26 PE=3 SV=2	tca:103315115/4e-10/SH3 domain-containing kinase-binding protein 1; K12470 SH3 domain-containing kinase-binding protein 1	NA	NA	NA
Unigene9597_All	2046	75.56	586.72	3.13029	4.99135e-15	1.63364e-12	Up	gi|158296712|ref|XP_317059.4|/0/AGAP008391-PA [Anopheles gambiae str. PEST] &gt;gi|157014843|gb|EAA12523.4| AGAP008391-PA [Anopheles gambiae str. PEST]	gi|157124266|ref|XM_001660344.1|/2e-06/Aedes aegypti AAEL001818-RA partial mRNA	sp|Q8C6Y6|ASB14_MOUSE/1e-24/Ankyrin repeat and SOCS box protein 14 OS=Mus musculus GN=Asb14 PE=2 SV=2	dmo:Dmoj_GI26183/6e-27/GI26183 gene product from transcript GI26183-RC; K10380 ankyrin	all2748/3e-23/---	PF07525/1.8E-6/SOCS box	biological_process:GO:0035556//intracellular signal transduction;cellular_component:GO:0005622//intracellular;
Unigene14945_All	816	0	10.26	3.12412	0.00156173	0.028979	Up	NA	NA	NA	NA	NA	NA	NA
CL412.Contig8_All	2364	14.03	136.64	3.12289	1.33962e-06	8.20126e-05	Up	gi|646718574|gb|KDR20986.1|/1.14823e-11/hypothetical protein L798_04498 [Zootermopsis nevadensis]	NA	NA	NA	NA	NA	NA
CL3024.Contig1_All	913	0.37	10.18	3.12068	0.000765357	0.016822	Up	gi|919018065|ref|XP_013393291.1|/3.42069e-32/PREDICTED: mucin-2-like [Lingula anatina]	NA	sp|O46598|HAVR1_CHLAE/2e-29/Hepatitis A virus cellular receptor 1 OS=Chlorocebus aethiops GN=HAVCR1 PE=1 SV=2	mcc:715333/2e-30/HAVCR1, TIM1; hepatitis A virus cellular receptor 1; K20413 hepatitis A virus cellular receptor 1	YPO2725/8e-13/---	NA	NA
CL709.Contig1_All	1219	5.37	51.37	3.12039	4.61056e-07	3.2028e-05	Up	NA	NA	NA	NA	NA	NA	NA
CL2598.Contig5_All	1597	16.92	200.79	3.11667	5.74822e-05	0.00213294	Up	gi|123445779|ref|XP_001311646.1|/9.71539e-22/hypothetical protein [Trichomonas vaginalis G3] &gt;gi|121893464|gb|EAX98716.1| hypothetical protein TVAG_480920 [Trichomonas vaginalis G3]	NA	sp|Q54J55|MYBX_DICDI/1e-17/Myb-like protein X OS=Dictyostelium discoideum GN=mybX PE=3 SV=1	mze:101486822/2e-17/X-linked retinitis pigmentosa GTPase regulator-like; K19607 X-linked retinitis pigmentosa GTPase regulator	YLR106c/5e-12/---	NA	NA
Unigene12517_All	768	0	8.63	3.10481	0.00162992	0.0298389	Up	NA	NA	NA	NA	NA	NA	NA
Unigene3543_All	806	2.61	28.31	3.10079	4.1478e-05	0.0016191	Up	NA	NA	NA	NA	NA	NA	NA
Unigene14315_All	1583	1.44	25.72	3.09589	0.000443233	0.0111646	Up	gi|472464261|gb|EMS17074.1|/7.90147e-08/KID repeat-containing protein, partial [Entamoeba histolytica HM-3:IMSS]	NA	NA	NA	NA	NA	NA
CL4500.Contig1_All	2530	3.72	55.48	3.09237	0.000359882	0.00950462	Up	gi|807029346|ref|XP_012157531.1|/7.42525e-65/PREDICTED: syndecan isoform X4 [Ceratitis capitata]	gi|968087099|ref|XM_002061368.2|/3e-15/Drosophila willistoni uncharacterized protein (Dwil\GK20743), partial mRNA	sp|P49415|SDC_DROME/4e-39/Syndecan OS=Drosophila melanogaster GN=Sdc PE=2 SV=2	aga:AgaP_AGAP007657/4e-51/AGAP007657-PA; K16336 syndecan 2	NA	PS00964/-/Syndecans signature.	NA
CL5942.Contig2_All	1311	0.64	13.61	3.08303	0.000493697	0.0121469	Up	gi|158297224|ref|XP_001237936.2|/1.64909e-21/AGAP007976-PA [Anopheles gambiae str. PEST] &gt;gi|157015091|gb|EAU76369.2| AGAP007976-PA [Anopheles gambiae str. PEST]	NA	NA	NA	NA	NA	NA
CL7496.Contig1_All	384	5.11	63.81	3.08146	0.000112659	0.00372547	Up	NA	NA	NA	NA	NA	NA	NA
CL1872.Contig5_All	1479	1.12	18.39	3.0783	0.0004835	0.0119914	Up	NA	gi|685042147|emb|LN590672.1|/1e-06/Cyprinus carpio genome assembly common carp genome, scaffold: LG37, chromosome: 37	NA	NA	NA	NA	NA
CL6562.Contig1_All	860	1.33	20.76	3.06502	0.000212372	0.00623537	Up	NA	NA	NA	NA	NA	NA	NA
Unigene6254_All	1012	42.48	363.86	3.06419	1.97937e-07	1.52173e-05	Up	NA	NA	NA	NA	NA	NA	NA
CL760.Contig5_All	3180	8.29	99.7	3.05759	9.91538e-05	0.00335939	Up	gi|910313027|ref|XP_013172753.1|/8.38125e-101/PREDICTED: uncharacterized protein LOC106121583 [Papilio xuthus]	NA	sp|P97399|DSPP_MOUSE/4e-32/Dentin sialophosphoprotein OS=Mus musculus GN=Dspp PE=1 SV=2	nvi:100121981/2e-35/RNA polymerase-associated protein CTR9 homolog; K15176 RNA polymerase-associated protein CTR9	SPAC140.02/3e-23/---	NA	NA
CL1829.Contig7_All	1745	0	6.82	3.05749	0.00188626	0.0329824	Up	gi|170049364|ref|XP_001855599.1|/1.06696e-132/cytochrome P450 [Culex quinquefasciatus] &gt;gi|167871160|gb|EDS34543.1| cytochrome P450 [Culex quinquefasciatus]	NA	sp|O18635|C12A2_MUSDO/1e-114/Cytochrome P450 CYP12A2 OS=Musca domestica GN=CYP12A2 PE=2 SV=1	cqu:CpipJ_CPIJ010231/1e-133/cytochrome P450; K15004 cytochrome P450, family 12 [EC:1.14.-.-]	BH0579/3e-19/---	PTHR24305/5.4E-75/--	molecular_function:GO:0005488//binding;GO:0016491//oxidoreductase activity;
Unigene2309_All	3180	45.43	334.59	3.05663	2.29393e-28	3.5492e-25	Up	gi|158287631|ref|XP_309617.4|/1.61594e-19/AGAP004065-PA [Anopheles gambiae str. PEST] &gt;gi|157019515|gb|EAA05338.5| AGAP004065-PA [Anopheles gambiae str. PEST]	NA	sp|Q05049|MUC1_XENLA/5e-09/Integumentary mucin C.1 (Fragment) OS=Xenopus laevis PE=2 SV=1	cjo:107324677/1e-10/PI16; peptidase inhibitor 16; K20412 peptidase inhibitor 16	YKR013w/2e-06/---	NA	molecular_function:GO:0003824//catalytic activity;
Unigene4717_All	2542	166.54	1205.55	3.05635	1.47288e-21	1.21294e-18	Up	NA	NA	NA	NA	NA	NA	NA
Unigene11751_All	1133	32.69	243.14	3.05574	1.50786e-21	1.22204e-18	Up	gi|751774914|ref|XP_011214095.1|/2.18744e-40/PREDICTED: growth arrest and DNA damage-inducible protein GADD45 alpha [Bactrocera dorsalis]	NA	sp|Q2KIX1|GA45G_BOVIN/1e-07/Growth arrest and DNA damage-inducible protein GADD45 gamma OS=Bos taurus GN=GADD45G PE=2 SV=1	aag:AaeL_AAEL006883/2e-40/AAEL006883-PA; K04402 growth arrest and DNA-damage-inducible protein	NA	PTHR10411:SF8/4.1E-51/--	NA
Unigene21657_All	2329	20.79	153.17	3.05187	2.12411e-19	1.37282e-16	Up	gi|158301997|ref|XP_321647.3|/3.62796e-127/AGAP001477-PA [Anopheles gambiae str. PEST] &gt;gi|157012741|gb|EAA43180.3| AGAP001477-PA [Anopheles gambiae str. PEST]	gi|665510661|gb|KJ736827.1|/3e-08/Aedes aegypti strain LVP-IB12 F19 Inx7 mRNA, complete cds	sp|Q9V3W6|INX7_DROME/2e-92/Innexin inx7 OS=Drosophila melanogaster GN=Inx7 PE=2 SV=1	tsp:Tsp_01015/8e-13/innexin unc-9; K03132 transcription initiation factor TFIID subunit 7	NA	PTHR11893/2.6E-156/--	biological_process:GO:0006810//transport;cellular_component:GO:0016020//membrane;GO:0030054//cell junction;
CL6229.Contig1_All	515	0.37	11.95	3.0417	0.00139348	0.0267019	Up	NA	NA	NA	NA	NA	NA	NA
Unigene16446_All	1249	1.49	24.62	3.04127	0.000642504	0.014785	Up	gi|678345319|emb|CDW71489.1|/3.55831e-10/ring zn-finger-domain-containing protein [Stylonychia lemnae]	NA	sp|Q555H8|LTN1_DICDI/6e-11/E3 ubiquitin-protein ligase listerin OS=Dictyostelium discoideum GN=rnf160 PE=3 SV=1	smm:Smp_179040/4e-06/UfSP2 peptidase (C78 family); K01376 UFM1-specific protease 2 [EC:3.4.22.-]	ECU05g1100/2e-34/---	PTHR12389/7.6E-14/--	NA
Unigene20257_All	1802	2.13	28.8	3.03248	0.000238512	0.00683387	Up	gi|470460122|ref|XP_004341425.1|/5.5819e-69/Sel1 repeat/Ubox domain containing protein [Acanthamoeba castellanii str. Neff] &gt;gi|440798272|gb|ELR19340.1| Sel1 repeat/Ubox domain containing protein [Acanthamoeba castellanii str. Neff]	NA	sp|Q9UBV2|SE1L1_HUMAN/3e-31/Protein sel-1 homolog 1 OS=Homo sapiens GN=SEL1L PE=1 SV=3	ame:724401/4e-50/protein sel-1 homolog 2-like; K14026 SEL1 protein	ECU11g0430/5e-157/---	PF08238/4.4/Sel1 repeat	NA
CL1441.Contig4_All	2590	205.23	1427.83	3.02898	2.48354e-43	1.26805e-39	Up	gi|470439597|ref|XP_004339207.1|/9.43474e-23/phenylalanyl-tRNA synthetase beta subunit, putative [Acanthamoeba castellanii str. Neff] &gt;gi|440796085|gb|ELR17194.1| phenylalanyl-tRNA synthetase beta subunit, putative [Acanthamoeba castellanii str. Neff]	gi|238748802|gb|GQ198931.1|/3e-58/Agkistrodon contortrix clone E33DIFJ02F5F2Z microsatellite sequence	sp|P49756|RBM25_HUMAN/1e-13/RNA-binding protein 25 OS=Homo sapiens GN=RBM25 PE=1 SV=3	aga:AgaP_AGAP011395/1e-13/AGAP011395-PA; K06225 patched 1	NA	PF09414/1.6E-7/RNA ligase	NA
CL2416.Contig2_All	1618	0	8.89	3.0163	0.00233674	0.0386113	Up	gi|118793314|ref|XP_320797.3|/1.13676e-126/AGAP011715-PA [Anopheles gambiae str. PEST] &gt;gi|116117318|gb|EAA00064.4| AGAP011715-PA [Anopheles gambiae str. PEST]	gi|968086497|ref|XM_015179061.1|/2e-12/Drosophila willistoni uncharacterized protein, transcript variant B (Dwil\GK16961), mRNA	sp|Q9BZ23|PANK2_HUMAN/9e-91/Pantothenate kinase 2, mitochondrial OS=Homo sapiens GN=PANK2 PE=1 SV=3	aga:AgaP_AGAP011715/1e-127/AGAP011715-PA; K09680 type II pantothenate kinase [EC:2.7.1.33]	SPBC4B4.01c/2e-30/---	PTHR12280/7.3E-164/--	biological_process:GO:0016310//phosphorylation;GO:0015937//coenzyme A biosynthetic process;molecular_function:GO:0005524//ATP binding;GO:0004594//pantothenate kinase activity;
Unigene10600_All	669	0	7.63	3.01146	0.00229446	0.0381225	Up	NA	NA	NA	NA	NA	NA	NA
Unigene8337_All	3885	1.7	20.8	3.00075	0.000128674	0.00415812	Up	NA	NA	NA	NA	NA	NA	NA
Unigene539_All	2854	1.86	33.18	2.99632	0.00104811	0.0216658	Up	gi|910316700|ref|XP_013182677.1|/5.54183e-64/PREDICTED: unconventional myosin-X-like [Papilio xuthus]	NA	sp|D3ZJP6|MYO10_RAT/5e-18/Unconventional myosin-X OS=Rattus norvegicus GN=Myo10 PE=1 SV=1	cge:100766312/8e-18/Myo10, Myosin-X; myosin X; K12559 myosin X	ECU09g1970/7e-65/---	PTHR13140:SF289/1.3E-16/--	NA
Unigene12304_All	806	2.87	37.53	2.99445	0.000327011	0.00880154	Up	NA	NA	NA	NA	NA	NA	NA
CL956.Contig5_All	2369	0	13.05	2.99253	0.00263949	0.042473	Up	gi|826462645|ref|XP_012534518.1|/1.5559e-125/PREDICTED: protein FAM102B isoform X3 [Monomorium pharaonis]	gi|969509997|ref|XM_015196731.1|/1e-20/Drosophila yakuba uncharacterized protein, transcript variant H (Dyak\GE12910), mRNA	sp|Q78T81|F102A_MOUSE/4e-68/Protein FAM102A OS=Mus musculus GN=Fam102a PE=2 SV=1	NA	NA	PTHR21456/2.0E-173/--	NA
CL7727.Contig1_All	2101	297.36	2030.62	2.98588	7.75841e-51	5.65898e-47	Up	gi|557767041|ref|XP_005183212.1|/0/PREDICTED: tRNA-splicing ligase RtcB homolog [Musca domestica]	gi|936594620|ref|XM_014355179.1|/2e-37/PREDICTED: Copidosoma floridanum tRNA-splicing ligase RtcB homolog (LOC106640985), mRNA	sp|Q9VIW7|RTCB_DROME/0.0/tRNA-splicing ligase RtcB homolog OS=Drosophila melanogaster GN=CG9987 PE=1 SV=1	mde:101891055/0.0/tRNA-splicing ligase RtcB homolog; K14415 tRNA-splicing ligase RtcB [EC:6.5.1.3]	AF0862/2e-137/---	PF01139/2.7E-142/tRNA-splicing ligase RtcB	biological_process:GO:0006388//tRNA splicing, via endonucleolytic cleavage and ligation;cellular_component:GO:0072669//tRNA-splicing ligase complex;molecular_function:GO:0046872//metal ion binding;GO:0005524//ATP binding;GO:0003972//RNA ligase (ATP) activity;
Unigene22619_All	496	1.01	17.91	2.98039	0.00072806	0.0162258	Up	gi|910334031|ref|XP_013170430.1|/3.19887e-07/PREDICTED: translation machinery-associated protein 20-like [Papilio xuthus]	NA	NA	crg:105340398/2e-06/malignant T-cell-amplified sequence 1-like; K07575 PUA domain protein	ECU05g1350/1e-14/---	PS50890/11.574/PUA domain profile.	NA
CL7411.Contig5_All	224	2.54	40.64	2.97231	0.000511155	0.0124754	Up	gi|678105742|gb|KFU83501.1|/4.62778e-08/hypothetical protein M959_05623, partial [Chaetura pelagica]	NA	NA	NA	NA	NA	NA
CL6213.Contig2_All	3268	180.36	1219.49	2.97117	6.7396e-38	2.647e-34	Up	gi|668455592|gb|KFB43863.1|/1.54096e-65/AGAP005982-PA-like protein [Anopheles sinensis]	gi|157115475|ref|XM_001658173.1|/1e-11/Aedes aegypti AAEL007206-RA partial mRNA	sp|Q94913|REG5_DROME/5e-36/Rhythmically expressed gene 5 protein OS=Drosophila melanogaster GN=Reg-5 PE=2 SV=2	NA	NA	NA	NA
Unigene20450_All	360	6.17	67.23	2.96076	0.000162249	0.00504389	Up	NA	NA	NA	NA	NA	NA	NA
Unigene6007_All	428	0	5.85	2.96011	0.00267064	0.0427587	Up	NA	NA	NA	NA	NA	NA	NA
Unigene8540_All	1450	0	10.03	2.95708	0.00290836	0.0453282	Up	NA	NA	NA	NA	NA	NA	NA
CL3284.Contig4_All	776	627.8	4115.64	2.95085	1.58967e-59	2.02914e-55	Up	gi|195436576|ref|XP_002066243.1|/4.44203e-21/uncharacterized protein Dwil_GK22257, isoform A [Drosophila willistoni] &gt;gi|194162328|gb|EDW77229.1| uncharacterized protein Dwil_GK22257, isoform A [Drosophila willistoni]	gi|685042149|emb|LN590674.1|/7e-07/Cyprinus carpio genome assembly common carp genome, scaffold: LG42, chromosome: 42	NA	NA	NA	NA	NA
Unigene1033_All	1273	3.56	41.32	2.94168	0.000238656	0.00683414	Up	gi|910333985|ref|XP_013170404.1|/3.36448e-64/PREDICTED: F-box/WD repeat-containing protein 7-like [Papilio xuthus]	NA	sp|Q9VZF4|FBXW7_DROME/4e-50/F-box/WD repeat-containing protein 7 OS=Drosophila melanogaster GN=ago PE=1 SV=1	dsi:Dsimw501_GD13273/5e-49/Dsim_GD13273; GD13273 gene product from transcript GD13273-RB; K10260 F-box and WD-40 domain protein 7	ECU01g1300/6e-71/---	PS00678/-/Trp-Asp (WD) repeats signature.	NA
Unigene18429_All	1224	5.16	54.99	2.94014	0.000212302	0.00623537	Up	gi|123416438|ref|XP_001304893.1|/3.80919e-17/viral A-type inclusion protein [Trichomonas vaginalis G3]	NA	sp|Q8IED2|SMC2_PLAF7/3e-14/Structural maintenance of chromosomes protein 2 OS=Plasmodium falciparum (isolate 3D7) GN=MAL13P1.96 PE=3 SV=1	apla:101790418/2e-13/SASS6; SAS-6 centriolar assembly protein; K16487 spindle assembly abnormal protein 6	FN0522/2e-12/---	PF08647/9.9E-6/BRE1 E3 ubiquitin ligase	NA
Unigene18753_All	1165	2.39	28.27	2.93727	0.000197608	0.00589062	Up	gi|930652287|gb|KPI94627.1|/7.84066e-17/Myrosinase 1 [Papilio xuthus]	gi|126541810|emb|CT025854.12|/3e-10/Zebrafish DNA sequence from clone DKEYP-110G5 in linkage group 8, complete sequence	sp|Q95X01|MYRO1_BREBR/8e-13/Myrosinase 1 OS=Brevicoryne brassicae PE=1 SV=1	cqu:CpipJ_CPIJ008529/1e-12/lactase-phlorizin hydrolase; K01229 lactase-phlorizin hydrolase [EC:3.2.1.108 3.2.1.62]	lin0297/5e-11/---	PF00232/2.2E-19/Glycosyl hydrolase family 1	NA
CL3591.Contig2_All	2166	19.08	132.31	2.93558	5.76122e-17	2.51416e-14	Up	gi|347966922|ref|XP_003435984.1|/2.09207e-97/AGAP001981-PB [Anopheles gambiae str. PEST] &gt;gi|347966924|ref|XP_003435985.1| AGAP001981-PC [Anopheles gambiae str. PEST] &gt;gi|347966926|ref|XP_003435986.1| AGAP001981-PD [Anopheles gambiae str. PEST] &gt;gi|333469838|gb|EGK97427.1| AGAP001981-PB [Anopheles gambiae str. PEST] &gt;gi|333469839|gb|EGK97428.1| AGAP001981-PC [Anopheles gambiae str. PE…	NA	sp|Q9VBV3|TAKT_DROME/9e-17/Protein takeout OS=Drosophila melanogaster GN=to PE=2 SV=1	NA	NA	SM00700/1.7E-58/Juvenile hormone binding protein domains in insects.	biological_process:GO:0007623//circadian rhythm;GO:0032504//multicellular organism reproduction;cellular_component:GO:0005615//extracellular space;
Unigene3540_All	738	2.23	25.62	2.9347	0.00042974	0.010873	Up	NA	NA	NA	NA	NA	NA	NA
Unigene8133_All	567	5.9	71.56	2.92258	0.000572368	0.0135971	Up	gi|900890251|gb|KMY91796.1|/1.03517e-20/uncharacterized protein Dsimw501_GD10307, isoform N [Drosophila simulans]	gi|689943873|emb|LM430400.1|/1e-07/Enterobius vermicularis genome assembly E_vermicularis_Canary_Islands ,scaffold EVEC_contig0004419	sp|Q7M732|RTL1_MOUSE/8e-18/Retrotransposon-like protein 1 OS=Mus musculus GN=Rtl1 PE=2 SV=1	ssc:100623249/2e-17/HMGN5; high mobility group nucleosome binding domain 5; K17045 high-mobility group nucleosome-binding domain-containing protein 5	YOR054c/3e-12/---	NA	NA
CL5267.Contig4_All	548	2.13	21.43	2.9212	0.000114726	0.00378158	Up	gi|449669664|ref|XP_004207085.1|/1.68854e-06/PREDICTED: uncharacterized protein LOC101238014 [Hydra vulgaris]	NA	NA	NA	NA	NA	NA
CL3574.Contig1_All	1288	5.16	54.61	2.92046	0.000258334	0.00729132	Up	gi|574969061|gb|ETW32073.1|/3.46472e-24/hypothetical protein PFFCH_00436 [Plasmodium falciparum FCH/4]	NA	sp|Q869E1|DNLI1_DICDI/7e-18/DNA ligase 1 OS=Dictyostelium discoideum GN=lig1 PE=3 SV=1	cfo:105258194/2e-15/serine/arginine repetitive matrix protein 1; K13171 serine/arginine repetitive matrix protein 1	SPAC140.02/2e-08/---	NA	NA
Unigene1172_All	1002	0.69	16.01	2.91971	0.00181316	0.0321335	Up	gi|985391479|ref|XP_015380447.1|/3.42562e-07/PREDICTED: mitochondrial import inner membrane translocase subunit TIM50-C-like isoform X2 [Diuraphis noxia]	NA	NA	dpe:Dper_GL19807/2e-07/GL19807 gene product from transcript GL19807-RA; K17496 mitochondrial import inner membrane translocase subunit TIM50	ECU10g0580/3e-47/---	PS50969/12.875/FCP1 homology domain profile.	NA
Unigene14755_All	744	1.06	18.03	2.91162	0.00124259	0.0245539	Up	gi|466305537|gb|EMP42701.1|/1.07606e-13/hypothetical protein UY3_00024 [Chelonia mydas]	NA	sp|Q869E1|DNLI1_DICDI/1e-10/DNA ligase 1 OS=Dictyostelium discoideum GN=lig1 PE=3 SV=1	tup:102480421/2e-08/TCHH; trichohyalin; K18626 trichohyalin	ECU05g0610/3e-13/---	SM00355/100.0/zinc finger	NA
Unigene6187_All	2475	16.43	117.48	2.90911	1.03417e-10	1.73124e-08	Up	gi|1000200876|gb|KXJ73578.1|/1.08101e-169/hypothetical protein RP20_CCG015539 [Aedes albopictus]	gi|751791701|ref|XM_011207159.1|/1e-17/PREDICTED: Bactrocera dorsalis PTB domain-containing adapter protein ced-6 (LOC105227680), transcript variant X3, mRNA	sp|Q7JUY7|CED6_DROME/9e-111/PTB domain-containing adapter protein ced-6 OS=Drosophila melanogaster GN=ced-6 PE=1 SV=1	api:100158774/7e-44/PTB domain-containing engulfment adapter protein 1; K11322 enhancer of polycomb-like protein	NA	PS01179/24.254/Phosphotyrosine interaction domain (PID) profile.	NA
Unigene16435_All	463	1.49	24.61	2.90601	0.00155077	0.0288344	Up	NA	NA	NA	NA	NA	NA	NA
CL97.Contig4_All	2099	51.68	383.85	2.90183	3.37247e-10	4.91976e-08	Up	gi|158296783|ref|XP_317131.4|/2.42467e-159/AGAP008330-PA [Anopheles gambiae str. PEST] &gt;gi|157014877|gb|EAA12421.4| AGAP008330-PA [Anopheles gambiae str. PEST]	NA	sp|P36916|GNL1_MOUSE/8e-111/Guanine nucleotide-binding protein-like 1 OS=Mus musculus GN=Gnl1 PE=2 SV=4	tca:657331/3e-48/large subunit GTPase 1 homolog; K14539 large subunit GTPase 1 [EC:3.6.1.-]	YGL099w/5e-46/---	PTHR11089:SF24/7.7E-166/--	biological_process:GO:0042254//ribosome biogenesis;molecular_function:GO:0003924//GTPase activity;
Unigene18485_All	1559	2.23	22.28	2.90151	0.000243344	0.00694116	Up	NA	NA	NA	NA	NA	NA	NA
CL6872.Contig1_All	561	2.44	58.18	2.89297	0.00258195	0.0417445	Up	gi|903691|gb|AAA87328.1|/9.66184e-16/ORF [Bradysia hygida] &gt;gi|903693|gb|AAA87329.1| glycine rich protein [Bradysia hygida]	NA	sp|Q8MP30|Y7791_DICDI/3e-10/Uncharacterized histidine-rich protein DDB_G0274557 OS=Dictyostelium discoideum GN=DDB_G0274557 PE=4 SV=1	fpg:101910912/2e-09/sarcoplasmic/endoplasmic reticulum calcium ATPase 1-like; K05853 Ca2+ transporting ATPase, sarcoplasmic/endoplasmic reticulum [EC:3.6.3.8]	slr0599/4e-07/---	NA	NA
CL7723.Contig1_All	456	0.37	9.93	2.88932	0.00246773	0.0402676	Up	gi|910335501|ref|XP_013171216.1|/2.21548e-26/PREDICTED: uncharacterized protein LOC106120415 [Papilio xuthus]	NA	NA	NA	NA	NA	NA
CL6445.Contig2_All	1246	1.7	23.88	2.88076	0.00104461	0.0216022	Up	gi|952529306|gb|KRT82873.1|/3.30283e-24/Ubiquitin, partial [Oryctes borbonicus]	gi|685049725|emb|LN598237.1|/7e-08/Cyprinus carpio genome assembly common carp genome ,scaffold 000000757	sp|Q6DG43|UBTD2_DANRE/3e-22/Ubiquitin domain-containing protein 2 OS=Danio rerio GN=ubtd2 PE=2 SV=1	NA	NA	PTHR13609:SF4/8.7E-33/--	NA
CL7046.Contig2_All	968	4.84	38.42	2.87875	2.67935e-05	0.00112502	Up	NA	NA	NA	NA	NA	NA	NA
Unigene6359_All	3626	805.21	5392.38	2.87603	4.27465e-09	4.9379e-07	Up	gi|556765426|ref|XP_005977975.1|/9.13227e-161/PREDICTED: bifunctional glyoxylate cycle protein-like [Pantholops hodgsonii]	gi|936590108|ref|XM_014352696.1|/3e-06/PREDICTED: Copidosoma floridanum kinesin light chain (LOC106639197), transcript variant X5, mRNA	sp|Q10663|GCP_CAEEL/3e-138/Bifunctional glyoxylate cycle protein OS=Caenorhabditis elegans GN=gei-7 PE=1 SV=2	xtr:100216301/3e-37/uncharacterized LOC100216301; K01637 isocitrate lyase [EC:4.1.3.1]	RSc1358/5e-170/---	PS00161/-/Isocitrate lyase signature.	biological_process:GO:0006097//glyoxylate cycle;cellular_component:GO:0005737//cytoplasm;molecular_function:GO:0046912//transferase activity, transferring acyl groups, acyl groups converted into alkyl on transfer;GO:0004451//isocitrate lyase activity;
Unigene22036_All	1330	1.49	15.25	2.87385	0.000401856	0.0103888	Up	gi|817222656|ref|XP_012286682.1|/1.88914e-14/PREDICTED: motile sperm domain-containing protein 2-like [Orussus abietinus] &gt;gi|817222659|ref|XP_012286683.1| PREDICTED: motile sperm domain-containing protein 2-like [Orussus abietinus]	NA	NA	NA	NA	NA	NA
Unigene21529_All	2945	2.44	58.47	2.87284	0.00263225	0.04241	Up	gi|669215019|emb|CDW61002.1|/5.04899e-73/Cell wall-associated hydrolase [Trichuris trichiura]	gi|83281396|gb|AC167967.6|/0.0/Culex pipiens quinquefasciatus, clone Culex pipiens quinquefasciatus-3940144D9, complete sequence	NA	NA	NA	NA	NA
CL6805.Contig2_All	1114	3.24	39.77	2.86562	0.000765342	0.016822	Up	gi|665803524|ref|XP_008549866.1|/6.00789e-19/PREDICTED: ESF1 homolog [Microplitis demolitor]	NA	sp|P35663|CYLC1_HUMAN/6e-12/Cylicin-1 OS=Homo sapiens GN=CYLC1 PE=2 SV=2	aga:AgaP_AGAP002779/1e-10/AGAP002779-PA; K03138 transcription initiation factor TFIIF subunit alpha	YDR365c/7e-12/---	PF08159/3.7E-4/NUC153 domain	NA
Unigene15412_All	387	1.12	18	2.86489	0.0017794	0.0317333	Up	NA	NA	NA	NA	NA	NA	NA
Unigene28696_All	391	0.32	8.13	2.86477	0.00219583	0.0369637	Up	gi|241998938|ref|XP_002434112.1|/5.56625e-17/proteophosphoglycan, putative [Ixodes scapularis] &gt;gi|215495871|gb|EEC05512.1| proteophosphoglycan, putative, partial [Ixodes scapularis]	NA	sp|P24856|ANP_NOTNE/2e-11/Ice-structuring glycoprotein (Fragment) OS=Notothenia neglecta GN=afgp8 PE=1 SV=2	aml:100480032/5e-08/CDT1; chromatin licensing and DNA replication factor 1; K10727 chromatin licensing and DNA replication factor 1	mlr3017_1/1e-07/---	NA	NA
CL956.Contig1_All	2444	4.1	54.6	2.86295	0.00146746	0.0277195	Up	gi|826462645|ref|XP_012534518.1|/1.60991e-125/PREDICTED: protein FAM102B isoform X3 [Monomorium pharaonis]	gi|969509997|ref|XM_015196731.1|/1e-20/Drosophila yakuba uncharacterized protein, transcript variant H (Dyak\GE12910), mRNA	sp|Q78T81|F102A_MOUSE/4e-68/Protein FAM102A OS=Mus musculus GN=Fam102a PE=2 SV=1	NA	NA	PTHR21456/2.0E-173/--	NA
Unigene10009_All	561	238.35	1559.99	2.86253	2.46007e-19	1.56015e-16	Up	NA	NA	NA	NA	NA	NA	NA
CL3918.Contig1_All	429	3.62	29.19	2.86087	1.30175e-05	0.000599321	Up	gi|780696010|ref|XP_011700810.1|/4.58671e-11/PREDICTED: aldose reductase-like isoform X2 [Wasmannia auropunctata]	NA	sp|Q95JH6|AK1C1_MACFU/2e-09/Aldo-keto reductase family 1 member C1 homolog OS=Macaca fuscata fuscata GN=AKR1C1 PE=2 SV=1	cqu:CpipJ_CPIJ003391/9e-11/aldehyde reductase 1; K00011 aldehyde reductase [EC:1.1.1.21]	SA0658/4e-06/---	PTHR11732/4.3E-13/--	NA
Unigene2588_All	349	2.5	21.52	2.85153	4.80674e-05	0.00183837	Up	NA	NA	NA	NA	NA	NA	NA
Unigene18801_All	560	0.37	10.62	2.85112	0.00308214	0.0473144	Up	NA	NA	NA	NA	NA	NA	NA
CL5841.Contig1_All	575	2.13	33.22	2.85107	0.00160433	0.0295825	Up	NA	NA	NA	NA	NA	NA	NA
CL4686.Contig3_All	1284	1.49	18	2.85067	0.00105253	0.021722	Up	gi|906457946|gb|KNC21271.1|/2.46416e-139/hypothetical protein FF38_13919 [Lucilia cuprina]	gi|807019199|ref|XM_004519949.2|/5e-21/PREDICTED: Ceratitis capitata fatty acid hydroxylase domain-containing protein 2 (LOC101456437), mRNA	sp|Q9GKT2|FXDC2_MACFA/2e-92/Fatty acid hydroxylase domain-containing protein 2 OS=Macaca fascicularis GN=FAXDC2 PE=2 SV=1	mde:101889478/3e-140/fatty acid hydroxylase domain-containing protein 2; K07750 methylsterol monooxygenase [EC:1.14.13.72]	YGR060w/3e-23/---	PF04116/1.3E-14/Fatty acid hydroxylase superfamily	biological_process:GO:0006633//fatty acid biosynthetic process;GO:0055114//oxidation-reduction process;cellular_component:GO:0016021//integral component of membrane;molecular_function:GO:0005506//iron ion binding;GO:0016491//oxidoreductase activity;
CL5107.Contig2_All	1971	25.48	173.33	2.84918	4.32099e-07	3.01808e-05	Up	gi|907682183|ref|XP_013106463.1|/1.3141e-34/PREDICTED: larval cuticle protein LCP-30 isoform X3 [Stomoxys calcitrans]	NA	sp|Q08738|CU30_BOMMO/2e-12/Larval cuticle protein LCP-30 OS=Bombyx mori GN=LCP30 PE=1 SV=2	NA	NA	PTHR10380:SF8/6.8E-17/--	NA
CL5107.Contig1_All	2327	26.8	172.02	2.84027	2.05722e-11	3.83348e-09	Up	gi|929348386|ref|XP_014099420.1|/3.7417e-15/PREDICTED: larval cuticle protein LCP-30 [Bactrocera oleae]	NA	sp|Q08738|CU30_BOMMO/7e-13/Larval cuticle protein LCP-30 OS=Bombyx mori GN=LCP30 PE=1 SV=2	NA	NA	PTHR10380/1.1E-17/--	NA
CL412.Contig3_All	2505	105.13	669.53	2.83852	1.50673e-14	4.49887e-12	Up	gi|646718574|gb|KDR20986.1|/1.22777e-11/hypothetical protein L798_04498 [Zootermopsis nevadensis]	NA	NA	NA	NA	NA	NA
CL4001.Contig2_All	2303	13.88	134.5	2.83841	0.000310241	0.00843916	Up	gi|358339569|dbj|GAA47606.1|/2.55804e-16/hypothetical protein CLF_100574 [Clonorchis sinensis]	NA	sp|Q8I659|YPF11_PLAF7/6e-11/Uncharacterized protein PFB0765w OS=Plasmodium falciparum (isolate 3D7) GN=PFB0765w PE=4 SV=1	mde:101899878/7e-09/titin-like; K12567 titin [EC:2.7.11.1]	aq_629/3e-06/---	NA	NA
Unigene8204_All	277	2.18	27.73	2.82851	0.00120593	0.0240423	Up	NA	NA	NA	NA	NA	NA	NA
CL7991.Contig3_All	1994	1.33	16.34	2.82792	0.000635136	0.0146591	Up	gi|646716235|gb|KDR19564.1|/1.97623e-62/hypothetical protein L798_06362 [Zootermopsis nevadensis]	gi|755857853|ref|XM_011298313.1|/2e-09/PREDICTED: Musca domestica protein lava lamp (LOC101898064), mRNA	sp|Q9VC61|CRERF_DROME/2e-44/Protein CREBRF homolog OS=Drosophila melanogaster GN=CG13624 PE=2 SV=2	dwi:Dwil_GK10694/8e-08/GK10694 gene product from transcript GK10694-RB; K02223 circadian locomoter output cycles kaput protein [EC:2.3.1.48]	NA	NA	NA
CL6844.Contig2_All	3683	17.21	168.56	2.82435	0.000195708	0.00584012	Up	gi|499010052|ref|XP_004536706.1|/6.91134e-70/PREDICTED: protein TIS11 isoform X1 [Ceratitis capitata] &gt;gi|807042733|ref|XP_012161805.1| PREDICTED: protein TIS11 isoform X1 [Ceratitis capitata]	gi|968093908|ref|XM_002058005.2|/1e-14/Drosophila virilis uncharacterized protein (Dvir\GJ15863), mRNA	sp|P47980|TIS1_DROME/6e-58/Protein TIS11 OS=Drosophila melanogaster GN=Tis11 PE=2 SV=2	dwi:Dwil_GK25600/2e-63/GK25600 gene product from transcript GK25600-RB; K15308 tristetraprolin	ECU01g0830/7e-20/---	SM00356/1.2E-7/zinc finger	NA
CL2501.Contig5_All	999	5.63	41.32	2.82226	6.66174e-07	4.37754e-05	Up	gi|557780948|ref|XP_005190095.1|/4.10565e-37/PREDICTED: heat shock protein 27 [Musca domestica]	NA	sp|P02518|HSP27_DROME/7e-36/Heat shock protein 27 OS=Drosophila melanogaster GN=Hsp27 PE=1 SV=2	mde:101897830/5e-38/heat shock protein 27; K09542 crystallin, alpha B	NA	PTHR11527/8.9E-36/--	NA
Unigene18558_All	766	1.12	16.4	2.82159	0.002184	0.0367904	Up	NA	NA	NA	NA	NA	NA	NA
Unigene5516_All	1287	2.07	18.88	2.81619	0.000106423	0.0035493	Up	NA	NA	NA	NA	NA	NA	NA
Unigene2299_All	764	1.86	17.31	2.81571	0.000382561	0.00999632	Up	NA	NA	NA	NA	NA	NA	NA
Unigene22825_All	530	0.69	12.24	2.81504	0.00216929	0.0366026	Up	NA	NA	NA	NA	NA	NA	NA
Unigene10488_All	1056	1.12	15.27	2.81297	0.00172918	0.0310437	Up	NA	NA	NA	NA	NA	PF12695/9.1E-7/Alpha/beta hydrolase family	NA
Unigene14490_All	501	0.74	13.31	2.80505	0.00273612	0.0434904	Up	gi|648216140|ref|NP_001280467.1|/2.78537e-06/juxtaposed with another zinc finger protein 1 [Acyrthosiphon pisum] &gt;gi|239791768|dbj|BAH72307.1| ACYPI003211 [Acyrthosiphon pisum]	NA	NA	api:100162030/4e-07/juxtaposed with another zinc finger protein 1; K19495 juxtaposed with another zinc finger protein 1	YLR403w/4e-06/---	PTHR23057:SF0/5.7E-12/--	NA
Unigene484_All	1797	16.49	137.22	2.80083	0.000109658	0.00363801	Up	gi|910315152|ref|XP_013181831.1|/1.11456e-85/PREDICTED: probable Xaa-Pro aminopeptidase P [Papilio xuthus]	NA	sp|Q9NQW7|XPP1_HUMAN/2e-75/Xaa-Pro aminopeptidase 1 OS=Homo sapiens GN=XPNPEP1 PE=1 SV=3	api:100159513/5e-78/xaa-Pro aminopeptidase 1; K01262 Xaa-Pro aminopeptidase [EC:3.4.11.9]	ECU04g0600/4e-108/---	PF01321/1.1E-10/Creatinase/Prolidase N-terminal domain	NA
Unigene10179_All	606	1.49	15.11	2.79412	0.000748904	0.0165818	Up	NA	NA	NA	NA	NA	NA	NA
Unigene6400_All	3042	14.46	94.9	2.79366	1.49705e-08	1.52567e-06	Up	gi|157133627|ref|XP_001662947.1|/5.04465e-172/AAEL012821-PA [Aedes aegypti] &gt;gi|108870750|gb|EAT34975.1| AAEL012821-PA [Aedes aegypti]	gi|751791701|ref|XM_011207159.1|/1e-17/PREDICTED: Bactrocera dorsalis PTB domain-containing adapter protein ced-6 (LOC105227680), transcript variant X3, mRNA	sp|Q7JUY7|CED6_DROME/3e-105/PTB domain-containing adapter protein ced-6 OS=Drosophila melanogaster GN=ced-6 PE=1 SV=1	api:100158774/9e-44/PTB domain-containing engulfment adapter protein 1; K11322 enhancer of polycomb-like protein	NA	PS01179/24.254/Phosphotyrosine interaction domain (PID) profile.	NA
Unigene8153_All	1129	1.86	24.04	2.78467	0.00190899	0.0332774	Up	NA	NA	NA	NA	NA	NA	NA
Unigene9443_All	2485	5.85	59.79	2.77952	0.000806559	0.0175763	Up	gi|991459897|emb|CXJ29100.1|/2.36959e-15/conserved Plasmodium protein, unknown function [Plasmodium berghei]	NA	sp|O97237|YGCC1_PLAF7/1e-08/GRIP and coiled-coil domain-containing protein PFC0235w OS=Plasmodium falciparum (isolate 3D7) GN=PFC0235w PE=4 SV=2	dre:557752/3e-06/rpgrb; retinitis pigmentosa GTPase regulator b; K19607 X-linked retinitis pigmentosa GTPase regulator	NA	NA	NA
Unigene20373_All	1402	10.64	96.29	2.77484	0.000386682	0.0100834	Up	gi|471228071|ref|XP_004034926.1|/2.45764e-10/hypothetical protein IMG5_109580 [Ichthyophthirius multifiliis] &gt;gi|340505069|gb|EGR31440.1| hypothetical protein IMG5_109580 [Ichthyophthirius multifiliis]	NA	sp|Q54J55|MYBX_DICDI/1e-09/Myb-like protein X OS=Dictyostelium discoideum GN=mybX PE=3 SV=1	NA	MJ1643/4e-06/---	NA	NA
Unigene3338_All	3082	25.9	157.99	2.77139	1.42229e-09	1.83382e-07	Up	gi|1000211597|gb|KXJ81341.1|/0/hypothetical protein RP20_CCG020313 [Aedes albopictus]	gi|158298784|ref|XM_553715.3|/3e-15/Anopheles gambiae str. PEST AGAP009835-PA (AgaP_AGAP009835) mRNA, partial cds	sp|Q8HXQ5|MRP1_BOVIN/0.0/Multidrug resistance-associated protein 1 OS=Bos taurus GN=ABCC1 PE=2 SV=1	cqu:CpipJ_CPIJ011963/0.0/multidrug resistance-associated protein 1; K05665 ATP-binding cassette, subfamily C (CFTR/MRP), member 1	YDR135c/0.0/---	PF00005/1.9E-9/ABC transporter	biological_process:GO:0006810//transport;cellular_component:GO:0016020//membrane;molecular_function:GO:0000166//nucleotide binding;GO:0005215//transporter activity;GO:0016887//ATPase activity;
CL338.Contig2_All	1236	0.75	12.2	2.76603	0.00303753	0.0467985	Up	gi|929368751|ref|XP_014094191.1|/1.06881e-91/PREDICTED: LOW QUALITY PROTEIN: uncharacterized protein LOC106620263, partial [Bactrocera oleae]	gi|755889801|ref|XM_011296377.1|/3e-07/PREDICTED: Musca domestica SAM and SH3 domain-containing protein 1-like (LOC101900166), mRNA	sp|Q8K352|SASH3_MOUSE/8e-22/SAM and SH3 domain-containing protein 3 OS=Mus musculus GN=Sash3 PE=2 SV=2	NA	NA	SM00454/1.6E-8/Sterile alpha motif.	NA
CL713.Contig1_All	3064	133.66	799.04	2.76519	2.82815e-17	1.31272e-14	Up	gi|157119947|ref|XP_001653455.1|/2.42345e-81/AAEL008853-PB [Aedes aegypti] &gt;gi|108875119|gb|EAT39344.1| AAEL008853-PB [Aedes aegypti]	gi|968079613|ref|XM_002067172.2|/1e-08/Drosophila willistoni uncharacterized protein, transcript variant A (Dwil\GK24872), partial mRNA	sp|Q9Y259|CHKB_HUMAN/1e-45/Choline/ethanolamine kinase OS=Homo sapiens GN=CHKB PE=1 SV=3	aag:AaeL_AAEL008853/3e-82/AAEL008853-PA; K14156 choline/ethanolamine kinase [EC:2.7.1.32 2.7.1.82]	SPAC13G7.12c/6e-15/---	PTHR22603/1.7E-82/--	NA
Unigene18065_All	1584	155.27	966.61	2.76272	1.50584e-10	2.42539e-08	Up	gi|1000206908|gb|KXJ77708.1|/5.43272e-158/hypothetical protein RP20_CCG006760 [Aedes albopictus]	gi|612030292|ref|XM_001368331.2|/9e-11/PREDICTED: Monodelphis domestica cytochrome P450 4V2-like (LOC100014017), mRNA	sp|P29981|CP4C1_BLADI/5e-146/Cytochrome P450 4C1 OS=Blaberus discoidalis GN=CYP4C1 PE=2 SV=1	aag:AaeL_AAEL012266/4e-156/CYP4C38; AAEL012266-PA; K15001 cytochrome P450, family 4 [EC:1.14.-.-]	Cj1411c/4e-45/---	PR00385/5.8E-12/P450 superfamily signature	cellular_component:GO:0016020//membrane;molecular_function:GO:0046872//metal ion binding;GO:0016491//oxidoreductase activity;
Unigene625_All	970	4.42	41.98	2.75744	0.000693117	0.015652	Up	gi|910321486|ref|XP_013163687.1|/8.06126e-75/PREDICTED: thioredoxin reductase-like [Papilio xuthus]	NA	sp|Q54UU8|TRXB_DICDI/3e-59/Thioredoxin reductase OS=Dictyostelium discoideum GN=trrA PE=3 SV=1	hgl:101696661/6e-07/Gsr; glutathione reductase; K00383 glutathione reductase (NADPH) [EC:1.8.1.7]	ECU02g0940/3e-79/---	PF00070/3.9E-8/Pyridine nucleotide-disulphide oxidoreductase	NA
Unigene15659_All	2872	8.67	70.21	2.75574	0.000103669	0.00348004	Up	gi|998722492|ref|XP_015499235.1|/2.04553e-74/PREDICTED: phosphatidylinositol 4-kinase alpha isoform X2 [Parus major]	gi|939659500|ref|XM_014422290.1|/1e-08/PREDICTED: Halyomorpha halys phosphatidylinositol 4-kinase alpha (LOC106681781), transcript variant X6, mRNA	sp|O08662|PI4KA_RAT/5e-74/Phosphatidylinositol 4-kinase alpha OS=Rattus norvegicus GN=Pi4ka PE=1 SV=1	phi:102104215/2e-75/PI4KA; phosphatidylinositol 4-kinase, catalytic, alpha; K00888 phosphatidylinositol 4-kinase A [EC:2.7.1.67]	ECU11g0450/2e-154/---	PS50290/53.841/Phosphatidylinositol 3- and 4-kinases family profile.	NA
CL7039.Contig3_All	1551	221.41	1289.29	2.75339	2.59021e-19	1.61282e-16	Up	NA	NA	NA	NA	NA	NA	NA
Unigene10127_All	1003	6.28	46.84	2.74415	8.07251e-05	0.00283276	Up	gi|910353621|ref|XP_013180827.1|/1.1065e-106/PREDICTED: O-glycoside alpha-1,2-mannosyltransferase omh1-like [Papilio xuthus]	NA	NA	NA	ECU04g1130/1e-108/---	PTHR31121/9.2E-149/--	NA
Unigene20477_All	589	2.98	41.66	2.74134	0.00307738	0.0472555	Up	NA	gi|24158593|gb|AC116597.3|/2e-09/Mus musculus BAC clone RP24-409C23 from chromosome 18, complete sequence	NA	NA	NA	NA	NA
CL4615.Contig1_All	614	2.98	30.64	2.73619	0.0013734	0.0264217	Up	gi|358339569|dbj|GAA47606.1|/1.05927e-14/hypothetical protein CLF_100574 [Clonorchis sinensis]	NA	NA	NA	FN0522/5e-06/---	NA	NA
Unigene2405_All	1778	2.98	25.9	2.73359	0.00064692	0.0148518	Up	gi|1000202687|gb|KXJ74732.1|/2.25085e-147/hypothetical protein RP20_CCG013059 [Aedes albopictus]	NA	sp|P19096|FAS_MOUSE/2e-118/Fatty acid synthase OS=Mus musculus GN=Fasn PE=1 SV=2	aag:AaeL_AAEL008160/6e-148/AAEL008160-PA; K00665 fatty acid synthase, animal type [EC:2.3.1.85]	CAC3355/1e-66/---	PF00698/5.6E-15/Acyl transferase domain	biological_process:GO:0008152//metabolic process;molecular_function:GO:0003824//catalytic activity;
Unigene19417_All	1068	2.93	30.66	2.73206	0.00132885	0.0257979	Up	gi|910322369|ref|XP_013164177.1|/9.92782e-24/PREDICTED: uncharacterized protein LOC106115366 [Papilio xuthus]	NA	NA	NA	NA	NA	NA
CL3433.Contig4_All	819	2.98	31	2.71833	0.00164994	0.0301082	Up	NA	NA	NA	NA	NA	NA	NA
CL2454.Contig3_All	1247	1.81	24.04	2.71828	0.00272842	0.0433846	Up	gi|808858099|gb|KKF10552.1|/6.83263e-62/Repetitive proline-rich cell wall protein 2 [Larimichthys crocea]	NA	sp|Q12816|TROP_HUMAN/2e-41/Trophinin OS=Homo sapiens GN=TRO PE=1 SV=3	ola:101167495/1e-36/aspartyl/asparaginyl beta-hydroxylase-like; K00476 aspartate beta-hydroxylase [EC:1.14.11.16]	SA2437_1/9e-13/---	NA	NA
Unigene19870_All	1071	5.48	44.85	2.71747	0.000297983	0.00818421	Up	gi|914547038|gb|KOB60235.1|/7.67266e-08/hypothetical protein PFHG_02068 [Plasmodium falciparum HB3]	NA	sp|Q8IIG7|YPF05_PLAF7/7e-06/Uncharacterized protein PF11_0207 OS=Plasmodium falciparum (isolate 3D7) GN=PF11_0207 PE=4 SV=2	NA	FN0522/4e-07/---	NA	NA
Unigene28691_All	471	1.12	11.31	2.71026	0.00162216	0.0297395	Up	gi|568259695|gb|ETN67558.1|/3.95175e-20/hypothetical protein AND_000638 [Anopheles darlingi]	NA	sp|Q8WYA0|IFT81_HUMAN/3e-06/Intraflagellar transport protein 81 homolog OS=Homo sapiens GN=IFT81 PE=1 SV=1	aga:AgaP_AGAP002293/1e-18/AGAP002293-PA; K19677 intraflagellar transport protein 81	NA	NA	NA
Unigene8099_All	1214	14.74	116.21	2.70912	0.000281341	0.00782819	Up	gi|685825373|emb|CEF60425.1|/3.89693e-14/NTPase [Strongyloides ratti]	NA	sp|Q617Y0|MIG23_CAEBR/3e-07/Nucleoside-diphosphatase mig-23 OS=Caenorhabditis briggsae GN=mig-23 PE=3 SV=1	mde:101895369/7e-11/ectonucleoside triphosphate diphosphohydrolase 5; K01511 ectonucleoside triphosphate diphosphohydrolase 5/6 [EC:3.6.1.6]	ECU07g1260/4e-25/---	PTHR11782:SF34/1.6E-17/--	NA
Unigene21953_All	2197	14.46	107.79	2.70804	6.69077e-05	0.00243317	Up	gi|470288281|ref|XP_004342459.1|/1.39505e-64/AMP-activated protein kinase alpha subunit [Capsaspora owczarzaki ATCC 30864] &gt;gi|765557951|gb|KJE98205.1| CAMK/CAMKL protein kinase [Capsaspora owczarzaki ATCC 30864]	gi|471231833|ref|XM_004037006.1|/2e-06/Ichthyophthirius multifiliis protein kinase domain protein (IMG5_062460) mRNA, complete cds	sp|A8WYE4|PAR1_CAEBR/2e-59/Serine/threonine-protein kinase par-1 OS=Caenorhabditis briggsae GN=par-1 PE=3 SV=1	lcm:102353519/2e-58/MARK4; MAP/microtubule affinity-regulating kinase 4; K08798 MAP/microtubule affinity-regulating kinase [EC:2.7.11.1]	lin1934_1/8e-32/---	SM00220/2.5E-88/Serine/Threonine protein kinases, catalytic domain	NA
CL1726.Contig4_All	1356	5.79	42.91	2.70795	1.81714e-05	0.000802591	Up	NA	NA	NA	NA	NA	NA	NA
CL6639.Contig2_All	2524	14.36	125.76	2.70623	0.000716592	0.0160473	Up	gi|358339569|dbj|GAA47606.1|/1.50572e-33/hypothetical protein CLF_100574 [Clonorchis sinensis]	NA	sp|O96133|YB145_PLAF7/5e-25/Uncharacterized protein PFB0145c OS=Plasmodium falciparum (isolate 3D7) GN=PFB0145c PE=2 SV=1	nvi:100123208/3e-21/nesprin-1; K19326 nesprin-1	MJ1322/5e-16/---	NA	NA
CL429.Contig1_All	2202	82.86	476.3	2.70448	3.35058e-21	2.6319e-18	Up	gi|668453386|gb|KFB42101.1|/6.14327e-137/AGAP003303-PA-like protein [Anopheles sinensis]	NA	sp|Q66KG0|S22AG_XENLA/4e-62/Solute carrier family 22 member 16 OS=Xenopus laevis GN=slc22a16 PE=2 SV=2	dpo:Dpse_GA19517/2e-63/GA19517 gene product from transcript GA19517-RA; K08202 MFS transporter, OCT family, solute carrier family 22 (organic cation transporter), member 4/5	SMa1447/4e-20/---	PTHR24064/6.7E-132/--	cellular_component:GO:0016021//integral component of membrane;molecular_function:GO:0022857//transmembrane transporter activity;
CL3054.Contig1_All	2036	19.62	148.56	2.69314	0.000143477	0.00455876	Up	gi|910317151|ref|XP_013161334.1|/6.23754e-104/PREDICTED: keratin, type I cytoskeletal 9-like [Papilio xuthus]	NA	sp|Q54GV8|Y8625_DICDI/4e-30/Uncharacterized transmembrane protein DDB_G0289901 OS=Dictyostelium discoideum GN=DDB_G0289901 PE=4 SV=1	fab:101811440/3e-27/FMN2; formin 2; K02184 formin 2	XF0818/2e-23/---	PTHR22595/2.8E-29/--	NA
CL3483.Contig3_All	4709	23.02	131.62	2.69178	5.95149e-12	1.21549e-09	Up	gi|568255103|gb|ETN63953.1|/2.40271e-155/autophagy-specific 18 [Anopheles darlingi]	NA	sp|Q6AY57|WIPI2_RAT/1e-98/WD repeat domain phosphoinositide-interacting protein 2 OS=Rattus norvegicus GN=Wipi2 PE=2 SV=1	aag:AaeL_AAEL013063/9e-144/AAEL013063-PA; K17908 autophagy-related protein 18	NA	PS50082/8.838/Trp-Asp (WD) repeats profile.	NA
CL2018.Contig5_All	2638	17.18	144.13	2.69013	0.000766789	0.0168463	Up	gi|964126428|ref|XP_014762799.1|/2.09015e-118/uncharacterized protein Dana_GF11591, isoform F [Drosophila ananassae] &gt;gi|939220067|gb|KPU76614.1| uncharacterized protein Dana_GF11591, isoform F [Drosophila ananassae]	NA	sp|O43516|WIPF1_HUMAN/1e-20/WAS/WASL-interacting protein family member 1 OS=Homo sapiens GN=WIPF1 PE=1 SV=3	mde:101900737/4e-128/WAS/WASL-interacting protein family member 1; K19475 WAS/WASL-interacting protein	YPL089c/3e-10/---	PTHR23202/7.5E-48/--	NA
Unigene13945_All	857	17.24	128.12	2.68999	0.000154869	0.0048333	Up	gi|939689856|ref|XP_014288882.1|/1.19702e-36/PREDICTED: phosphatidylinositol transfer protein alpha isoform [Halyomorpha halys]	NA	sp|P16446|PIPNA_RAT/2e-36/Phosphatidylinositol transfer protein alpha isoform OS=Rattus norvegicus GN=Pitpna PE=1 SV=2	NA	NA	PR00391/1.5E-5/Phosphatidylinositol transfer protein signature	NA
CL1339.Contig1_All	1197	2.61	21.36	2.68989	0.000626779	0.014553	Up	gi|268579003|ref|XP_002644484.1|/8.75003e-35/Hypothetical protein CBG14366 [Caenorhabditis briggsae]	NA	sp|P41366|VMO1_CHICK/7e-23/Vitelline membrane outer layer protein 1 OS=Gallus gallus GN=VMO1 PE=1 SV=1	fch:102054319/5e-06/proteasome subunit beta type-10-like; K02738 20S proteasome subunit beta 1 [EC:3.4.25.1]	NA	PTHR18841/4.0E-43/--	NA
CL7434.Contig4_All	2843	39.16	241.65	2.68925	2.85413e-08	2.72385e-06	Up	gi|157105048|ref|XP_001648693.1|/3.21025e-88/AAEL004212-PA [Aedes aegypti] &gt;gi|108880188|gb|EAT44413.1| AAEL004212-PA [Aedes aegypti]	gi|685042622|emb|LN591147.1|/8e-28/Cyprinus carpio genome assembly common carp genome ,scaffold 000028866	sp|Q8CI70|LRC20_MOUSE/3e-15/Leucine-rich repeat-containing protein 20 OS=Mus musculus GN=Lrrc20 PE=2 SV=1	apla:101804142/3e-11/SHOC2; SHOC2 leucine-rich repeat scaffold protein; K19613 leucine-rich repeat protein SHOC2	alr0124_1/4e-10/---	PTHR16083/1.3E-66/--	NA
CL3691.Contig3_All	2018	4.25	44.22	2.68681	0.00142504	0.0271391	Up	gi|358339569|dbj|GAA47606.1|/2.17426e-16/hypothetical protein CLF_100574 [Clonorchis sinensis]	NA	sp|O76329|ACTNB_DICDI/4e-09/Interaptin OS=Dictyostelium discoideum GN=abpD PE=1 SV=1	crg:105335862/2e-08/trichohyalin-like; K11657 remodeling and spacing factor 1	NA	NA	NA
Unigene14358_All	1201	2.18	20.9	2.68596	0.00122105	0.0242586	Up	NA	NA	NA	NA	NA	NA	NA
CL1875.Contig3_All	1587	1.33	17.9	2.67949	0.00256571	0.0415345	Up	NA	gi|840011053|emb|LK064721.1|/9e-08/Apteryx australis mantelli genome assembly AptMant0, scaffold scaffold43	NA	NA	NA	NA	NA
CL1464.Contig31_All	1776	1.44	19.01	2.67902	0.003254	0.0491547	Up	gi|910335689|ref|XP_013171325.1|/4.08536e-52/PREDICTED: importin subunit alpha-2-like [Papilio xuthus]	NA	sp|C6K7I2|IMA8_PIG/4e-31/Importin subunit alpha-8 OS=Sus scrofa GN=KPNA7 PE=2 SV=2	spu:583874/5e-32/importin subunit alpha-1; K15043 importin subunit alpha-2	ECU11g1760/3e-54/---	PTHR23316/2.7E-19/--	NA
Unigene20467_All	2148	9.52	78.28	2.67826	0.000565292	0.0134684	Up	gi|574995196|gb|ETW56254.1|/1.42112e-13/hypothetical protein PFUGPA_01773 [Plasmodium falciparum Palo Alto/Uganda] &gt;gi|574999880|gb|ETW60360.1| hypothetical protein PFMC_03641 [Plasmodium falciparum CAMP/Malaysia]	NA	sp|C6KSS5|LRR2_PLAF7/8e-10/Protein PFF0380w OS=Plasmodium falciparum (isolate 3D7) GN=PFF0380w PE=4 SV=1	hro:HELRODRAFT_166364/7e-07/hypothetical protein; K17495 CUB and sushi domain-containing protein	NA	NA	NA
CL1612.Contig13_All	1819	5.21	49.5	2.67659	0.00211087	0.0358538	Up	gi|157123712|ref|XP_001653857.1|/3.10948e-168/AAEL009607-PA [Aedes aegypti] &gt;gi|122117218|sp|Q16VD3.1|LIG_AEDAE RecName: Full=Protein lingerer &gt;gi|108874277|gb|EAT38502.1| AAEL009607-PA [Aedes aegypti]	gi|907725955|ref|XM_013258328.1|/4e-07/PREDICTED: Stomoxys calcitrans protein lingerer (LOC106091704), transcript variant X6, mRNA	sp|Q16VD3|LIG_AEDAE/3e-170/Protein lingerer OS=Aedes aegypti GN=lig PE=3 SV=1	mde:105261640/3e-13/RNA polymerase II elongation factor Ell; K15183 RNA polymerase II elongation factor ELL	XF1267/7e-09/---	PTHR16308:SF13/1.9E-103/--	NA
CL6562.Contig2_All	1039	9.25	55.32	2.67605	3.47352e-09	4.09586e-07	Up	NA	NA	NA	NA	NA	NA	NA
CL7284.Contig3_All	2533	22.97	133.43	2.67532	1.61559e-10	2.59399e-08	Up	gi|807044033|ref|XP_012162187.1|/0/PREDICTED: filamin-A isoform X4 [Ceratitis capitata]	gi|807044032|ref|XM_012306797.1|/2e-31/PREDICTED: Ceratitis capitata filamin-C (LOC101456312), transcript variant X11, mRNA	sp|P21333|FLNA_HUMAN/2e-35/Filamin-A OS=Homo sapiens GN=FLNA PE=1 SV=4	dwi:Dwil_GK21843/0.0/GK21843 gene product from transcript GK21843-RB; K04437 filamin	NA	PS50194/22.452/Filamin/ABP280 repeat profile.	NA
Unigene18359_All	890	2.87	24.82	2.67324	0.000660111	0.0150936	Up	gi|929747137|ref|XP_014148552.1|/2.55948e-53/hypothetical protein SARC_12810 [Sphaeroforma arctica JP610] &gt;gi|906938151|gb|KNC74650.1| hypothetical protein SARC_12810 [Sphaeroforma arctica JP610]	gi|850496270|gb|CP011912.1|/3e-06/Ovis canadensis canadensis isolate 43U chromosome X sequence	sp|Q9CR50|ZN363_MOUSE/3e-50/RING finger and CHY zinc finger domain-containing protein 1 OS=Mus musculus GN=Rchy1 PE=1 SV=1	xtr:496979/5e-52/rchy1, arnip, chimp, harnip, pirh2, pro1996, rnf199, znf363; ring finger and CHY zinc finger domain containing 1, E3 ubiquitin protein ligase; K10144 RING finger and CHY zinc finger domain-containing protein 1 [EC:2.3.2.27]	SA0692/2e-06/---	PS51270/26.196/Zinc finger CTCHY-type profile.	NA
CL4001.Contig1_All	2460	6.86	56.49	2.67166	0.000491804	0.0121297	Up	gi|358339569|dbj|GAA47606.1|/1.6216e-16/hypothetical protein CLF_100574 [Clonorchis sinensis]	NA	sp|Q869E1|DNLI1_DICDI/5e-11/DNA ligase 1 OS=Dictyostelium discoideum GN=lig1 PE=3 SV=1	gfr:102032783/2e-09/RPGR; retinitis pigmentosa GTPase regulator; K19607 X-linked retinitis pigmentosa GTPase regulator	PAB0812/4e-06/---	NA	NA
CL713.Contig5_All	3014	71.85	415.88	2.67025	1.04573e-07	8.4616e-06	Up	gi|157119947|ref|XP_001653455.1|/2.3881e-81/AAEL008853-PB [Aedes aegypti] &gt;gi|108875119|gb|EAT39344.1| AAEL008853-PB [Aedes aegypti]	gi|968079613|ref|XM_002067172.2|/1e-08/Drosophila willistoni uncharacterized protein, transcript variant A (Dwil\GK24872), partial mRNA	sp|Q9Y259|CHKB_HUMAN/1e-45/Choline/ethanolamine kinase OS=Homo sapiens GN=CHKB PE=1 SV=3	aag:AaeL_AAEL008853/3e-82/AAEL008853-PA; K14156 choline/ethanolamine kinase [EC:2.7.1.32 2.7.1.82]	SPAC13G7.12c/5e-15/---	PTHR22603/1.7E-82/--	NA
CL6309.Contig2_All	1588	9.36	55.58	2.66879	4.03671e-08	3.68047e-06	Up	gi|929349051|ref|XP_014102052.1|/1.64044e-29/PREDICTED: uncharacterized protein LOC106626757 isoform X1 [Bactrocera oleae]	gi|969506524|ref|XM_002092450.2|/2e-18/Drosophila yakuba uncharacterized protein, transcript variant A (Dyak\GE11641), mRNA	NA	NA	NA	NA	NA
Unigene14595_All	828	2.55	18.94	2.66821	0.000229609	0.00660844	Up	NA	gi|826412682|ref|XM_012687970.1|/8e-13/PREDICTED: Monomorium pharaonis protein krasavietz (LOC105840886), mRNA	NA	NA	NA	NA	NA
Unigene2600_All	1319	1.86	16.98	2.66339	0.00187646	0.0329173	Up	NA	NA	NA	NA	NA	NA	NA
CL1688.Contig3_All	1649	12.82	97.95	2.66301	0.000329677	0.00884997	Up	gi|832035586|ref|XP_012763947.1|/2.51097e-12/conserved Plasmodium protein, unknown function [Plasmodium reichenowi] &gt;gi|641580023|emb|CDO65351.1| conserved Plasmodium protein, unknown function [Plasmodium reichenowi]	NA	sp|O96133|YB145_PLAF7/1e-09/Uncharacterized protein PFB0145c OS=Plasmodium falciparum (isolate 3D7) GN=PFB0145c PE=2 SV=1	obi:106877628/9e-10/early endosome antigen 1-like; K12478 early endosome antigen 1	MJ1322/6e-07/---	PF03223/4.7E-9/V-ATPase subunit C	NA
Unigene942_All	1259	6.65	55.17	2.66275	0.000845357	0.0183124	Up	gi|910274181|gb|KNG77716.1|/5.00664e-12/splicing factor [Plasmodium falciparum IGH-CR14]	NA	sp|O96133|YB145_PLAF7/4e-12/Uncharacterized protein PFB0145c OS=Plasmodium falciparum (isolate 3D7) GN=PFB0145c PE=2 SV=1	cfo:105253483/6e-08/BUD13 homolog; K13106 pre-mRNA-splicing factor CWC26	NA	PS50090/6.737/Myb-like domain profile.	NA
Unigene583_All	1713	4.73	48.27	2.66251	0.00209984	0.0357497	Up	gi|910316500|ref|XP_013182564.1|/1.96661e-92/PREDICTED: uncharacterized protein LOC106128646 [Papilio xuthus]	NA	NA	NA	ECU10g1360/9e-123/---	PF00924/2.6E-16/Mechanosensitive ion channel	NA
CL1490.Contig1_All	810	2.76	22.18	2.66209	0.000350479	0.00929114	Up	NA	NA	NA	NA	NA	NA	NA
Unigene9950_All	1319	4.79	42.97	2.65951	0.00131416	0.0256296	Up	gi|583212391|gb|EWC74133.1|/2.33565e-07/hypothetical protein, variant [Plasmodium falciparum UGT5.1]	NA	NA	hmg:100205550/8e-06/U3 small nucleolar ribonucleoprotein protein MPP10-like; K14559 U3 small nucleolar RNA-associated protein MPP10	NA	NA	NA
Unigene12045_All	292	19.51	111.36	2.6591	7.48022e-09	8.30272e-07	Up	NA	NA	NA	NA	NA	NA	NA
Unigene1035_All	725	3.62	41.24	2.65567	0.00284523	0.0446677	Up	NA	NA	NA	NA	NA	PS50053/11.965/Ubiquitin domain profile.	NA
Unigene20451_All	1679	5.53	44.54	2.65402	0.000699569	0.0157625	Up	gi|910321632|ref|XP_013163773.1|/1.03036e-61/PREDICTED: putative subtilisin-like proteinase 2 [Papilio xuthus]	NA	sp|A8T662|PCSK9_MACNE/4e-21/Proprotein convertase subtilisin/kexin type 9 OS=Macaca nemestrina GN=PCSK9 PE=2 SV=1	lcm:102352703/2e-20/PCSK9; proprotein convertase subtilisin/kexin type 9; K13050 proprotein convertase subtilisin/kexin type 9 [EC:3.4.21.-]	ECU03g1180/1e-66/---	PR00723/4.6E-6/Subtilisin serine protease family (S8) signature	NA
CL5925.Contig3_All	833	7.34	58.68	2.64897	0.000632208	0.0146259	Up	gi|999988098|gb|KXJ27199.1|/9.27346e-31/Protein lifeguard 1 [Exaiptasia pallida]	NA	sp|Q55FI4|NOP58_DICDI/6e-17/Nucleolar protein 58 OS=Dictyostelium discoideum GN=nop58 PE=3 SV=1	mdo:103099926/3e-19/ALMS1; ALMS1, centrosome and basal body associated protein; K16741 alstrom syndrome protein 1	aq_2032/6e-11/---	NA	NA
CL7326.Contig3_All	2675	8.45	57.3	2.64706	3.48523e-05	0.00141006	Up	gi|1000202687|gb|KXJ74732.1|/1.52886e-99/hypothetical protein RP20_CCG013059 [Aedes albopictus]	NA	sp|P12276|FAS_CHICK/4e-90/Fatty acid synthase OS=Gallus gallus GN=FASN PE=1 SV=5	aag:AaeL_AAEL008160/3e-100/AAEL008160-PA; K00665 fatty acid synthase, animal type [EC:2.3.1.85]	CAC3355/4e-51/---	PF00109/9.3E-40/Beta-ketoacyl synthase, N-terminal domain	biological_process:GO:0008152//metabolic process;molecular_function:GO:0003824//catalytic activity;
CL2598.Contig2_All	1700	45.27	344.46	2.64638	0.000438362	0.0110528	Up	gi|669214801|emb|CDW61134.1|/3.50288e-25/CAP domain containing protein [Trichuris trichiura]	gi|23587310|dbj|AK115286.1|/2e-06/Ciona intestinalis cDNA, clone:cieg042n18, full insert sequence	sp|Q54G14|Y0266_DICDI/9e-19/Uncharacterized protein DDB_G0290685 OS=Dictyostelium discoideum GN=DDB_G0290685 PE=2 SV=2	mze:101486822/3e-19/X-linked retinitis pigmentosa GTPase regulator-like; K19607 X-linked retinitis pigmentosa GTPase regulator	YLR106c/7e-11/---	NA	NA
CL4439.Contig2_All	1861	11.54	95.37	2.64514	0.000635456	0.0146591	Up	gi|968047682|ref|XP_002006489.2|/5.89159e-64/LOW QUALITY PROTEIN: uncharacterized protein Dmoj_GI18544, partial [Drosophila mojavensis] &gt;gi|946594731|gb|EDW10424.2| LOW QUALITY PROTEIN: uncharacterized protein Dmoj_GI18544, partial [Drosophila mojavensis]	NA	sp|Q9BWT3|PAPOG_HUMAN/5e-64/Poly(A) polymerase gamma OS=Homo sapiens GN=PAPOLG PE=1 SV=2	dmo:Dmoj_GI18544/7e-65/GI18544 gene product from transcript GI18544-RA (EC:2.7.7.19); K14376 poly(A) polymerase [EC:2.7.7.19]	ECU02g0730/9e-61/---	PTHR10682/5.8E-92/--	molecular_function:GO:0016740//transferase activity;
Unigene8045_All	1147	8.09	58.3	2.64437	0.000249783	0.00710496	Up	gi|156405617|ref|XP_001640828.1|/3.74115e-80/predicted protein [Nematostella vectensis] &gt;gi|156227964|gb|EDO48765.1| predicted protein [Nematostella vectensis]	NA	sp|E7EY42|PTSS2_DANRE/9e-76/Phosphatidylserine synthase 2 OS=Danio rerio GN=ptdss2 PE=3 SV=1	crg:105343224/2e-77/phosphatidylserine synthase 2-like; K08730 phosphatidylserine synthase 2 [EC:2.7.8.29]	NA	PF03034/1.8E-79/Phosphatidyl serine synthase	NA
CL2321.Contig4_All	2833	32.62	253.31	2.64428	0.000695963	0.0156954	Up	gi|465984406|gb|EMP36541.1|/7.73668e-34/hypothetical protein UY3_06274 [Chelonia mydas]	NA	sp|Q9NZW4|DSPP_HUMAN/2e-25/Dentin sialophosphoprotein OS=Homo sapiens GN=DSPP PE=1 SV=2	obi:106877384/1e-26/microtubule-associated protein futsch-like; K11657 remodeling and spacing factor 1	XF0818/2e-11/---	NA	NA
Unigene13792_All	1799	7.07	42.98	2.64255	4.89106e-07	3.36561e-05	Up	NA	NA	NA	NA	NA	NA	NA
CL6722.Contig1_All	1196	49	268.52	2.64197	6.00687e-16	2.32347e-13	Up	NA	NA	NA	NA	NA	NA	NA
Unigene18384_All	763	10.48	77.38	2.63843	0.000233985	0.00672301	Up	gi|910333814|ref|XP_013170310.1|/7.49e-58/PREDICTED: ras-related protein RABA1d-like [Papilio xuthus]	gi|687854453|emb|LK911811.1|/3e-18/Brugia timori genome assembly B_timori_Indonesia_v1_0_4 ,scaffold BTMF_contig0001930	sp|P22129|RB11B_DIPOM/1e-44/Ras-related protein Rab-11B OS=Diplobatis ommata PE=2 SV=1	cmk:103188340/1e-43/rab11b; RAB11B, member RAS oncogene family; K07905 Ras-related protein Rab-11B	ECU04g0680/5e-50/---	SM00177/4.2E-4/ARF-like small GTPases; ARF, ADP-ribosylation factor	biological_process:GO:0006887//exocytosis;cellular_component:GO:0055037//recycling endosome;
Unigene11558_All	2141	13.99	105.3	2.6377	0.000456387	0.0114339	Up	gi|676437417|ref|XP_009048197.1|/8.1682e-70/hypothetical protein LOTGIDRAFT_225475 [Lottia gigantea] &gt;gi|556112495|gb|ESP01147.1| hypothetical protein LOTGIDRAFT_225475 [Lottia gigantea]	NA	sp|Q99PV3|MKLN1_RAT/2e-63/Muskelin OS=Rattus norvegicus GN=Mkln1 PE=1 SV=1	NA	NA	PTHR15526:SF5/5.0E-75/--	NA
Unigene27406_All	1536	17.7	106.12	2.63626	9.64906e-07	6.12002e-05	Up	gi|1000208334|gb|KXJ78785.1|/2.77779e-127/hypothetical protein RP20_CCG003478 [Aedes albopictus]	NA	sp|P36916|GNL1_MOUSE/2e-95/Guanine nucleotide-binding protein-like 1 OS=Mus musculus GN=Gnl1 PE=2 SV=4	xma:102231841/2e-42/lsg1; large 60S subunit nuclear export GTPase 1; K14539 large subunit GTPase 1 [EC:3.6.1.-]	YGL099w/1e-39/---	PR00326/1.48E-6/GTP1/OBG GTP-binding protein family signature	biological_process:GO:0042254//ribosome biogenesis;molecular_function:GO:0003924//GTPase activity;
Unigene16324_All	2168	2.13	24.41	2.63479	0.00293031	0.0456006	Up	gi|403347401|gb|EJY73121.1|/2.69513e-08/von Willebrand factor type A domain containing protein [Oxytricha trifallax]	NA	NA	NA	NA	NA	NA
Unigene18373_All	783	2.98	21.43	2.62847	0.000525421	0.0127142	Up	NA	NA	NA	NA	NA	NA	NA
CL6213.Contig1_All	3243	247.1	1294.08	2.62569	2.69434e-17	1.27377e-14	Up	gi|668455592|gb|KFB43863.1|/1.16979e-65/AGAP005982-PA-like protein [Anopheles sinensis]	gi|157115475|ref|XM_001658173.1|/1e-11/Aedes aegypti AAEL007206-RA partial mRNA	sp|Q94913|REG5_DROME/5e-36/Rhythmically expressed gene 5 protein OS=Drosophila melanogaster GN=Reg-5 PE=2 SV=2	NA	NA	NA	NA
CL7553.Contig2_All	843	4.68	28.85	2.62523	8.05718e-06	0.000391049	Up	NA	NA	NA	NA	NA	NA	NA
CL8122.Contig7_All	2834	9.41	86.19	2.62107	0.00168337	0.0304893	Up	gi|157120917|ref|XP_001659793.1|/1.10429e-72/AAEL009173-PA [Aedes aegypti] &gt;gi|108874757|gb|EAT38982.1| AAEL009173-PA [Aedes aegypti]	NA	sp|P34082|FAS2_DROME/3e-67/Fasciclin-2 OS=Drosophila melanogaster GN=Fas2 PE=1 SV=1	aag:AaeL_AAEL009173/1e-73/AAEL009173-PA; K06491 neural cell adhesion molecule	NA	PS50835/10.353/Ig-like domain profile.	NA
Unigene16171_All	1141	6.86	51.22	2.61932	0.000341821	0.00910416	Up	gi|910321332|ref|XP_013163596.1|/8.87078e-66/PREDICTED: 3-ketoacyl-CoA thiolase, peroxisomal-like [Papilio xuthus]	NA	sp|Q921H8|THIKA_MOUSE/1e-54/3-ketoacyl-CoA thiolase A, peroxisomal OS=Mus musculus GN=Acaa1a PE=1 SV=1	spu:587557/6e-57/3-ketoacyl-CoA thiolase A, peroxisomal; K07513 acetyl-CoA acyltransferase 1 [EC:2.3.1.16]	ECU06g0940/1e-76/---	PS00737/-/Thiolases signature 2.	molecular_function:GO:0003824//catalytic activity;
CL7039.Contig1_All	1225	235.42	1255.79	2.61655	1.63155e-15	5.7451e-13	Up	NA	NA	NA	NA	NA	NA	NA
Unigene20554_All	990	4.57	39.35	2.61652	0.000861795	0.0186211	Up	gi|910353629|ref|XP_013180832.1|/2.21727e-35/PREDICTED: probable 1-acyl-sn-glycerol-3-phosphate acyltransferase 4 [Papilio xuthus]	NA	sp|Q9NUQ2|PLCE_HUMAN/5e-23/1-acyl-sn-glycerol-3-phosphate acyltransferase epsilon OS=Homo sapiens GN=AGPAT5 PE=1 SV=3	obi:106884199/4e-24/1-acyl-sn-glycerol-3-phosphate acyltransferase epsilon-like; K19007 lysophosphatidiate acyltransferase [EC:2.3.1.51]	ECU04g1280/5e-35/---	PTHR10983/1.7E-60/--	NA
CL7033.Contig2_All	4930	24.56	173.96	2.61604	9.50789e-05	0.00325153	Up	gi|281203888|gb|EFA78084.1|/0/RNA polymerase II largest subunit [Polysphondylium pallidum PN500]	gi|31127019|gb|AF138981.2|/6e-27/Endeis laevis RNA polymerase II largest subunit mRNA, partial cds	sp|P35084|RPB1_DICDI/0.0/DNA-directed RNA polymerase II subunit rpb1 OS=Dictyostelium discoideum GN=polr2a PE=2 SV=2	tca:662266/0.0/DNA-directed RNA polymerase II subunit RPB1; K03006 DNA-directed RNA polymerase II subunit RPB1 [EC:2.7.7.6]	ECU03g0290/0.0/---	PS00115/-/Eukaryotic RNA polymerase II heptapeptide repeat.	molecular_function:GO:0016779//nucleotidyltransferase activity;
Unigene16386_All	559	8.24	49.03	2.61065	3.80978e-06	0.000201366	Up	NA	gi|685042168|emb|LN590693.1|/8e-06/Cyprinus carpio genome assembly common carp genome, scaffold: LG3, chromosome: 3	NA	NA	NA	NA	NA
Unigene18347_All	309	2.92	20.31	2.60692	0.000396953	0.0102986	Up	NA	NA	NA	NA	NA	NA	NA
Unigene13613_All	2916	17.18	133.71	2.6061	0.000796934	0.0173911	Up	gi|910316958|ref|XP_013161225.1|/1.00449e-169/PREDICTED: DNA-directed RNA polymerase I subunit rpa1-like [Papilio xuthus]	gi|290990589|ref|XM_002677873.1|/2e-07/Naegleria gruberi DNA-directed RNA polymerase subunit A, mRNA	sp|Q86H36|RPA1_DICDI/3e-139/DNA-directed RNA polymerase I subunit rpa1 OS=Dictyostelium discoideum GN=polr1a PE=3 SV=1	bmy:Bm1_43180/9e-99/RNA polymerase Rpb1, domain 2 family protein; K02999 DNA-directed RNA polymerase I subunit RPA1 [EC:2.7.7.6]	ECU04g1400/7e-169/---	PF05000/1.8E-19/RNA polymerase Rpb1, domain 4	NA
Unigene18312_All	1696	5	41.7	2.60191	0.000986265	0.0206974	Up	gi|910316558|ref|XP_013182596.1|/9.80238e-36/PREDICTED: mRNA cap guanine-N7 methyltransferase-like [Papilio xuthus]	NA	sp|Q9D0L8|MCES_MOUSE/5e-19/mRNA cap guanine-N7 methyltransferase OS=Mus musculus GN=Rnmt PE=1 SV=1	obi:106873871/9e-21/mRNA cap guanine-N7 methyltransferase-like; K00565 mRNA (guanine-N7-)-methyltransferase [EC:2.1.1.56]	ECU10g0380/2e-27/---	PS51562/49.554/mRNA (guanine-N(7)-)-methyltransferase (EC 2.1.1.56) domain profile.	biological_process:GO:0008152//metabolic process;
Unigene1150_All	431	2.18	20.62	2.59798	0.00235795	0.0388613	Up	NA	NA	NA	NA	NA	NA	NA
CL4088.Contig2_All	509	2.87	28.74	2.59593	0.00272296	0.0433382	Up	NA	NA	NA	NA	NA	NA	NA
CL5698.Contig2_All	581	15.15	105.22	2.59538	0.000173624	0.00531788	Up	NA	NA	NA	NA	ECU02g1050/1e-09/---	NA	NA
Unigene1067_All	732	5.8	47.37	2.59518	0.00112805	0.0228646	Up	gi|910334027|ref|XP_013170428.1|/8.47973e-16/PREDICTED: visual system homeobox 2-like [Papilio xuthus]	gi|850474981|gb|CP011886.1|/1e-08/Ovis canadensis canadensis isolate 43U chromosome 1 sequence	sp|Q7YTC2|OTP_SACKO/5e-09/Homeobox protein orthopedia OS=Saccoglossus kowalevskii GN=otp PE=2 SV=1	lcm:102357283/5e-09/ALX1; ALX homeobox 1; K09334 cartilage homeoprotein 1	ECU06g0500/2e-11/---	SM00389/6.2E-21/Homeodomain	NA
CL5597.Contig1_All	591	15.48	103.33	2.59482	0.000452045	0.0113474	Up	gi|749749823|ref|XP_011137140.1|/5.7762e-20/PREDICTED: chymotrypsin inhibitor-like [Harpegnathos saltator]	NA	sp|P56682|AMCI_APIME/3e-10/Chymotrypsin inhibitor OS=Apis mellifera PE=1 SV=1	tru:101066664/8e-08/tecta; tectorin alpha; K18273 alpha-tectorin	NA	PF01826/1.5E-14/Trypsin Inhibitor like cysteine rich domain	NA
Unigene15918_All	2384	7.6	58.73	2.59381	0.000719809	0.0160958	Up	gi|910321684|ref|XP_013163802.1|/1.72627e-124/PREDICTED: probable phospholipid-transporting ATPase VD, partial [Papilio xuthus]	NA	sp|Q5BL50|AT8B1_XENTR/2e-64/Probable phospholipid-transporting ATPase IC OS=Xenopus tropicalis GN=atp8b1 PE=2 SV=1	xtr:594952/3e-63/atp8b1, atpic, bric, fic1, pfic, pfic1; ATPase, class I, type 8B, member 1 (EC:3.6.3.1); K01530 phospholipid-translocating ATPase [EC:3.6.3.1]	ECU06g0930/1e-75/---	PTHR24092:SF8/6.4E-121/--	NA
Unigene10017_All	1141	2.61	20.8	2.59311	0.00168432	0.0304957	Up	gi|668451680|gb|KFB40736.1|/2.42661e-148/AGAP001915-PA-like protein [Anopheles sinensis]	gi|968076893|ref|XM_002068512.2|/2e-20/Drosophila willistoni uncharacterized protein (Dwil\GK20363), partial mRNA	sp|Q7PYF4|GR24_ANOGA/4e-147/Gustatory and odorant receptor 24 OS=Anopheles gambiae GN=GPRgr24 PE=2 SV=4	aga:AgaP_AGAP001915/5e-146/GR24_ANOGA; AGAP001915-PA; K08471 gustatory receptor	NA	PF08395/6.2E-35/7tm Chemosensory receptor	biological_process:GO:0007610//behavior;GO:0050911//detection of chemical stimulus involved in sensory perception of smell;GO:0010037//response to carbon dioxide;GO:0007165//signal transduction;GO:0050912//detection of chemical stimulus involved in sensory perception of taste;cellular_component:GO:0016021//integral component of membrane;GO:0005886//plasma membrane;molecular_function:GO:0004984//o…
CL6533.Contig2_All	1623	9.04	74.13	2.59214	0.00118112	0.0236677	Up	gi|358339569|dbj|GAA47606.1|/4.32397e-25/hypothetical protein CLF_100574 [Clonorchis sinensis]	NA	sp|Q8I659|YPF11_PLAF7/6e-15/Uncharacterized protein PFB0765w OS=Plasmodium falciparum (isolate 3D7) GN=PFB0765w PE=4 SV=1	obi:106877628/3e-15/early endosome antigen 1-like; K12478 early endosome antigen 1	FN0522/3e-12/---	NA	NA
CL3574.Contig3_All	1308	8.72	70.06	2.59143	0.00111251	0.0226241	Up	gi|574969061|gb|ETW32073.1|/3.77995e-26/hypothetical protein PFFCH_00436 [Plasmodium falciparum FCH/4]	NA	sp|Q869E1|DNLI1_DICDI/4e-17/DNA ligase 1 OS=Dictyostelium discoideum GN=lig1 PE=3 SV=1	cfo:105258194/2e-16/serine/arginine repetitive matrix protein 1; K13171 serine/arginine repetitive matrix protein 1	SA0879/8e-10/---	NA	NA
CL5900.Contig2_All	1357	8.29	59.2	2.59093	0.000291245	0.0080424	Up	gi|828202457|ref|XP_012555607.1|/1.63215e-11/PREDICTED: GATA zinc finger domain-containing protein 14-like, partial [Hydra vulgaris]	NA	sp|Q8I3Z1|MLRR1_PLAF7/3e-08/MATH and LRR domain-containing protein PFE0570w OS=Plasmodium falciparum (isolate 3D7) GN=PFE0570w PE=2 SV=1	ame:100577228/1e-08/uncharacterized LOC100577228; K18407 tudor domain-containing protein 5	NA	NA	NA
CL496.Contig1_All	3447	27.07	185.44	2.58949	0.00082615	0.017942	Up	gi|157108290|ref|XP_001650160.1|/4.25918e-98/AAEL005006-PA [Aedes aegypti] &gt;gi|108879333|gb|EAT43558.1| AAEL005006-PA [Aedes aegypti]	NA	sp|Q9GQM9|CP6L1_BLAGE/7e-65/Cytochrome P450 6l1 OS=Blattella germanica GN=CYP6L1 PE=2 SV=1	tca:100142088/4e-82/cytochrome P450 6k1-like; K15005 cytochrome P450, family 28 [EC:1.14.-.-]	VNG0422G/2e-23/---	PF00067/5.9E-75/Cytochrome P450	NA
Unigene22505_All	470	10.64	81.4	2.58943	0.000903786	0.0193239	Up	gi|910315146|ref|XP_013181828.1|/2.05032e-19/PREDICTED: negative cofactor 2 complex subunit beta-like [Papilio xuthus]	NA	sp|Q5XI68|NC2B_RAT/1e-16/Protein Dr1 OS=Rattus norvegicus GN=Dr1 PE=2 SV=1	sko:100372553/3e-08/nuclear transcription factor Y subunit beta-like; K08065 nuclear transcription Y subunit beta	ECU11g0730/2e-20/---	PTHR11064/8.5E-23/--	NA
CL2271.Contig2_All	2693	7.29	59.46	2.58644	0.00131878	0.0257	Up	gi|910343555|ref|XP_013175552.1|/2.59441e-23/PREDICTED: uncharacterized protein LOC106123686 [Papilio xuthus]	NA	sp|P86148|RBP1_PLAF7/7e-08/Reticulocyte-binding protein PFD0110w OS=Plasmodium falciparum (isolate 3D7) GN=PFD0110w PE=3 SV=1	cjo:107321190/1e-06/CLIP1; CAP-Gly domain containing linker protein 1; K10421 CAP-Gly domain-containing linker protein 1	MJ1322/7e-08/---	NA	NA
CL2598.Contig1_All	2260	18.45	167.23	2.5857	0.00220848	0.037129	Up	gi|669301765|gb|KFD45506.1|/8.7892e-54/hypothetical protein M513_13613 [Trichuris suis]	gi|23587310|dbj|AK115286.1|/2e-06/Ciona intestinalis cDNA, clone:cieg042n18, full insert sequence	sp|H0YM25|GG6LV_HUMAN/2e-38/Golgin subfamily A member 6-like protein 22 OS=Homo sapiens GN=GOLGA6L22 PE=3 SV=1	fab:101806355/2e-40/RP1L1; retinitis pigmentosa 1-like 1; K19538 retinitis pigmentosa 1	YLR106c/1e-23/---	NA	NA
Unigene22485_All	846	33.3	218	2.58537	0.000143572	0.00455876	Up	gi|910315186|ref|XP_013181851.1|/1.28994e-27/PREDICTED: spore wall protein 7 [Papilio xuthus] &gt;gi|910315350|ref|XP_013181944.1| PREDICTED: spore wall protein 7 [Papilio xuthus]	NA	NA	NA	NA	NA	NA
Unigene17755_All	2106	6.65	56.45	2.58454	0.00197663	0.0341647	Up	gi|910333969|ref|XP_013170395.1|/4.58952e-49/PREDICTED: serine/threonine-protein kinase MRCK alpha-like [Papilio xuthus]	NA	sp|Q6LFN2|ZNRF1_PLAF7/3e-10/RING finger protein PFF0165c OS=Plasmodium falciparum (isolate 3D7) GN=PFF0165c PE=2 SV=1	dre:557772/1e-11/im:7151086; si:ch211-250g4.3; K20478 golgin subfamily B member 1	ECU01g1320/2e-46/---	SM00109/7.4E-9/Protein kinase C conserved region 1 (C1) domains (Cysteine-rich domains)	NA
CL4537.Contig2_All	1752	10.27	84.98	2.58389	0.00160426	0.0295825	Up	gi|930655165|gb|KPI97496.1|/2.53034e-18/Uncharacterized protein L609 [Papilio xuthus]	NA	sp|Q8IIG1|YK213_PLAF7/1e-12/Uncharacterized protein PF11_0213 OS=Plasmodium falciparum (isolate 3D7) GN=PF11_0213 PE=2 SV=2	obi:106883952/1e-09/synaptonemal complex protein 1-like; K19533 synaptonemal complex protein 1	NA	NA	NA
Unigene22453_All	669	4.79	38.19	2.58108	0.001428	0.0271751	Up	gi|312095335|ref|XP_003148322.1|/5.20195e-35/RPB-5 protein [Loa loa] &gt;gi|307756513|gb|EFO15747.1| DNA-directed RNA polymerase I [Loa loa]	NA	sp|A8XGH1|RPAB1_CAEBR/5e-33/DNA-directed RNA polymerases I, II, and III subunit RPABC1 OS=Caenorhabditis briggsae GN=rpb-5 PE=3 SV=1	loa:LOAG_12762/7e-36/RPB-5 protein; K03013 DNA-directed RNA polymerases I, II, and III subunit RPABC1	ECU07g0960/6e-34/---	PF01191/2.3E-30/RNA polymerase Rpb5, C-terminal domain	NA
CL704.Contig2_All	2550	835.49	4639.24	2.57885	5.84668e-07	3.91758e-05	Up	gi|1000202865|gb|KXJ74853.1|/0/hypothetical protein RP20_CCG012839 [Aedes albopictus]	gi|425868450|gb|KC177322.1|/0.0/Bradysia tilicola phosphoenolpyruvate carboxykinase (PEPCK) gene, partial cds	sp|P20007|PCKG_DROME/0.0/Phosphoenolpyruvate carboxykinase [GTP] OS=Drosophila melanogaster GN=Pepck PE=2 SV=2	aag:AaeL_AAEL000080/0.0/AAEL000080-PA; K01596 phosphoenolpyruvate carboxykinase (GTP) [EC:4.1.1.32]	CPn0851/6e-180/---	PTHR11561/0.0/--	biological_process:GO:0006094//gluconeogenesis;molecular_function:GO:0004613//phosphoenolpyruvate carboxykinase (GTP) activity;GO:0005525//GTP binding;
Unigene451_All	1277	14.89	97.61	2.57881	0.000114644	0.00378134	Up	gi|910315160|ref|XP_013181836.1|/6.78774e-73/PREDICTED: probable dual specificity protein kinase YAK1 homolog [Papilio xuthus]	gi|766937085|ref|XM_011502680.1|/1e-06/PREDICTED: Ceratosolen solmsi marchali serine/threonine-protein kinase D1 (LOC105364689), mRNA	sp|Q54QV3|YAKA_DICDI/4e-52/Probable serine/threonine-protein kinase yakA OS=Dictyostelium discoideum GN=yakA PE=1 SV=1	pale:102891416/1e-52/DYRK4; dual specificity tyrosine-(Y)-phosphorylation regulated kinase 4; K18669 dual specificity tyrosine-phosphorylation-regulated kinase 2/3/4 [EC:2.7.12.1]	YBL016w/9e-27/---	PS00107/-/Protein kinases ATP-binding region signature.	NA
Unigene11692_All	2001	6.97	59.76	2.57775	0.0020722	0.0353973	Up	gi|910314910|ref|XP_013181693.1|/8.10764e-48/PREDICTED: USP6 N-terminal-like protein, partial [Papilio xuthus]	NA	sp|Q5RAN1|RBGP1_PONAB/8e-22/Rab GTPase-activating protein 1 OS=Pongo abelii GN=RABGAP1 PE=2 SV=1	nvi:100121707/3e-22/rab GTPase-activating protein 1-like; K20284 Rab GTPase-activating protein 1	ECU11g1700/2e-56/---	PF00566/1.6E-38/Rab-GTPase-TBC domain	NA
Unigene22160_All	1039	18.52	126.31	2.57605	0.000475574	0.0118448	Up	gi|910353697|ref|XP_013180872.1|/1.04194e-62/PREDICTED: pyruvate dehydrogenase E1 component subunit alpha type I, mitochondrial-like [Papilio xuthus]	NA	sp|Q54C70|ODPA_DICDI/6e-55/Pyruvate dehydrogenase E1 component subunit alpha, mitochondrial OS=Dictyostelium discoideum GN=pdhA PE=1 SV=1	cin:100184477/7e-56/pyruvate dehydrogenase E1 component subunit alpha, mitochondrial-like; K00161 pyruvate dehydrogenase E1 component alpha subunit [EC:1.2.4.1]	ECU09g1040/2e-76/---	PTHR11516:SF25/5.6E-109/--	NA
CL714.Contig4_All	1712	50.58	274.88	2.57522	3.30588e-14	9.48268e-12	Up	gi|195398111|ref|XP_002057668.1|/2.99906e-133/uncharacterized protein Dvir_GJ17977, isoform A [Drosophila virilis] &gt;gi|194141322|gb|EDW57741.1| uncharacterized protein Dvir_GJ17977, isoform A [Drosophila virilis]	gi|170040073|ref|XM_001847785.1|/2e-12/Culex quinquefasciatus CRAL/TRIO domain-containing protein, mRNA	sp|Q5RFR0|TTPAL_PONAB/1e-41/Alpha-tocopherol transfer protein-like OS=Pongo abelii GN=TTPAL PE=2 SV=1	cmy:102938028/3e-35/RLBP1; retinaldehyde binding protein 1; K19625 retinaldehyde-binding protein 1	NA	PR00180/6.8E-23/Cellular retinaldehyde-binding protein signature	biological_process:GO:0006810//transport;cellular_component:GO:0005622//intracellular;molecular_function:GO:0005215//transporter activity;
Unigene14223_All	1161	29.09	197.5	2.57391	0.000163179	0.00506478	Up	gi|62858025|ref|NP_001016544.1|/3.49691e-25/forkhead box protein I2 [Xenopus tropicalis] &gt;gi|213624351|gb|AAI70976.1| forkhead box I2 [Xenopus tropicalis] &gt;gi|213625617|gb|AAI70978.1| forkhead box I2 [Xenopus tropicalis]	NA	sp|Q28HT3|FOXI2_XENTR/3e-27/Forkhead box protein I2 OS=Xenopus tropicalis GN=foxi2 PE=2 SV=1	xtr:549298/4e-26/foxi2; forkhead box I2; K09401 forkhead box protein I	ECU11g1330/1e-26/---	SM00339/5.7E-43/FORKHEAD	NA
Unigene15995_All	1480	5.59	47.81	2.57322	0.00253941	0.0412659	Up	gi|340370710|ref|XP_003383889.1|/1.72411e-110/PREDICTED: 2,3-bisphosphoglycerate-independent phosphoglycerate mutase-like [Amphimedon queenslandica]	NA	NA	aqu:100632232/2e-111/2,3-bisphosphoglycerate-independent phosphoglycerate mutase-like; K15633 2,3-bisphosphoglycerate-independent phosphoglycerate mutase [EC:5.4.2.12]	ECU10g1060/7e-124/---	PF01676/9.1E-70/Metalloenzyme superfamily	NA
Unigene9751_All	1923	8.24	59.27	2.57275	0.000360948	0.00951301	Up	gi|910333843|ref|XP_013170326.1|/1.84194e-25/PREDICTED: probable 6-phosphogluconolactonase 4, chloroplastic [Papilio xuthus]	NA	sp|Q9CQ60|6PGL_MOUSE/3e-10/6-phosphogluconolactonase OS=Mus musculus GN=Pgls PE=2 SV=1	sko:100371875/9e-12/6-phosphogluconolactonase-like; K01057 6-phosphogluconolactonase [EC:3.1.1.31]	ECU04g0730/2e-20/---	PF01182/2.0E-20/Glucosamine-6-phosphate isomerases/6-phosphogluconolactonase	NA
Unigene16331_All	912	10.1	74.99	2.57123	0.000634786	0.0146591	Up	gi|588317484|emb|CCW63375.1|/1.40748e-102/unnamed protein product [Phytomonas sp. isolate EM1]	gi|927131817|ref|XM_014054717.1|/3e-12/PREDICTED: Thamnophis sirtalis protein phosphatase 2, catalytic subunit, beta isozyme (PPP2CB), mRNA	sp|Q9XW79|PP4C1_CAEEL/1e-101/Serine/threonine-protein phosphatase 4 catalytic subunit 1 OS=Caenorhabditis elegans GN=pph-4.1 PE=1 SV=1	cel:CELE_Y75B8A.30/1e-100/pph-4.1; Serine/threonine-protein phosphatase 4 catalytic subunit 1; K15423 serine/threonine-protein phosphatase 4 catalytic subunit [EC:3.1.3.16]	ECU04g0700/4e-107/---	PF00149/6.4E-37/Calcineurin-like phosphoesterase	biological_process:GO:0006470//protein dephosphorylation;molecular_function:GO:0004721//phosphoprotein phosphatase activity;
Unigene7684_All	436	52.22	346.81	2.56945	0.000155908	0.00485685	Up	gi|923134691|ref|XP_013760811.1|/3.26271e-09/60S ribosomal protein L24 [Thecamonas trahens ATCC 50062] &gt;gi|906563049|gb|KNC56292.1| 60S ribosomal protein L24 [Thecamonas trahens ATCC 50062]	NA	sp|O01868|RL24_CAEEL/2e-07/60S ribosomal protein L24 OS=Caenorhabditis elegans GN=rpl-24.1 PE=3 SV=1	cbr:CBG22273/1e-06/Cbr-rpl-24.1; C. briggsae CBR-RPL-24.1 protein; K02896 large subunit ribosomal protein L24e	ECU07g0930/9e-16/---	PTHR10792/2.7E-12/--	NA
CL1414.Contig5_All	1069	12.55	67.29	2.568	1.06637e-09	1.41788e-07	Up	gi|123476045|ref|XP_001321197.1|/1.00375e-84/Metallothionein family protein [Trichomonas vaginalis G3] &gt;gi|121904018|gb|EAY08974.1| Metallothionein family protein [Trichomonas vaginalis G3]	NA	sp|Q96KG7|MEG10_HUMAN/1e-39/Multiple epidermal growth factor-like domains protein 10 OS=Homo sapiens GN=MEGF10 PE=1 SV=1	ola:101167013/3e-58/A disintegrin and metalloproteinase with thrombospondin motifs 3-like; K08619 a disintegrin and metalloproteinase with thrombospondin motifs 3 [EC:3.4.24.-]	all3346/1e-11/---	PR00875/3.4E-6/Mollusc metallothionein signature	NA
CL5514.Contig3_All	1301	1.86	14.89	2.56773	0.00207459	0.0354262	Up	gi|907682183|ref|XP_013106463.1|/1.80449e-20/PREDICTED: larval cuticle protein LCP-30 isoform X3 [Stomoxys calcitrans]	NA	NA	NA	NA	NA	NA
Unigene13581_All	2316	21.06	155.88	2.56671	0.000714661	0.0160321	Up	gi|585688357|ref|XP_006820663.1|/8.2631e-23/PREDICTED: putative uncharacterized protein DDB_G0282133-like [Saccoglossus kowalevskii]	NA	sp|Q8IIG1|YK213_PLAF7/6e-16/Uncharacterized protein PF11_0213 OS=Plasmodium falciparum (isolate 3D7) GN=PF11_0213 PE=2 SV=2	dre:557772/2e-11/im:7151086; si:ch211-250g4.3; K20478 golgin subfamily B member 1	YHR023w/2e-07/---	NA	NA
Unigene182_All	2662	16.55	114.56	2.56604	0.00049381	0.0121469	Up	gi|697841351|ref|XP_009641032.1|/3.47363e-20/PREDICTED: keratin-associated protein 9-1-like [Egretta garzetta]	NA	sp|O70559|SPR2H_MOUSE/2e-10/Small proline-rich protein 2H OS=Mus musculus GN=Sprr2h PE=2 SV=1	dan:Dana_GF13438/2e-14/GF13438 gene product from transcript GF13438-RB (EC:1.2.1.-); K00134 glyceraldehyde 3-phosphate dehydrogenase [EC:1.2.1.12]	NA	NA	NA
CL2618.Contig2_All	2098	21.11	154.49	2.56587	0.000681916	0.0154469	Up	gi|910343616|ref|XP_013175585.1|/1.56158e-65/PREDICTED: NAD-dependent histone deacetylase HST3-like [Papilio xuthus]	NA	sp|Q54GV7|SIR2D_DICDI/7e-24/NAD-dependent deacetylase sir2D OS=Dictyostelium discoideum GN=sir2D PE=2 SV=1	cin:101242972/2e-23/uncharacterized LOC101242972; K11411 NAD-dependent deacetylase sirtuin 1 [EC:3.5.1.-]	ECU03g0460/1e-79/---	PS50305/33.612/Sirtuin catalytic domain profile.	NA
Unigene13758_All	2125	22.87	162.04	2.565	0.000479081	0.0118973	Up	gi|910316460|ref|XP_013182541.1|/1.30522e-27/PREDICTED: uncharacterized protein LOC106128623 [Papilio xuthus]	NA	NA	NA	NA	NA	NA
Unigene36434_All	766	48.4	259.19	2.56249	3.48437e-06	0.000187072	Up	NA	NA	NA	NA	NA	NA	NA
CL429.Contig4_All	1225	25.77	151.31	2.56153	1.21223e-06	7.47906e-05	Up	gi|646702779|gb|KDR11806.1|/6.02023e-63/Organic cation transporter protein [Zootermopsis nevadensis]	NA	sp|Q66KG0|S22AG_XENLA/2e-33/Solute carrier family 22 member 16 OS=Xenopus laevis GN=slc22a16 PE=2 SV=2	xtr:100488673/2e-32/slc22a16; solute carrier family 22 (organic cation/carnitine transporter), member 16; K08212 MFS transporter, OCT family, solute carrier family 22 (organic cation transporter), member 16	SMa1447/1e-07/---	PF00083/1.6E-10/Sugar (and other) transporter	NA
Unigene12187_All	1730	3.4	29.51	2.56014	0.00119376	0.0238628	Up	gi|585694700|ref|XP_006821874.1|/1.64783e-150/PREDICTED: integrator complex subunit 11-like [Saccoglossus kowalevskii]	gi|998731496|ref|XM_015648456.1|/2e-09/PREDICTED: Parus major cleavage and polyadenylation specific factor 3-like (CPSF3L), mRNA	sp|Q5ZIH0|INT11_CHICK/5e-150/Integrator complex subunit 11 OS=Gallus gallus GN=CPSF3L PE=2 SV=1	sko:100369343/2e-151/integrator complex subunit 11-like; K13148 integrator complex subunit 11 [EC:3.1.27.-]	ECU10g1350/1e-166/---	PF10996/6.3E-27/Beta-Casp domain	NA
Unigene7310_All	3003	15.75	117.35	2.55286	0.00106508	0.0219278	Up	gi|672802360|ref|XP_008856218.1|/6.05843e-77/structural maintenance of chromosomes protein [Entamoeba nuttalli P19] &gt;gi|407042635|gb|EKE41448.1| structural maintenance of chromosomes protein [Entamoeba nuttalli P19]	NA	sp|Q924W5|SMC6_MOUSE/4e-71/Structural maintenance of chromosomes protein 6 OS=Mus musculus GN=Smc6 PE=2 SV=1	dre:557772/1e-22/im:7151086; si:ch211-250g4.3; K20478 golgin subfamily B member 1	ECU07g0390/2e-144/---	PTHR19306:SF2/8.8E-137/--	NA
Unigene7604_All	1388	34.09	243.99	2.55019	0.000670053	0.0152458	Up	gi|832040806|ref|XP_012765470.1|/7.52081e-12/LOW QUALITY PROTEIN: TRAP-like protein [Plasmodium reichenowi] &gt;gi|641578836|emb|CDO66891.1| TRAP-like protein [Plasmodium reichenowi]	NA	sp|Q8I615|ORC1_PLAF7/1e-10/Origin recognition complex subunit 1 OS=Plasmodium falciparum (isolate 3D7) GN=orc1 PE=2 SV=1	dre:557772/7e-08/im:7151086; si:ch211-250g4.3; K20478 golgin subfamily B member 1	NA	NA	NA
Unigene15557_All	3326	21.06	150.74	2.5497	0.000642561	0.014785	Up	gi|123504794|ref|XP_001328834.1|/5.47646e-135/SMC family, C-terminal domain containing protein [Trichomonas vaginalis G3] &gt;gi|121911782|gb|EAY16611.1| SMC family, C-terminal domain containing protein [Trichomonas vaginalis G3]	NA	sp|Q54LV0|SMC4_DICDI/2e-135/Structural maintenance of chromosomes protein 4 OS=Dictyostelium discoideum GN=smc4 PE=3 SV=1	nle:100604712/3e-132/SMC4; structural maintenance of chromosomes 4; K06675 structural maintenance of chromosome 4	ECU07g0680/1e-169/---	PTHR18937/6.7E-215/--	NA
Unigene18305_All	1451	6.22	46.99	2.54944	0.00121634	0.0241744	Up	gi|910343477|ref|XP_013175508.1|/4.58368e-100/PREDICTED: probable cell cycle serine/threonine-protein kinase CDC5 homolog [Papilio xuthus]	NA	sp|Q9N2L7|PLK2_CAEEL/2e-59/Serine/threonine-protein kinase plk-2 OS=Caenorhabditis elegans GN=plk-2 PE=2 SV=1	smm:Smp_009600/2e-60/serine/threonine protein kinase; K06631 polo-like kinase 1 [EC:2.7.11.21]	ECU01g0630/7e-100/---	PTHR24345/1.1E-109/--	molecular_function:GO:0016740//transferase activity;
CL2321.Contig3_All	2646	77.7	525.8	2.54781	0.000336659	0.00899014	Up	gi|465984406|gb|EMP36541.1|/7.40992e-31/hypothetical protein UY3_06274 [Chelonia mydas]	NA	sp|Q9NZW4|DSPP_HUMAN/1e-24/Dentin sialophosphoprotein OS=Homo sapiens GN=DSPP PE=1 SV=2	obi:106877384/4e-24/microtubule-associated protein futsch-like; K11657 remodeling and spacing factor 1	SPAC140.02/1e-09/---	NA	NA
Unigene19841_All	1908	16.96	123.75	2.54594	0.000715256	0.0160333	Up	gi|910316966|ref|XP_013161229.1|/2.33135e-105/PREDICTED: putative rRNA methyltransferase [Papilio xuthus]	gi|84997480|ref|XM_948369.1|/2e-06/Theileria annulata hypothetical protein, conserved (TA11330) mRNA, complete cds	sp|Q5RJT2|SPB1_RAT/3e-78/pre-rRNA processing protein FTSJ3 OS=Rattus norvegicus GN=Ftsj3 PE=2 SV=1	ola:101158684/8e-85/ftsj3; FtsJ homolog 3 (E. coli); K14857 AdoMet-dependent rRNA methyltransferase SPB1 [EC:2.1.1.-]	ECU07g1340/5e-110/---	PTHR10920/1.3E-146/--	NA
CL5158.Contig2_All	1561	4.25	36.68	2.54591	0.00198111	0.0342122	Up	gi|574990015|gb|ETW51230.1|/6.99612e-09/hypothetical protein PFMALIP_00717 [Plasmodium falciparum MaliPS096_E11]	NA	sp|P86148|RBP1_PLAF7/1e-06/Reticulocyte-binding protein PFD0110w OS=Plasmodium falciparum (isolate 3D7) GN=PFD0110w PE=3 SV=1	mze:101479888/4e-06/myosin light chain kinase, smooth muscle; K00907 myosin-light-chain kinase [EC:2.7.11.18]	NA	NA	NA
Unigene22604_All	1695	2.55	23.31	2.54561	0.00315956	0.0481698	Up	NA	NA	NA	NA	NA	NA	NA
Unigene20578_All	514	3.93	28.15	2.54515	0.000543601	0.0130367	Up	gi|908412012|ref|XP_013067129.1|/5.38593e-43/PREDICTED: rRNA-processing protein FCF1 homolog [Biomphalaria glabrata]	NA	sp|Q5RFQ0|FCF1_PONAB/3e-41/rRNA-processing protein FCF1 homolog OS=Pongo abelii GN=FCF1 PE=2 SV=1	crg:105327490/1e-42/rRNA-processing protein FCF1 homolog; K14566 U3 small nucleolar RNA-associated protein 24	YDR339c/7e-42/---	SM00670/3.2E-5/Large family of predicted nucleotide-binding domains	NA
Unigene9735_All	1529	9.04	76.69	2.54505	0.00221507	0.0371907	Up	gi|321473975|gb|EFX84941.1|/2.32367e-33/hypothetical protein DAPPUDRAFT_209372 [Daphnia pulex]	NA	sp|Q54MC0|PIGW_DICDI/5e-26/Phosphatidylinositol-glycan biosynthesis class W protein OS=Dictyostelium discoideum GN=pigw PE=3 SV=2	api:100163593/6e-29/GPI-anchored wall transfer protein 1; K05283 phosphatidylinositol glycan, class W [EC:2.3.-.-]	ECU05g0690/9e-42/---	PTHR20661/1.9E-45/--	NA
Unigene21343_All	613	14.41	79.1	2.54494	3.34331e-06	0.000180447	Up	gi|365812019|gb|AEX00073.1|/2.97825e-17/voltage-gated sodium channel Nav2.4 [Nematostella vectensis]	NA	sp|Q2XVR4|SC4AB_TETNG/1e-15/Sodium channel protein type 4 subunit alpha B OS=Tetraodon nigroviridis GN=scn4ab PE=3 SV=1	mze:101485512/8e-17/sodium channel protein type 8 subunit alpha-like; K04840 voltage-gated sodium channel type VIII alpha	NA	PTHR10037/2.3E-17/--	NA
CL56.Contig7_All	546	8.93	53.52	2.54481	3.733e-05	0.00149373	Up	NA	NA	NA	NA	NA	NA	NA
CL1449.Contig1_All	602	44.1	302.37	2.54246	0.000493888	0.0121469	Up	gi|514655558|ref|XP_004999067.1|/5.85002e-15/hypothetical protein PTSG_11597 [Salpingoeca rosetta] &gt;gi|326426928|gb|EGD72498.1| hypothetical protein PTSG_11597 [Salpingoeca rosetta]	NA	sp|Q75JC9|Y8484_DICDI/3e-14/Uncharacterized protein DDB_G0271670 OS=Dictyostelium discoideum GN=DDB_G0271670 PE=4 SV=1	ngi:103743956/3e-11/Mllt3; myeloid/lymphoid or mixed-lineage leukemia (trithorax homolog, Drosophila); translocated to, 3; K15187 YEATS domain-containing protein 1/3	YGL028c/9e-10/---	NA	NA
Unigene11766_All	1657	6.22	52.33	2.54157	0.00253409	0.0411924	Up	gi|910317370|ref|XP_013161458.1|/4.49409e-102/PREDICTED: glycerol-3-phosphate acyltransferase 4-like [Papilio xuthus]	NA	sp|Q53EU6|GPAT3_HUMAN/8e-47/Glycerol-3-phosphate acyltransferase 3 OS=Homo sapiens GN=AGPAT9 PE=1 SV=2	pbi:103049750/6e-46/GPAT3, AGPAT9; glycerol-3-phosphate acyltransferase 3; K13506 glycerol-3-phosphate O-acyltransferase 3/4 [EC:2.3.1.15]	ECU10g0310/3e-105/---	PTHR23063:SF2/4.2E-86/--	NA
CL8015.Contig1_All	793	7.34	49.09	2.54141	0.000453468	0.0113775	Up	NA	NA	NA	NA	NA	NA	NA
Unigene246_All	604	15.68	87.35	2.54026	4.9143e-07	3.37704e-05	Up	gi|323361570|gb|ADX42270.1|/8.05023e-65/heat shock protein 70-S4 [Stratiomys singularior]	gi|755891656|ref|XM_005189402.2|/2e-46/PREDICTED: Musca domestica major heat shock 70 kDa protein Ab-like (LOC101898738), mRNA	sp|Q9BIR7|HSP75_DROME/4e-65/Major heat shock 70 kDa protein Bc OS=Drosophila melanogaster GN=Hsp70Bc PE=2 SV=2	dgr:Dgri_GH18489/1e-65/GH18489 gene product from transcript GH18489-RA; K03283 heat shock 70kDa protein 1/8	SPAC13G7.02c/2e-55/---	PTHR19375:SF142/3.6E-106/--	molecular_function:GO:0005524//ATP binding;
CL2035.Contig1_All	573	8.24	62.15	2.53745	0.000958825	0.0202296	Up	NA	NA	NA	NA	NA	PS50217/10.14/Basic-leucine zipper (bZIP) domain profile.	NA
Unigene16333_All	1089	3.99	33.36	2.53204	0.00235258	0.0388104	Up	gi|514700556|ref|XP_004997846.1|/1.43683e-110/hypothetical protein PTSG_01866 [Salpingoeca rosetta] &gt;gi|326433320|gb|EGD78890.1| hypothetical protein PTSG_01866 [Salpingoeca rosetta]	NA	sp|Q54WT4|DRG2_DICDI/6e-108/Developmentally-regulated GTP-binding protein 2 homolog OS=Dictyostelium discoideum GN=drg2 PE=3 SV=1	hmg:100199176/1e-108/drg2; developmentally-regulated GTP-binding protein 2; K06944 uncharacterized protein	ECU08g1270i/2e-125/---	PTHR11702/8.3E-183/--	NA
Unigene17612_All	2595	18.88	136.5	2.5319	0.000934441	0.0198299	Up	gi|358339569|dbj|GAA47606.1|/1.78432e-21/hypothetical protein CLF_100574 [Clonorchis sinensis]	NA	sp|Q8IIG1|YK213_PLAF7/3e-13/Uncharacterized protein PF11_0213 OS=Plasmodium falciparum (isolate 3D7) GN=PF11_0213 PE=2 SV=2	ame:724593/8e-16/GB18893; uncharacterized LOC724593; K10779 transcriptional regulator ATRX [EC:3.6.4.12]	YNL250w/3e-06/---	SM00324/0.0064/GTPase-activator protein for Rho-like GTPases	NA
Unigene2057_All	1584	6.8	42.45	2.53071	0.000299687	0.00821389	Up	NA	NA	NA	NA	NA	NA	NA
Unigene15661_All	3070	26.76	188.95	2.53034	0.000919377	0.0195705	Up	gi|828192540|ref|XP_012560449.1|/6.06347e-149/PREDICTED: ubiquitin-like modifier-activating enzyme 1 [Hydra vulgaris]	NA	sp|A3KMV5|UBA1_BOVIN/2e-147/Ubiquitin-like modifier-activating enzyme 1 OS=Bos taurus GN=UBA1 PE=2 SV=1	hmg:100215063/7e-150/uba1; ubiquitin-like modifier-activating enzyme 1; K03178 ubiquitin-activating enzyme E1 [EC:6.2.1.45]	ECU03g0930/0.0/---	PF02134/2.9E-27/Repeat in ubiquitin-activating (UBA) protein	NA
CL3054.Contig3_All	2173	44.09	280.96	2.53014	0.000200062	0.00595167	Up	gi|910343584|ref|XP_013175568.1|/2.82429e-110/PREDICTED: uncharacterized transmembrane protein DDB_G0289901-like [Papilio xuthus]	NA	sp|Q54GV8|Y8625_DICDI/1e-35/Uncharacterized transmembrane protein DDB_G0289901 OS=Dictyostelium discoideum GN=DDB_G0289901 PE=4 SV=1	rno:502541/2e-32/Lor, RGD1559993; loricrin; K10385 loricrin	XF0818/3e-25/---	PF00182/1.4E-22/Chitinase class I	NA
Unigene22601_All	1915	5	37.65	2.52939	0.00100892	0.0210688	Up	gi|579126740|gb|EUR75238.1|/6.53967e-15/hypothetical protein PFBG_01362 [Plasmodium falciparum 7G8]	NA	sp|Q54UA9|CLKA_DICDI/4e-13/Probable serine/threonine-protein kinase clkA OS=Dictyostelium discoideum GN=clkA PE=3 SV=1	bfo:BRAFLDRAFT_88123/2e-06/AmphiGli protein; K06230 zinc finger protein GLI3	NA	NA	NA
Unigene5314_All	672	1.44	11.42	2.52864	0.00184024	0.0324581	Up	gi|1000193854|gb|KXJ69786.1|/2.11687e-28/hypothetical protein RP20_CCG025836 [Aedes albopictus]	NA	sp|Q71SP7|FAS_BOVIN/4e-18/Fatty acid synthase OS=Bos taurus GN=FASN PE=2 SV=1	aag:AaeL_AAEL002228/1e-27/AAEL002228-PA; K00665 fatty acid synthase, animal type [EC:2.3.1.85]	SMc02273/8e-10/---	PF08659/4.1E-12/KR domain	biological_process:GO:0008152//metabolic process;molecular_function:GO:0003824//catalytic activity;
Unigene11413_All	3331	18.09	118.71	2.52762	0.000527748	0.0127463	Up	gi|832035019|ref|XP_012763788.1|/2.08655e-17/conserved Plasmodium protein, unknown function [Plasmodium reichenowi] &gt;gi|641580867|emb|CDO65190.1| conserved Plasmodium protein, unknown function [Plasmodium reichenowi]	NA	sp|Q8ID94|YPF12_PLAF7/5e-10/Uncharacterized protein MAL13P1.304 OS=Plasmodium falciparum (isolate 3D7) GN=MAL13P1.304 PE=4 SV=1	ame:724593/3e-10/GB18893; uncharacterized LOC724593; K10779 transcriptional regulator ATRX [EC:3.6.4.12]	NA	NA	NA
Unigene7615_All	2077	6.6	46.87	2.52624	0.0010182	0.0211933	Up	gi|952520374|gb|KRT80779.1|/5.59597e-108/hypothetical protein AMK59_5521 [Oryctes borbonicus]	NA	sp|Q9CSH3|RRP44_MOUSE/9e-104/Exosome complex exonuclease RRP44 OS=Mus musculus GN=Dis3 PE=2 SV=4	phi:102101751/2e-107/DIS3; DIS3 homolog, exosome endoribonuclease and 3'-5' exoribonuclease; K12585 exosome complex exonuclease DIS3/RRP44 [EC:3.1.13.-]	ECU03g0700/2e-110/---	PS01175/-/Ribonuclease II family signature.	biological_process:GO:0016070//RNA metabolic process;
Unigene16399_All	560	4.04	34.98	2.52417	0.00330719	0.0497081	Up	gi|910336550|ref|XP_013171803.1|/2.457e-19/PREDICTED: LOW QUALITY PROTEIN: coatomer subunit zeta-like [Papilio xuthus]	NA	sp|Q9JHH9|COPZ2_MOUSE/4e-07/Coatomer subunit zeta-2 OS=Mus musculus GN=Copz2 PE=2 SV=1	smm:Smp_020220.2/9e-08/zeta-coat protein; K20472 coatomer subunit zeta	ECU08g0680/5e-18/---	PTHR11043/9.5E-13/--	NA
CL4021.Contig2_All	1061	97.68	480.76	2.52405	9.84882e-14	2.63278e-11	Up	gi|195430296|ref|XP_002063192.1|/1.23245e-34/uncharacterized protein Dwil_GK21796 [Drosophila willistoni] &gt;gi|194159277|gb|EDW74178.1| uncharacterized protein Dwil_GK21796 [Drosophila willistoni]	NA	sp|P48316|GA45A_MOUSE/2e-06/Growth arrest and DNA damage-inducible protein GADD45 alpha OS=Mus musculus GN=Gadd45a PE=1 SV=1	dwi:Dwil_GK21796/1e-35/GK21796 gene product from transcript GK21796-RA; K04402 growth arrest and DNA-damage-inducible protein	NA	PTHR10411/3.1E-45/--	biological_process:GO:0046662//regulation of oviposition;GO:0007254//JNK cascade;cellular_component:GO:0005634//nucleus;
Unigene10090_All	2350	79.44	522.39	2.52169	0.000280669	0.00781373	Up	gi|910352660|ref|XP_013180301.1|/1.43006e-38/PREDICTED: RNA-binding motif protein, X chromosome-like [Papilio xuthus]	NA	sp|Q54G14|Y0266_DICDI/9e-29/Uncharacterized protein DDB_G0290685 OS=Dictyostelium discoideum GN=DDB_G0290685 PE=2 SV=2	sko:100370274/4e-18/eukaryotic translation initiation factor 4B-like; K03258 translation initiation factor 4B	DR0392/2e-07/---	PF00076/1.5E-10/RNA recognition motif. (a.k.a. RRM, RBD, or RNP domain)	NA
Unigene17574_All	2860	53.5	334.19	2.51985	0.000117236	0.00384694	Up	gi|910349573|ref|XP_013178816.1|/5.96336e-50/PREDICTED: paired amphipathic helix protein Sin3a-like [Papilio xuthus]	NA	sp|Q62141|SIN3B_MOUSE/5e-28/Paired amphipathic helix protein Sin3b OS=Mus musculus GN=Sin3b PE=1 SV=2	gja:107121782/1e-32/SIN3A; SIN3 transcription regulator family member A; K11644 paired amphipathic helix protein Sin3a	ECU11g0190/2e-70/---	SM00761/5.7E-21/Histone deacetylase (HDAC) interacting	NA
Unigene13547_All	2647	15.31	107.18	2.51957	0.000485284	0.0120221	Up	gi|910315298|ref|XP_013181916.1|/5.06062e-80/PREDICTED: uncharacterized protein LOC106128171 [Papilio xuthus]	NA	NA	NA	ECU11g1370/4e-75/---	PF12842/6.2E-13/Domain of unknown function (DUF3819)	NA
Unigene13515_All	3356	23.72	164.77	2.51574	0.000839813	0.0182077	Up	gi|575002275|gb|ETW62717.1|/2.32084e-24/hypothetical protein PFMC_01381 [Plasmodium falciparum CAMP/Malaysia]	NA	sp|Q8IIG1|YK213_PLAF7/3e-22/Uncharacterized protein PF11_0213 OS=Plasmodium falciparum (isolate 3D7) GN=PF11_0213 PE=2 SV=2	ame:100577280/2e-09/uncharacterized LOC100577280; K09189 histone-lysine N-methyltransferase MLL5 [EC:2.1.1.43]	NA	NA	NA
CL1944.Contig1_All	2726	49.59	245.9	2.51428	4.11699e-14	1.16136e-11	Up	gi|669305602|gb|KFD49146.1|/1.55062e-07/hypothetical protein M513_09970 [Trichuris suis]	gi|346714485|dbj|AK386660.1|/2e-06/Bombyx mori mRNA, clone: fprW20O08	NA	NA	NA	NA	NA
Unigene9394_All	3349	66.78	444.45	2.51423	0.000327694	0.00881529	Up	gi|910317096|ref|XP_013161302.1|/3.15767e-106/PREDICTED: coatomer subunit alpha-like [Papilio xuthus]	NA	sp|Q27954|COPA_BOVIN/6e-87/Coatomer subunit alpha OS=Bos taurus GN=COPA PE=1 SV=1	loa:LOAG_08190/8e-94/coatomer alpha subunit; K05236 coatomer subunit alpha	ECU01g1290/2e-118/---	PS50082/14.652/Trp-Asp (WD) repeats profile.	cellular_component:GO:0005737//cytoplasm;
Unigene13466_All	3215	43.35	296.46	2.51411	0.000703118	0.0158219	Up	gi|67483616|ref|XP_657028.1|/1.19195e-78/myosin heavy chain [Entamoeba histolytica HM-1:IMSS] &gt;gi|56474266|gb|EAL51645.1| myosin heavy chain [Entamoeba histolytica HM-1:IMSS]	NA	sp|P10587|MYH11_CHICK/9e-77/Myosin-11 OS=Gallus gallus GN=MYH11 PE=1 SV=4	aam:106482581/1e-77/MYH11; myosin, heavy chain 11, smooth muscle; K10352 myosin heavy chain	ECU04g1000/5e-78/---	PTHR13140/2.4E-78/--	NA
Unigene8084_All	1152	6.91	50.61	2.51214	0.00135907	0.0262052	Up	gi|910321340|ref|XP_013163601.1|/4.21939e-140/PREDICTED: eukaryotic peptide chain release factor subunit 1-like [Papilio xuthus]	gi|943966057|ref|XM_014509640.1|/4e-09/PREDICTED: Papilio machaon eukaryotic peptide chain release factor subunit 1-like (LOC106716177), partial mRNA	sp|P62498|ERF1_XENTR/8e-117/Eukaryotic peptide chain release factor subunit 1 OS=Xenopus tropicalis GN=etf1 PE=2 SV=1	cin:100175820/9e-117/eukaryotic peptide chain release factor subunit 1; K03265 peptide chain release factor subunit 1	ECU05g0360/2e-140/---	PF03463/1.9E-19/eRF1 domain 1	NA
Unigene20539_All	1175	3.3	27.36	2.51188	0.00288543	0.0450395	Up	gi|154413468|ref|XP_001579764.1|/4.23572e-10/viral A-type inclusion protein [Trichomonas vaginalis G3]	NA	sp|P35580|MYH10_HUMAN/4e-10/Myosin-10 OS=Homo sapiens GN=MYH10 PE=1 SV=3	ola:101165692/3e-10/myosin-10-like; K10352 myosin heavy chain	MJ1322/1e-09/---	NA	NA
Unigene20395_All	672	20.63	129.81	2.51181	0.000179683	0.00545437	Up	gi|828202645|ref|XP_012555672.1|/6.34422e-41/PREDICTED: ras-like GTP-binding protein Rho1 [Hydra vulgaris]	gi|951529901|ref|XM_014613326.1|/9e-06/PREDICTED: Dinoponera quadriceps ras-related C3 botulinum toxin substrate 1 (LOC106741383), transcript variant X2, mRNA	sp|Q22038|RHO1_CAEEL/5e-41/Ras-like GTP-binding protein rhoA OS=Caenorhabditis elegans GN=rho-1 PE=1 SV=1	xma:102233685/8e-42/transforming protein RhoA-like; K04513 Ras homolog gene family, member A	SPAC16.01/5e-36/---	SM00175/2.2E-19/Rab subfamily of small GTPases	NA
Unigene17758_All	2003	8.14	63.3	2.50923	0.00256394	0.0415333	Up	gi|910319241|ref|XP_013162473.1|/1.54245e-131/PREDICTED: probable serine/threonine-protein kinase KIN1 homolog [Papilio xuthus]	NA	sp|A8WYE4|PAR1_CAEBR/2e-57/Serine/threonine-protein kinase par-1 OS=Caenorhabditis briggsae GN=par-1 PE=3 SV=1	tca:661101/5e-58/serine/threonine-protein kinase BRSK2; K08796 BR serine/threonine kinase [EC:2.7.11.1]	BS_yloP_1/3e-34/---	PS50011/47.128/Protein kinase domain profile.	NA
CL4158.Contig2_All	3104	7.55	51.07	2.50754	0.000554921	0.0132708	Up	gi|910315196|ref|XP_013181858.1|/0/PREDICTED: DNA topoisomerase 2-like [Papilio xuthus]	gi|823436424|ref|XM_012568112.1|/7e-10/PREDICTED: Odobenus rosmarus divergens topoisomerase (DNA) II beta 180kDa (TOP2B), transcript variant X2, mRNA	sp|O42130|TOP2A_CHICK/0.0/DNA topoisomerase 2-alpha OS=Gallus gallus GN=TOP2A PE=2 SV=2	clv:102091898/0.0/TOP2A; topoisomerase (DNA) II alpha; K03164 DNA topoisomerase II [EC:5.99.1.3]	ECU04g0350_1/0.0/---	SM00433/5.9E-185/TopoisomeraseII	molecular_function:GO:0097159//organic cyclic compound binding;GO:1901363//heterocyclic compound binding;GO:0016853//isomerase activity;
CL3317.Contig2_All	968	4.84	29.08	2.50548	0.000493476	0.0121469	Up	NA	NA	NA	NA	NA	NA	NA
CL2480.Contig2_All	928	1.81	13	2.50546	0.00139965	0.0267854	Up	NA	NA	NA	NA	NA	NA	NA
CL4990.Contig2_All	3096	8.08	46.93	2.50536	1.93373e-05	0.000848216	Up	gi|906466690|gb|KNC28083.1|/0/hypothetical protein FF38_06260 [Lucilia cuprina]	gi|807027164|ref|XM_004524626.2|/1e-14/PREDICTED: Ceratitis capitata probable phospholipid-transporting ATPase VB (LOC101462161), transcript variant X6, mRNA	sp|Q9P241|AT10D_HUMAN/3e-140/Probable phospholipid-transporting ATPase VD OS=Homo sapiens GN=ATP10D PE=2 SV=3	mde:101899021/0.0/probable phospholipid-transporting ATPase VA; K01530 phospholipid-translocating ATPase [EC:3.6.3.1]	SPAC24B11.12c/1e-94/---	PF00702/3.0E-11/haloacid dehalogenase-like hydrolase	biological_process:GO:0045332//phospholipid translocation;cellular_component:GO:0016021//integral component of membrane;molecular_function:GO:0000287//magnesium ion binding;GO:0005524//ATP binding;GO:0004012//phospholipid-translocating ATPase activity;
Unigene18474_All	941	3.3	25.6	2.50434	0.00226657	0.0377697	Up	NA	NA	NA	NA	NA	NA	NA
Unigene13351_All	939	45.6	223.89	2.50317	1.64858e-20	1.23784e-17	Up	gi|557780948|ref|XP_005190095.1|/3.03087e-39/PREDICTED: heat shock protein 27 [Musca domestica]	NA	sp|P02518|HSP27_DROME/7e-36/Heat shock protein 27 OS=Drosophila melanogaster GN=Hsp27 PE=1 SV=2	mde:101897830/4e-40/heat shock protein 27; K09542 crystallin, alpha B	NA	PTHR11527/1.6E-36/--	NA
Unigene13852_All	2099	20.53	135.64	2.502	0.00041927	0.0107089	Up	gi|910314984|ref|XP_013181736.1|/1.96626e-76/PREDICTED: LOW QUALITY PROTEIN: kinesin-like protein KIF24 [Papilio xuthus]	gi|968057883|ref|XM_002002329.2|/2e-06/Drosophila mojavensis uncharacterized protein (Dmoj\GI13128), mRNA	sp|Q6NWW5|KIF24_MOUSE/1e-69/Kinesin-like protein KIF24 OS=Mus musculus GN=Kif24 PE=2 SV=2	cge:100770944/5e-70/Kif24; kinesin family member 24; K10393 kinesin family member 2/24	ECU11g0470/1e-80/---	SM00129/3.1E-81/Kinesin motor, catalytic domain. ATPase.	NA
CL5280.Contig1_All	612	44.76	265.04	2.50104	2.76187e-05	0.00115397	Up	NA	NA	NA	NA	NA	NA	NA
CL933.Contig4_All	1459	15.36	82.18	2.50093	2.35633e-06	0.000134124	Up	gi|734547579|gb|KHN75860.1|/2.66892e-39/Sialidase [Toxocara canis]	NA	sp|Q02817|MUC2_HUMAN/2e-26/Mucin-2 OS=Homo sapiens GN=MUC2 PE=1 SV=2	mze:101471083/8e-36/mucin-2-like; K10955 intestinal mucin-2	YPO2725/8e-16/---	PF01607/4.4E-11/Chitin binding Peritrophin-A domain	NA
Unigene7610_All	1825	7.02	47.75	2.50053	0.00114597	0.0230963	Up	NA	NA	NA	NA	NA	NA	NA
CL1161.Contig3_All	1007	27.6	194.46	2.4984	0.00107568	0.0221004	Up	gi|975100056|ref|XP_015265106.1|/6.65827e-35/PREDICTED: glycine-rich cell wall structural protein-like [Gekko japonicus]	gi|346711136|dbj|AK384228.1|/4e-09/Bombyx mori mRNA, clone: fcaL12K21	sp|O18740|K1C9_CANFA/3e-29/Keratin, type I cytoskeletal 9 OS=Canis familiaris GN=KRT9 PE=3 SV=1	cfa:609440/3e-30/LOR; loricrin; K10385 loricrin	XF0818/1e-23/---	NA	NA
CL7039.Contig2_All	1215	49.96	267.06	2.49812	2.27591e-06	0.000130273	Up	NA	NA	NA	NA	NA	NA	NA
Unigene21810_All	2301	30.1	199.7	2.49542	0.000580214	0.0137272	Up	gi|698406198|ref|XP_009810083.1|/1.07473e-14/PREDICTED: NADH-ubiquinone oxidoreductase chain 5-like, partial [Gavia stellata]	NA	sp|Q54J55|MYBX_DICDI/1e-08/Myb-like protein X OS=Dictyostelium discoideum GN=mybX PE=3 SV=1	pxy:105385547/1e-06/aspartyl/asparaginyl beta-hydroxylase; K00476 aspartate beta-hydroxylase [EC:1.14.11.16]	NA	NA	NA
Unigene14203_All	780	63.61	408.26	2.49307	0.000400213	0.0103621	Up	gi|910335575|ref|XP_013171260.1|/2.14824e-23/PREDICTED: ran-specific GTPase-activating protein 1-like [Papilio xuthus]	NA	sp|Q9ERU9|RBP2_MOUSE/2e-11/E3 SUMO-protein ligase RanBP2 OS=Mus musculus GN=Ranbp2 PE=1 SV=2	xma:102218559/6e-13/ranbp2; RAN binding protein 2; K12172 E3 SUMO-protein ligase RanBP2	ECU02g0140/4e-23/---	PS50196/18.34/Ran binding domain type 1 profile.	NA
CL1731.Contig2_All	1197	55.3	356.08	2.49124	0.000362951	0.00955726	Up	gi|123448346|ref|XP_001312904.1|/2.38455e-16/viral A-type inclusion protein [Trichomonas vaginalis G3]	NA	sp|O76329|ACTNB_DICDI/1e-14/Interaptin OS=Dictyostelium discoideum GN=abpD PE=1 SV=1	dre:557772/3e-14/im:7151086; si:ch211-250g4.3; K20478 golgin subfamily B member 1	aq_629/3e-11/---	NA	NA
CL2174.Contig2_All	2031	16.85	85.03	2.49111	1.08048e-08	1.14692e-06	Up	gi|170057834|ref|XP_001864658.1|/2.84661e-149/synaptic vesicle protein [Culex quinquefasciatus] &gt;gi|167877168|gb|EDS40551.1| synaptic vesicle protein [Culex quinquefasciatus]	NA	sp|Q02563|SV2A_RAT/2e-35/Synaptic vesicle glycoprotein 2A OS=Rattus norvegicus GN=Sv2a PE=1 SV=2	nvi:100123981/6e-83/synaptic vesicle glycoprotein 2B-like; K06258 MFS transporter, VNT family, synaptic vesicle glycoprotein 2	BS_araE/1e-15/---	PTHR24064:SF171/4.9E-192/--	cellular_component:GO:0016021//integral component of membrane;molecular_function:GO:0022857//transmembrane transporter activity;
Unigene15431_All	5799	73.28	450.93	2.49085	0.000190982	0.00573033	Up	gi|910343503|ref|XP_013175522.1|/0/PREDICTED: chromodomain-helicase-DNA-binding protein 8-like [Papilio xuthus]	gi|821464343|ref|XM_003759491.2|/1e-12/PREDICTED: Sarcophilus harrisii chromodomain helicase DNA binding protein 1 (CHD1), mRNA	sp|Q06A37|CHD7_CHICK/0.0/Chromodomain-helicase-DNA-binding protein 7 OS=Gallus gallus GN=CHD7 PE=2 SV=1	api:100164870/0.0/chromodomain-helicase-DNA-binding protein 7; K14437 chromodomain-helicase-DNA-binding protein 7 [EC:3.6.4.12]	ECU01g0350/0.0/---	PTHR10799:SF182/0.0/--	NA
Unigene10021_All	1433	36.27	234.1	2.49021	0.000429375	0.0108691	Up	gi|910316560|ref|XP_013182597.1|/2.14364e-113/PREDICTED: ATP-dependent RNA helicase DBP2-like [Papilio xuthus] &gt;gi|910336586|ref|XP_013171824.1| PREDICTED: ATP-dependent RNA helicase DBP2-like [Papilio xuthus]	gi|209878703|ref|XM_002140757.1|/2e-08/Cryptosporidium muris RN66 DEAD/DEAH box helicase family protein, mRNA	sp|Q92841|DDX17_HUMAN/2e-98/Probable ATP-dependent RNA helicase DDX17 OS=Homo sapiens GN=DDX17 PE=1 SV=2	dme:Dmel_CG10077/4e-100/CG10077 gene product from transcript CG10077-RA (EC:2.7.7.-); K12823 ATP-dependent RNA helicase DDX5/DBP2 [EC:3.6.4.13]	ECU08g1080/2e-113/---	PTHR24031/8.5E-116/--	molecular_function:GO:1901363//heterocyclic compound binding;GO:0097159//organic cyclic compound binding;
CL6479.Contig1_All	608	14.26	102.01	2.49003	0.00151506	0.0283667	Up	gi|915661429|gb|KOC64002.1|/2.76235e-60/Peptidyl-prolyl cis-trans isomerase [Habropoda laboriosa]	gi|939677916|ref|XM_014443481.1|/2e-16/PREDICTED: Microplitis demolitor peptidyl-prolyl cis-trans isomerase E (LOC103575985), transcript variant X2, mRNA	sp|P25007|PPIA_DROME/3e-59/Peptidyl-prolyl cis-trans isomerase OS=Drosophila melanogaster GN=Cyp1 PE=1 SV=2	hst:105181661/6e-61/peptidyl-prolyl cis-trans isomerase-like; K09565 peptidyl-prolyl isomerase F (cyclophilin D) [EC:5.2.1.8]	SPBC28F2.03/1e-53/---	PS00170/-/Cyclophilin-type peptidyl-prolyl cis-trans isomerase signature.	NA
Unigene15630_All	3009	7.66	42.68	2.48998	2.83182e-05	0.0011803	Up	gi|751234819|ref|XP_011171162.1|/2.03337e-56/PREDICTED: uncharacterized protein LOC105203928 [Solenopsis invicta]	NA	sp|Q9H5L6|THAP9_HUMAN/1e-16/DNA transposase THAP9 OS=Homo sapiens GN=THAP9 PE=1 SV=2	api:100162598/1e-16/adenosine 3'-phospho 5'-phosphosulfate transporter 1; K15276 solute carrier family 35 (adenosine 3'-phospho 5'-phosphosulfate transporter), member B2	NA	PTHR10725/6.6E-51/--	NA
Unigene39_All	1388	2.71	20.78	2.48874	0.00133721	0.0259207	Up	gi|313238136|emb|CBY13234.1|/1.21642e-30/unnamed protein product [Oikopleura dioica]	gi|156148669|emb|CU179746.6|/0.0/Zebrafish DNA sequence from clone RP71-42C1, complete sequence	NA	NA	NA	NA	NA
CL1390.Contig5_All	2824	42.87	211.36	2.4883	1.29568e-09	1.68333e-07	Up	gi|157123439|ref|XP_001653834.1|/7.57364e-90/AAEL001707-PA [Aedes aegypti] &gt;gi|108882927|gb|EAT47152.1| AAEL001707-PA [Aedes aegypti]	NA	sp|Q5R5D8|BODG_PONAB/2e-43/Gamma-butyrobetaine dioxygenase OS=Pongo abelii GN=BBOX1 PE=2 SV=1	aag:AaeL_AAEL001707/9e-91/AAEL001707-PA; K00471 gamma-butyrobetaine dioxygenase [EC:1.14.11.1]	mll1440/9e-25/---	PF02668/2.0E-38/Taurine catabolism dioxygenase TauD, TfdA family	biological_process:GO:0055114//oxidation-reduction process;molecular_function:GO:0016491//oxidoreductase activity;
CL1480.Contig6_All	4681	38.87	186.68	2.48555	1.37144e-10	2.23715e-08	Up	gi|512917698|ref|XP_004928951.1|/1.18741e-29/PREDICTED: limulus clotting factor C-like [Bombyx mori]	NA	sp|Q920S2|PRS41_MOUSE/1e-22/Serine protease 41 OS=Mus musculus GN=Prss41 PE=1 SV=1	pxy:105391575/1e-24/dynein heavy chain 7, axonemal-like; K10408 dynein heavy chain, axonemal	VC1649/2e-16/---	PS50240/21.902/Serine proteases, trypsin domain profile.	NA
CL4767.Contig1_All	2619	304.07	1578.37	2.48274	2.00115e-10	3.1633e-08	Up	NA	NA	NA	NA	NA	NA	NA
Unigene492_All	2106	5.85	44.04	2.48241	0.0023087	0.0382897	Up	gi|514655518|ref|XP_004999047.1|/1.61728e-78/AGC/PKC/ETA protein kinase [Salpingoeca rosetta] &gt;gi|326426908|gb|EGD72478.1| AGC/PKC/ETA protein kinase [Salpingoeca rosetta]	NA	sp|P28867|KPCD_MOUSE/5e-75/Protein kinase C delta type OS=Mus musculus GN=Prkcd PE=1 SV=3	tca:663551/2e-79/Pkc98E; calcium-independent protein kinase C; K18050 novel protein kinase C epsilon type [EC:2.7.11.13]	SPAC17G8.14c_2/3e-76/---	PS00107/-/Protein kinases ATP-binding region signature.	molecular_function:GO:0016740//transferase activity;
Unigene22492_All	1031	16.22	104.48	2.48125	0.000438021	0.0110496	Up	gi|832038083|ref|XP_012764684.1|/9.4155e-16/conserved Plasmodium protein, unknown function [Plasmodium reichenowi] &gt;gi|641579536|emb|CDO66098.1| conserved Plasmodium protein, unknown function [Plasmodium reichenowi]	NA	sp|Q6GR10|MAEA_XENLA/1e-11/Macrophage erythroblast attacher OS=Xenopus laevis GN=maea PE=2 SV=2	dpe:Dper_GL13856/1e-12/GL13856 gene product from transcript GL13856-RA; K18624 macrophage erythroblast attacher	NA	PS50896/8.297/LIS1 homology (LisH) motif profile.	NA
CL5644.Contig2_All	3238	19.52	139.24	2.47943	0.00137929	0.0265207	Up	gi|340374290|ref|XP_003385671.1|/0/PREDICTED: isoleucine--tRNA ligase, cytoplasmic [Amphimedon queenslandica]	gi|641755287|ref|XM_005279916.2|/8e-13/PREDICTED: Chrysemys picta bellii isoleucyl-tRNA synthetase (IARS), mRNA	sp|Q54YD4|SYIC_DICDI/0.0/Probable isoleucine--tRNA ligase, cytoplasmic OS=Dictyostelium discoideum GN=ileS PE=3 SV=1	aqu:100631398/0.0/Iars; isoleucine--tRNA ligase, cytoplasmic; K01870 isoleucyl-tRNA synthetase [EC:6.1.1.5]	YBL076c/0.0/---	PTHR11946/1.4E-131/--	biological_process:GO:0006428//isoleucyl-tRNA aminoacylation;cellular_component:GO:0005829//cytosol;molecular_function:GO:0004822//isoleucine-tRNA ligase activity;
Unigene3449_All	2323	82.02	439.38	2.47741	1.32463e-08	1.38026e-06	Up	gi|642113163|emb|CDQ69651.1|/2.67719e-13/unnamed protein product [Oncorhynchus mykiss]	gi|11094894|gb|AC084444.1|AC084444/1e-54/Caenorhabditis briggsae cosmid CB014E04, complete sequence	sp|P49756|RBM25_HUMAN/8e-13/RNA-binding protein 25 OS=Homo sapiens GN=RBM25 PE=1 SV=3	rno:54299/4e-12/Ncor1, Rxrip13; nuclear receptor co-repressor 1; K04650 nuclear receptor co-repressor 1	NA	NA	NA
Unigene6971_All	1641	7.55	42.31	2.47714	0.000103876	0.00348469	Up	NA	NA	NA	NA	NA	NA	NA
Unigene33481_All	2174	7.66	43.34	2.47674	7.59488e-05	0.00269666	Up	gi|929346091|ref|XP_014087268.1|/1.68971e-46/PREDICTED: uncharacterized protein LOC106615535 isoform X1 [Bactrocera oleae]	NA	NA	NA	NA	PTHR21456/1.7E-34/--	NA
Unigene18479_All	792	4.42	33.26	2.47524	0.00267796	0.0428491	Up	NA	NA	NA	NA	ECU09g1730/8e-21/---	PF05179/3.6E-7/RNA pol II accessory factor, Cdc73 family	NA
Unigene15750_All	1651	45.65	287.93	2.46544	0.000792731	0.0173119	Up	gi|74853180|sp|Q54KX0.1|GTAN_DICDI/7.54281e-17/RecName: Full=GATA zinc finger domain-containing protein 14	gi|929350216|ref|XM_014247219.1|/1e-06/PREDICTED: Bactrocera oleae nuclear transcription factor Y subunit gamma (LOC106627182), mRNA	sp|Q54KX0|GTAN_DICDI/7e-19/GATA zinc finger domain-containing protein 14 OS=Dictyostelium discoideum GN=gtaN PE=4 SV=1	mze:101471083/3e-14/mucin-2-like; K10955 intestinal mucin-2	SPAC23E2.01/2e-10/---	NA	NA
CL85.Contig2_All	1314	26.21	187.26	2.46283	0.00150332	0.0281779	Up	gi|910319163|ref|XP_013162430.1|/5.31085e-28/PREDICTED: nucleolin 1-like [Papilio xuthus]	gi|360041056|gb|HQ730921.1|/1e-06/Urechis unicinctus ETHE1 mRNA, complete cds	sp|Q4R4J7|NUCL_MACFA/5e-17/Nucleolin OS=Macaca fascicularis GN=NCL PE=2 SV=3	aam:106498351/2e-18/NCL; nucleolin; K11294 nucleolin	ECU03g0730/4e-27/---	PS50102/14.198/Eukaryotic RNA Recognition Motif (RRM) profile.	NA
Unigene16292_All	1029	4.57	32.09	2.46039	0.0010982	0.0224289	Up	NA	NA	NA	NA	NA	NA	NA
CL4625.Contig1_All	2304	11.8	81.73	2.45928	0.0011652	0.0234501	Up	gi|910336618|ref|XP_013171843.1|/1.09173e-75/PREDICTED: arginine--tRNA ligase-like [Papilio xuthus]	NA	sp|Q558Z0|SYRC_DICDI/3e-70/Probable arginine--tRNA ligase, cytoplasmic OS=Dictyostelium discoideum GN=argS1 PE=3 SV=1	xla:443863/2e-56/rars2; arginyl-tRNA synthetase 2, mitochondrial (EC:6.1.1.19); K01887 arginyl-tRNA synthetase [EC:6.1.1.19]	ECU08g0550/1e-81/---	PTHR11956/3.4E-182/--	NA
CL328.Contig9_All	2364	4.73	35.35	2.45865	0.0025941	0.0419011	Up	gi|910335719|ref|XP_013171344.1|/1.24329e-82/PREDICTED: double-strand break repair protein MRE11-like [Papilio xuthus]	NA	sp|Q60HE6|MRE11_MACFA/9e-69/Double-strand break repair protein MRE11A OS=Macaca fascicularis GN=MRE11A PE=2 SV=1	crg:105348988/1e-76/double-strand break repair protein MRE11A-like; K10865 double-strand break repair protein MRE11	ECU05g1280/1e-90/---	PTHR10139/2.5E-130/--	biological_process:GO:0009987//cellular process;molecular_function:GO:0016787//hydrolase activity;
Unigene7454_All	1420	34.36	207.31	2.45254	0.000422199	0.0107578	Up	gi|910313155|ref|XP_013173634.1|/8.1811e-70/PREDICTED: 6-phosphogluconate dehydrogenase, decarboxylating-like [Papilio xuthus]	gi|689542247|emb|LL999049.1|/1e-09/Strongyloides stercoralis genome assembly S_stercoralis_PV0001 ,scaffold SSTP_scaffold0000002	sp|P41570|6PGD_CERCA/1e-57/6-phosphogluconate dehydrogenase, decarboxylating OS=Ceratitis capitata GN=Pgd PE=2 SV=1	aec:105154495/1e-57/6-phosphogluconate dehydrogenase, decarboxylating; K00033 6-phosphogluconate dehydrogenase [EC:1.1.1.44 1.1.1.343]	ECU05g0860/8e-74/---	PF03446/6.0E-30/NAD binding domain of 6-phosphogluconate dehydrogenase	NA
CL4850.Contig2_All	2790	24.87	122.21	2.45183	2.52644e-11	4.62348e-09	Up	gi|170062231|ref|XP_001866577.1|/3.19458e-141/gamma glutamyl transpeptidase [Culex quinquefasciatus] &gt;gi|167880219|gb|EDS43602.1| gamma glutamyl transpeptidase [Culex quinquefasciatus]	NA	sp|P07314|GGT1_RAT/5e-95/Gamma-glutamyltranspeptidase 1 OS=Rattus norvegicus GN=Ggt1 PE=1 SV=4	cqu:CpipJ_CPIJ016229/4e-142/gamma glutamyl transpeptidase; K18592 gamma-glutamyltranspeptidase / glutathione hydrolase / leukotriene-C4 hydrolase [EC:2.3.2.2 3.4.19.13 3.4.19.14]	SPAC56E4.06c/1e-71/---	PR01210/5.1E-59/Gamma-glutamyltranspeptidase signature	NA
CL1390.Contig4_All	4492	166.64	778.4	2.45083	1.85404e-23	1.85615e-20	Up	gi|157123439|ref|XP_001653834.1|/9.34411e-125/AAEL001707-PA [Aedes aegypti] &gt;gi|108882927|gb|EAT47152.1| AAEL001707-PA [Aedes aegypti]	NA	sp|A1Z9P3|SHRM_DROME/3e-70/Protein Shroom OS=Drosophila melanogaster GN=Shroom PE=1 SV=2	aag:AaeL_AAEL001707/1e-125/AAEL001707-PA; K00471 gamma-butyrobetaine dioxygenase [EC:1.14.11.1]	mll1440/3e-28/---	PF02668/8.1E-38/Taurine catabolism dioxygenase TauD, TfdA family	NA
Unigene19963_All	1569	9.47	61.88	2.45031	0.00108295	0.0221972	Up	gi|910315114|ref|XP_013181809.1|/1.20792e-109/PREDICTED: probable glucose-repressible alcohol dehydrogenase transcriptional effector homolog [Papilio xuthus]	NA	sp|Q6IR85|CN6LA_XENLA/3e-65/CCR4-NOT transcription complex subunit 6-like-A OS=Xenopus laevis GN=cnot6l-a PE=2 SV=1	hmg:100199873/3e-69/CCR4-NOT transcription complex subunit 6-like; K12603 CCR4-NOT transcription complex subunit 6 [EC:3.1.13.4]	ECU11g0770_2/1e-69/---	PS51450/6.11/Leucine-rich repeat profile.	NA
Unigene14247_All	1579	34.47	220.15	2.44941	0.000996916	0.0208513	Up	gi|646704087|gb|KDR12442.1|/9.24163e-25/Ribosome-binding protein 1 [Zootermopsis nevadensis]	NA	sp|Q869E1|DNLI1_DICDI/2e-16/DNA ligase 1 OS=Dictyostelium discoideum GN=lig1 PE=3 SV=1	oaa:100091918/2e-16/SREK1; splicing regulatory glutamic acid/lysine-rich protein 1; K13165 splicing factor, arginine/serine-rich 12	aq_629/7e-11/---	NA	NA
Unigene16359_All	709	6.28	45.68	2.44565	0.00300047	0.0464095	Up	gi|985400564|ref|XP_015367961.1|/1.51182e-14/PREDICTED: chromobox protein homolog 3 [Diuraphis noxia]	NA	sp|P05205|HP1_DROME/2e-13/Heterochromatin protein 1 OS=Drosophila melanogaster GN=Su(var)205 PE=1 SV=2	tca:662223/7e-15/heterochromatin protein 1; K11585 chromobox protein 1	NA	PTHR22812/1.8E-19/--	NA
Unigene12230_All	440	10.53	68.98	2.44482	0.00109735	0.0224204	Up	NA	NA	NA	NA	NA	NA	NA
Unigene18356_All	498	3.99	29.68	2.44402	0.00274343	0.0435455	Up	NA	NA	NA	NA	NA	NA	NA
CL56.Contig4_All	3422	85.9	403.34	2.44309	2.00084e-09	2.47959e-07	Up	gi|1000200218|gb|KXJ73152.1|/0/hypothetical protein RP20_CCG016411 [Aedes albopictus]	gi|170071954|ref|XM_001870021.1|/1e-11/Culex quinquefasciatus sugar transporter, mRNA	sp|B4LPX5|TRET1_DROVI/3e-61/Facilitated trehalose transporter Tret1 OS=Drosophila virilis GN=Tret1 PE=3 SV=2	api:100162563/9e-85/facilitated trehalose transporter Tret1-2 homolog; K08145 MFS transporter, SP family, solute carrier family 2 (facilitated glucose transporter), member 8	BS_araE/4e-31/---	PTHR24063:SF59/1.7E-173/--	biological_process:GO:0035428//hexose transmembrane transport;GO:0046323//glucose import;cellular_component:GO:0005887//integral component of plasma membrane;molecular_function:GO:0005355//glucose transmembrane transporter activity;GO:0005351//sugar:proton symporter activity;
Unigene13472_All	2391	22.13	142.33	2.43971	0.00138285	0.0265634	Up	gi|74854023|sp|Q54NU9.1|TPSB_DICDI/2.72789e-53/RecName: Full=Alpha,alpha-trehalose-phosphate synthase [UDP-forming] B; AltName: Full=Trehalose-6-phosphate synthase B; AltName: Full=UDP-glucose-glucosephosphate glucosyltransferase B	NA	sp|Q54NU9|TPSB_DICDI/2e-55/Alpha,alpha-trehalose-phosphate synthase [UDP-forming] B OS=Dictyostelium discoideum GN=tpsB PE=3 SV=1	tca:659356/3e-12/alpha,alpha-trehalose-phosphate synthase [UDP-forming]; K16055 trehalose 6-phosphate synthase/phosphatase [EC:2.4.1.15 3.1.3.12]	PAE1272_2/8e-32/---	PTHR10788:SF6/4.0E-84/--	NA
Unigene19913_All	1462	8.89	55.75	2.43882	0.00120659	0.0240461	Up	gi|910319229|ref|XP_013162466.1|/1.25937e-97/PREDICTED: SEC1 family transport protein SLY1-like [Papilio xuthus]	NA	sp|Q8BRF7|SCFD1_MOUSE/1e-46/Sec1 family domain-containing protein 1 OS=Mus musculus GN=Scfd1 PE=1 SV=1	hmg:100202692/2e-48/scfd1; sec1 family domain-containing protein 1; K19998 sec1 family domain-containing protein 1	ECU03g0900/7e-105/---	PF00995/4.2E-60/Sec1 family	NA
CL714.Contig3_All	1811	30.83	157.8	2.43783	8.81864e-07	5.65656e-05	Up	gi|968094633|ref|XP_015025210.1|/9.40828e-133/uncharacterized protein Dvir_GJ17977, isoform C [Drosophila virilis] &gt;gi|946558495|gb|KRF77929.1| uncharacterized protein Dvir_GJ17977, isoform C [Drosophila virilis]	gi|170040073|ref|XM_001847785.1|/2e-12/Culex quinquefasciatus CRAL/TRIO domain-containing protein, mRNA	sp|Q5RFR0|TTPAL_PONAB/1e-41/Alpha-tocopherol transfer protein-like OS=Pongo abelii GN=TTPAL PE=2 SV=1	cmy:102938028/3e-35/RLBP1; retinaldehyde binding protein 1; K19625 retinaldehyde-binding protein 1	NA	PTHR10174:SF110/2.6E-106/--	biological_process:GO:0006810//transport;cellular_component:GO:0005622//intracellular;molecular_function:GO:0005215//transporter activity;
CL8130.Contig3_All	4285	15.92	123.42	2.43719	0.00192809	0.0335645	Up	gi|1000213567|gb|KXJ82977.1|/0/hypothetical protein RP20_CCG008614 [Aedes albopictus]	NA	sp|B5SNZ6|ABRA_PIG/1e-22/Actin-binding Rho-activating protein OS=Sus scrofa GN=ABRA PE=2 SV=1	aag:AaeL_AAEL010314/0.0/AAEL010314-PA; K10275 F-box and leucine-rich repeat protein 9	NA	PTHR23125/3.6E-83/--	NA
Unigene10198_All	545	13.13	84.18	2.43705	0.000562045	0.0134098	Up	gi|910341637|ref|XP_013174538.1|/3.16329e-37/PREDICTED: protein RER1-like [Papilio xuthus]	NA	sp|P52879|RER1_CAEEL/8e-30/Protein RER1 homolog OS=Caenorhabditis elegans GN=rer-1 PE=3 SV=1	NA	ECU08g0700/2e-46/---	PTHR10743:SF0/2.0E-45/--	NA
CL4619.Contig2_All	2200	542.29	2575.14	2.43461	6.54166e-11	1.11707e-08	Up	gi|170050716|ref|XP_001861436.1|/0/heat shock protein 70 B2 [Culex quinquefasciatus] &gt;gi|170050718|ref|XP_001861437.1| heat shock protein 70 B2 [Culex quinquefasciatus] &gt;gi|167872238|gb|EDS35621.1| heat shock protein 70 B2 [Culex quinquefasciatus] &gt;gi|167872239|gb|EDS35622.1| heat shock protein 70 B2 [Culex quinquefasciatus]	gi|159591|gb|M96661.1|MSQHSP70B/6e-59/Anopheles albimanus heat shock protein 70 (hsp70) gene (clone p70b), complete cds	sp|P41827|HSP74_ANOAL/0.0/Heat shock protein 70 B2 OS=Anopheles albimanus GN=HSP70B2 PE=3 SV=1	cqu:CpipJ_CPIJ011082/0.0/heat shock protein 70 B2; K03283 heat shock 70kDa protein 1/8	YAL005c/0.0/---	PS00297/-/Heat shock hsp70 proteins family signature 1.	molecular_function:GO:0005524//ATP binding;
Unigene18083_All	928	7.29	48.65	2.43457	0.00156466	0.0290081	Up	gi|910353560|ref|XP_013180794.1|/1.16013e-67/PREDICTED: uncharacterized protein LOC106127253 [Papilio xuthus]	NA	sp|P47825|TAF4_DROME/2e-07/Transcription initiation factor TFIID subunit 4 OS=Drosophila melanogaster GN=Taf4 PE=1 SV=1	api:100159915/9e-12/transcription initiation factor TFIID subunit 4; K03129 transcription initiation factor TFIID subunit 4	NA	PF05236/1.5E-30/Transcription initiation factor TFIID component TAF4 family	NA
Unigene1002_All	1258	6.49	44.3	2.43248	0.00163647	0.0299265	Up	gi|929773504|ref|XP_014161685.1|/8.48916e-20/hypothetical protein SARC_00041 [Sphaeroforma arctica JP610] &gt;gi|906959827|gb|KNC87783.1| hypothetical protein SARC_00041 [Sphaeroforma arctica JP610]	NA	NA	NA	SPBPI066_2/8e-19/---	PF01544/8.1E-37/CorA-like Mg2+ transporter protein	NA
Unigene11809_All	1050	156.86	926.71	2.4314	0.000412511	0.0105574	Up	gi|466305537|gb|EMP42701.1|/6.42544e-28/hypothetical protein UY3_00024 [Chelonia mydas]	gi|829797851|ref|XM_012771006.1|/9e-07/PREDICTED: Microcebus murinus NACHT and WD repeat domain containing 2 (NWD2), transcript variant X10, mRNA	sp|Q8IIG7|YPF05_PLAF7/2e-20/Uncharacterized protein PF11_0207 OS=Plasmodium falciparum (isolate 3D7) GN=PF11_0207 PE=4 SV=2	fab:101806355/2e-21/RP1L1; retinitis pigmentosa 1-like 1; K19538 retinitis pigmentosa 1	aq_629/2e-11/---	SM00293/4.3E-5/domain with conserved PWWP motif	NA
Unigene705_All	996	138.62	641.57	2.43119	4.81386e-19	2.92602e-16	Up	gi|307167794|gb|EFN61239.1|/4.33317e-63/Soma ferritin [Camponotus floridanus]	gi|939243272|ref|XM_014385452.1|/6e-08/PREDICTED: Cimex lectularius soma ferritin-like (LOC106661804), mRNA	sp|P42577|FRIS_LYMST/5e-61/Soma ferritin OS=Lymnaea stagnalis PE=2 SV=2	cfo:105257623/5e-64/soma ferritin; K00522 ferritin heavy chain [EC:1.16.3.2]	TM1128/2e-23/---	PTHR11431/2.7E-102/--	NA
CL6243.Contig1_All	564	9.41	58.57	2.42984	0.000699863	0.0157625	Up	gi|198437692|ref|XP_002131706.1|/9.23523e-06/PREDICTED: eukaryotic translation initiation factor 3 subunit G-like isoform X1 [Ciona intestinalis] &gt;gi|699238694|ref|XP_009857540.1| PREDICTED: eukaryotic translation initiation factor 3 subunit G-like isoform X2 [Ciona intestinalis]	NA	sp|A7SKE9|EIF3G_NEMVE/3e-07/Eukaryotic translation initiation factor 3 subunit G OS=Nematostella vectensis GN=v1g171563 PE=3 SV=1	cin:100178787/1e-06/eukaryotic translation initiation factor 3 subunit G-like; K03248 translation initiation factor 3 subunit G	ECU01g0840/7e-19/---	PS50102/11.384/Eukaryotic RNA Recognition Motif (RRM) profile.	NA
Unigene20587_All	1008	2.18	16.16	2.42978	0.00328419	0.0494643	Up	NA	NA	NA	NA	NA	NA	NA
Unigene380_All	1652	11.54	76.18	2.42865	0.00133639	0.0259148	Up	gi|148232018|ref|NP_001086048.1|/3.63288e-128/CTP synthase 2 [Xenopus laevis] &gt;gi|82184046|sp|Q6GME1.1|PYRG2_XENLA RecName: Full=CTP synthase 2; AltName: Full=CTP synthetase 2; AltName: Full=UTP--ammonia ligase 2 &gt;gi|49257564|gb|AAH74125.1| MGC81822 protein [Xenopus laevis]	gi|951021351|ref|XM_014605121.1|/1e-06/PREDICTED: Alligator mississippiensis CTP synthase 1 (CTPS1), transcript variant X2, mRNA	sp|Q6GME1|PYRG2_XENLA/3e-130/CTP synthase 2 OS=Xenopus laevis GN=ctps2 PE=2 SV=1	xla:444477/4e-129/ctps2; CTP synthase 2 (EC:6.3.4.2); K01937 CTP synthase [EC:6.3.4.2]	SPAC10F6.03c/5e-129/---	PF06418/1.8E-102/CTP synthase N-terminus	NA
Unigene5557_All	1006	3.45	23.9	2.42852	0.00129614	0.0253655	Up	gi|170059021|ref|XP_001865180.1|/2.13198e-49/conserved hypothetical protein [Culex quinquefasciatus] &gt;gi|167877875|gb|EDS41258.1| conserved hypothetical protein [Culex quinquefasciatus]	gi|422899299|gb|JQ613915.1|/7e-23/Camptochaeta tenuipalpalis voucher 566 16S ribosomal RNA gene, partial sequence; mitochondrial	sp|W4VS53|CRVP_TRILK/7e-20/CRISP/Allergen/PR-1 OS=Trittame loki PE=1 SV=1	aec:105145951/3e-18/venom allergen 3-like; K19919 cysteine-rich secretory protein	YKR013w/6e-06/---	PTHR10334/3.0E-59/--	NA
Unigene13521_All	1642	14.56	94.35	2.4269	0.000752053	0.0166181	Up	gi|585688357|ref|XP_006820663.1|/1.97966e-09/PREDICTED: putative uncharacterized protein DDB_G0282133-like [Saccoglossus kowalevskii]	NA	sp|Q8ID94|YPF12_PLAF7/8e-09/Uncharacterized protein MAL13P1.304 OS=Plasmodium falciparum (isolate 3D7) GN=MAL13P1.304 PE=4 SV=1	phu:Phum_PHUM167500/9e-07/GRIP and coiled-coil domain-containing protein, putative; K20282 GRIP and coiled-coil domain-containing protein 2	NA	NA	NA
CL252.Contig5_All	608	6.54	34.23	2.42656	3.23487e-05	0.00132239	Up	NA	gi|942204156|ref|XM_006011467.2|/2e-09/PREDICTED: Latimeria chalumnae heat shock cognate 71 kDa protein (LOC102367553), mRNA	NA	NA	NA	NA	NA
Unigene18319_All	1378	12.17	71.02	2.42631	0.000174578	0.0053375	Up	gi|910321508|ref|XP_013163700.1|/6.40603e-72/PREDICTED: rab GDP-dissociation inhibitor-like [Papilio xuthus]	NA	sp|Q5RCE1|GDIB_PONAB/1e-49/Rab GDP dissociation inhibitor beta OS=Pongo abelii GN=GDI2 PE=2 SV=1	dre:323765/2e-50/gdi2, Gdi3, fc09e02, wu:fc09e02, zgc:55919, zgc:77120; GDP dissociation inhibitor 2; K17255 Rab GDP dissociation inhibitor	ECU02g1410/3e-76/---	PR00891/3.173794E-26/Rab GDI/REP protein family signature	NA
Unigene22475_All	1221	5.91	40.61	2.42466	0.00262842	0.0423646	Up	gi|910321824|ref|XP_013163880.1|/8.16912e-20/PREDICTED: microtubule-associated protein RP/EB family member 1-like [Papilio xuthus]	NA	sp|Q6P848|MARE1_XENTR/4e-12/Microtubule-associated protein RP/EB family member 1 OS=Xenopus tropicalis GN=mapre1 PE=2 SV=1	dwi:Dwil_GK12829/7e-14/GK12829 gene product from transcript GK12829-RA; K10436 microtubule-associated protein, RP/EB family	ECU01g1030/2e-21/---	PTHR10623/9.6E-21/--	NA
Unigene2194_All	801	108.93	612.28	2.42462	3.06621e-06	0.000167797	Up	gi|831249576|ref|XP_012669514.1|/2.66705e-48/PREDICTED: altered inheritance of mitochondria protein 3-like [Otolemur garnettii]	NA	sp|P05790|FIBH_BOMMO/1e-28/Fibroin heavy chain OS=Bombyx mori GN=FIBH PE=1 SV=4	sko:100369475/4e-30/histone-lysine N-methyltransferase 2C-like; K09188 histone-lysine N-methyltransferase MLL3 [EC:2.1.1.43]	Cgl2013/1e-10/---	NA	NA
CL3363.Contig2_All	2011	8.03	49.13	2.42408	0.000797039	0.0173911	Up	gi|574975064|gb|ETW37171.1|/1.9598e-09/hypothetical protein PFTANZ_02103 [Plasmodium falciparum Tanzania (2000708)]	NA	sp|Q8IC32|Y7014_PLAF7/5e-06/Leucine-rich repeat and coiled-coil domain-containing protein PF07_0014 OS=Plasmodium falciparum (isolate 3D7) GN=PF07_0014 PE=4 SV=1	NA	ECU09g1860/6e-07/---	PF04762/1.4E-7/IKI3 family	NA
CL5280.Contig2_All	1766	154.39	840.01	2.42259	6.59872e-05	0.00240141	Up	gi|557764205|ref|XP_005181811.1|/1.19166e-07/PREDICTED: activating transcription factor 7-interacting protein 1 [Musca domestica] &gt;gi|557764207|ref|XP_005181812.1| PREDICTED: activating transcription factor 7-interacting protein 1 [Musca domestica]	NA	sp|Q54I18|SMEK_DICDI/1e-05/Suppressor of Mek1 OS=Dictyostelium discoideum GN=smkA PE=1 SV=1	NA	NA	NA	NA
Unigene521_All	598	6.17	32.5	2.42187	5.60787e-05	0.00209046	Up	NA	NA	NA	NA	NA	NA	NA
Unigene14283_All	389	22.29	139.3	2.42158	0.00101223	0.0211202	Up	gi|910343668|ref|XP_013175615.1|/5.57963e-17/PREDICTED: 60S ribosomal protein L35-2-like [Papilio xuthus]	NA	sp|Q4N756|RL35_THEPA/2e-13/60S ribosomal protein L35 OS=Theileria parva GN=RPL35 PE=3 SV=1	obi:106878171/8e-12/60S ribosomal protein L35-like; K02918 large subunit ribosomal protein L35e	ECU11g2060/8e-17/---	PTHR13872/5.8E-17/--	NA
CL5627.Contig1_All	2268	10.1	51.78	2.42059	5.23474e-06	0.000266742	Up	gi|751805491|ref|XP_011212977.1|/8.5158e-65/PREDICTED: uncharacterized protein LOC105232808 [Bactrocera dorsalis]	NA	sp|E1C3U7|LOXL2_CHICK/1e-15/Lysyl oxidase homolog 2 OS=Gallus gallus GN=LOXL2 PE=3 SV=1	crg:105340743/4e-29/uncharacterized LOC105340743; K09624 neurotrypsin [EC:3.4.21.-]	NA	SM00202/3.0E-26/Scavenger receptor Cys-rich	NA
Unigene7952_All	1745	21.17	127.12	2.42003	0.00071072	0.0159648	Up	gi|910316494|ref|XP_013182560.1|/1.65072e-94/PREDICTED: uncharacterized protein LOC106128643 [Papilio xuthus]	NA	sp|Q1JQC1|MFSD1_BOVIN/1e-18/Major facilitator superfamily domain-containing protein 1 OS=Bos taurus GN=MFSD1 PE=2 SV=1	aqu:100641334/3e-17/uncharacterized LOC100641334; K11131 H/ACA ribonucleoprotein complex subunit 4 [EC:5.4.99.-]	ECU10g1410/4e-104/---	PTHR24003:SF84/1.2E-45/--	NA
CL4021.Contig1_All	1073	60.82	287.4	2.41861	1.18799e-09	1.55132e-07	Up	gi|195430296|ref|XP_002063192.1|/1.25593e-34/uncharacterized protein Dwil_GK21796 [Drosophila willistoni] &gt;gi|194159277|gb|EDW74178.1| uncharacterized protein Dwil_GK21796 [Drosophila willistoni]	NA	sp|P48316|GA45A_MOUSE/2e-06/Growth arrest and DNA damage-inducible protein GADD45 alpha OS=Mus musculus GN=Gadd45a PE=1 SV=1	dwi:Dwil_GK21796/2e-35/GK21796 gene product from transcript GK21796-RA; K04402 growth arrest and DNA-damage-inducible protein	NA	PTHR10411/3.1E-45/--	biological_process:GO:0046662//regulation of oviposition;GO:0007254//JNK cascade;cellular_component:GO:0005634//nucleus;
Unigene19798_All	2680	30.05	200.63	2.41809	0.00203948	0.0349318	Up	gi|358339569|dbj|GAA47606.1|/5.16344e-48/hypothetical protein CLF_100574 [Clonorchis sinensis]	NA	sp|O96133|YB145_PLAF7/1e-33/Uncharacterized protein PFB0145c OS=Plasmodium falciparum (isolate 3D7) GN=PFB0145c PE=2 SV=1	dre:557772/6e-33/im:7151086; si:ch211-250g4.3; K20478 golgin subfamily B member 1	SSO2249/8e-28/---	NA	NA
Unigene2785_All	4888	28.02	129.39	2.41769	5.91618e-14	1.65972e-11	Up	gi|324120540|dbj|BAJ78661.1|/0/RNA polymerase II largest subunit [Teleogryllus emma]	gi|324120589|dbj|AB596933.1|/2e-42/Panorpa takenouchii RPB1 mRNA for RNA polymerase II largest subunit, partial cds, isolate: E-34	sp|P04052|RPB1_DROME/0.0/DNA-directed RNA polymerase II subunit RPB1 OS=Drosophila melanogaster GN=RpII215 PE=3 SV=4	pxy:105389151/0.0/DNA-directed RNA polymerase II subunit RPB1; K03006 DNA-directed RNA polymerase II subunit RPB1 [EC:2.7.7.6]	SPBC28F2.12/0.0/---	PTHR19376/0.0/--	NA
Unigene7854_All	600	31.07	193.48	2.41592	0.00111046	0.0226241	Up	gi|669305910|gb|KFD49448.1|/2.63287e-15/hypothetical protein M513_09715 [Trichuris suis]	gi|209165918|gb|EU926140.1|/9e-09/Lycosa singoriensis toxin-like structure LSTX-P5 precursor, mRNA, complete cds >gi|213032396|emb|FM864144.1| Lycosa singoriensis mRNA for toxin-like structure LSTX-P5 precursor (LSTX-P5 gene)	sp|Q55FI4|NOP58_DICDI/1e-12/Nucleolar protein 58 OS=Dictyostelium discoideum GN=nop58 PE=3 SV=1	mde:101891762/6e-11/ribosomal L1 domain-containing protein CG13096; K14775 ribosome biogenesis protein UTP30	L25762_1/9e-07/---	NA	NA
Unigene10211_All	1347	2.98	19.31	2.41584	0.00243786	0.0399334	Up	gi|157124619|ref|XP_001660487.1|/3.86781e-98/AAEL009936-PA [Aedes aegypti] &gt;gi|108873910|gb|EAT38135.1| AAEL009936-PA [Aedes aegypti]	gi|157124618|ref|XM_001660437.1|/3e-13/Aedes aegypti AAEL009936-RA mRNA	NA	NA	NA	NA	cellular_component:GO:0016021//integral component of membrane;
Unigene21894_All	1830	9.79	62.28	2.4152	0.0011699	0.0234905	Up	gi|471231350|ref|XP_004036855.1|/8.64505e-17/hypothetical protein IMG5_068460 [Ichthyophthirius multifiliis] &gt;gi|340506800|gb|EGR32869.1| hypothetical protein IMG5_068460 [Ichthyophthirius multifiliis]	NA	sp|Q54KX0|GTAN_DICDI/4e-13/GATA zinc finger domain-containing protein 14 OS=Dictyostelium discoideum GN=gtaN PE=4 SV=1	shr:100914520/2e-07/CHGB; chromogranin B; K19991 chromogranin-B	NA	SM00513/4.2E-4/Putative DNA-binding (bihelical) motif predicted to be involved in chromosomal organisation	NA
Unigene16267_All	967	11.76	75.3	2.41432	0.00165193	0.0301123	Up	gi|910316554|ref|XP_013182594.1|/1.74837e-13/PREDICTED: uncharacterized protein LOC106128677 [Papilio xuthus]	NA	sp|Q9NS56|TOPRS_HUMAN/1e-05/E3 ubiquitin-protein ligase Topors OS=Homo sapiens GN=TOPORS PE=1 SV=1	cin:100181669/3e-06/protein transport protein Sec16A-like; K20353 COPII coat assembly protein SEC16	ECU08g1630/7e-12/---	PS50103/15.103/Zinc finger C3H1-type profile.	NA
Unigene6145_All	4723	43.69	203.66	2.41178	5.30437e-12	1.09954e-09	Up	gi|62528997|gb|AAX84796.1|/3.72861e-148/CAPA-like receptor [Anopheles gambiae]	gi|524846409|gb|KC182787.1|/1e-06/Helicoverpa zea diapause hormone receptor mRNA, complete cds	sp|Q8ITC7|CAPAR_DROME/3e-126/Neuropeptides capa receptor OS=Drosophila melanogaster GN=CapaR PE=2 SV=3	crg:105317379/3e-68/neuromedin-U receptor 2-like; K05052 neuromedin U receptor 1	NA	PR00237/2.5E-39/Rhodopsin-like GPCR superfamily signature	NA
CL6502.Contig2_All	3374	17.66	113.46	2.41156	0.00179065	0.031865	Up	gi|290973087|ref|XP_002669281.1|/1.22116e-73/predicted protein [Naegleria gruberi] &gt;gi|284082826|gb|EFC36537.1| predicted protein [Naegleria gruberi]	NA	sp|P11497|ACACA_RAT/1e-67/Acetyl-CoA carboxylase 1 OS=Rattus norvegicus GN=Acaca PE=1 SV=1	bmy:Bm1_40045/7e-72/Carboxyl transferase domain containing protein; K11262 acetyl-CoA carboxylase / biotin carboxylase 1 [EC:6.4.1.2 6.3.4.14]	YNR016c_3/6e-65/---	PS50989/32.056/Acetyl-coenzyme A carboxyltransferase domain C-terminal region profile.	NA
CL6417.Contig1_All	844	6.59	37.43	2.41085	0.000124567	0.00405364	Up	NA	NA	NA	NA	NA	NA	NA
CL7326.Contig4_All	2813	18.42	108.9	2.40962	0.000164375	0.00508954	Up	gi|1000202687|gb|KXJ74732.1|/8.57252e-110/hypothetical protein RP20_CCG013059 [Aedes albopictus]	NA	sp|P12276|FAS_CHICK/1e-98/Fatty acid synthase OS=Gallus gallus GN=FASN PE=1 SV=5	aag:AaeL_AAEL008160/2e-110/AAEL008160-PA; K00665 fatty acid synthase, animal type [EC:2.3.1.85]	CAC3355/5e-57/---	PF02801/4.9E-33/Beta-ketoacyl synthase, C-terminal domain	biological_process:GO:0008152//metabolic process;molecular_function:GO:0003824//catalytic activity;
CL806.Contig1_All	6138	62.7	291.11	2.40757	5.30019e-07	3.59863e-05	Up	gi|1000202687|gb|KXJ74732.1|/0/hypothetical protein RP20_CCG013059 [Aedes albopictus]	NA	sp|P12276|FAS_CHICK/0.0/Fatty acid synthase OS=Gallus gallus GN=FASN PE=1 SV=5	aag:AaeL_AAEL008160/0.0/AAEL008160-PA; K00665 fatty acid synthase, animal type [EC:2.3.1.85]	CAC3355/2e-83/---	SM00825/5.3E-52/Beta-ketoacyl synthase	molecular_function:GO:0003824//catalytic activity;
CL1278.Contig14_All	4239	194.17	870.09	2.40659	2.17573e-10	3.40761e-08	Up	gi|1000207988|gb|KXJ78517.1|/0/hypothetical protein RP20_CCG004362 [Aedes albopictus] &gt;gi|1000208846|gb|KXJ79179.1| hypothetical protein RP20_CCG002065 [Aedes albopictus]	gi|970899599|ref|XM_015259977.1|/1e-36/PREDICTED: Diachasma alloeum RAC serine/threonine-protein kinase (LOC107040057), transcript variant X2, mRNA	sp|Q8INB9|AKT1_DROME/0.0/RAC serine/threonine-protein kinase OS=Drosophila melanogaster GN=Akt1 PE=1 SV=3	aag:AaeL_AAEL008823/0.0/AAEL008823-PA; K04456 RAC serine/threonine-protein kinase [EC:2.7.11.1]	SPAC17G8.14c_2/1e-88/---	PS51285/15.055/AGC-kinase C-terminal domain profile.	biological_process:GO:0006468//protein phosphorylation;molecular_function:GO:0004674//protein serine/threonine kinase activity;GO:0005524//ATP binding;
CL2803.Contig3_All	1146	14.05	95.88	2.40553	0.00309236	0.0474144	Up	gi|828190694|ref|XP_012554375.1|/5.86623e-25/PREDICTED: la-related protein 7-like [Hydra vulgaris]	NA	sp|Q7ZWE3|LARP7_DANRE/5e-17/La-related protein 7 OS=Danio rerio GN=larp7 PE=2 SV=1	hmg:100199382/7e-26/la-related protein 7-like; K15191 La-related protein 7	ECU09g0680/2e-33/---	PF05383/6.7E-17/La domain	NA
Unigene12238_All	646	29.47	181.51	2.40521	0.0013565	0.0261751	Up	gi|910314988|ref|XP_013181738.1|/1.74261e-21/PREDICTED: probable ADP-ribosylation factor GTPase-activating protein AGD9 [Papilio xuthus]	NA	sp|Q09531|YQP4_CAEEL/8e-17/Uncharacterized protein F07F6.4 OS=Caenorhabditis elegans GN=F07F6.4 PE=4 SV=2	aga:AgaP_AGAP005609/4e-17/AGAP005609-PA; K12493 ADP-ribosylation factor GTPase-activating protein 2/3	ECU11g0550/2e-28/---	PR00405/1.6E-18/HIV Rev interacting protein signature	NA
Unigene9607_All	991	5.11	31.79	2.40458	0.00129349	0.0253232	Up	gi|910335655|ref|XP_013171306.1|/3.46681e-105/PREDICTED: deoxyhypusine synthase-like [Papilio xuthus]	gi|991456157|emb|LT160030.1|/1e-08/Plasmodium berghei strain K173 genome assembly, chromosome: 10	sp|Q6AY53|DHYS_RAT/3e-84/Deoxyhypusine synthase OS=Rattus norvegicus GN=Dhps PE=2 SV=1	pbi:103053909/3e-84/DHPS; deoxyhypusine synthase; K00809 deoxyhypusine synthase [EC:2.5.1.46]	ECU09g0910/4e-109/---	PF01916/2.0E-104/Deoxyhypusine synthase	NA
CL1371.Contig2_All	949	17.61	84.41	2.40403	2.7071e-06	0.00015139	Up	gi|807041288|ref|XP_012161362.1|/4.54481e-83/PREDICTED: uncharacterized protein LOC101452925 isoform X4 [Ceratitis capitata]	gi|964129790|ref|XM_014907835.1|/6e-20/Drosophila ananassae uncharacterized protein, transcript variant B (Dana\GF12615), mRNA	sp|O75628|REM1_HUMAN/4e-06/GTP-binding protein REM 1 OS=Homo sapiens GN=REM1 PE=1 SV=2	aga:AgaP_AGAP007681/2e-83/AGAP007681-PA; K07847 Rad and Gem related GTP binding protein 1	NA	PTHR24070:SF222/3.8E-52/--	biological_process:GO:0007264//small GTPase mediated signal transduction;cellular_component:GO:0016020//membrane;GO:0005622//intracellular;molecular_function:GO:0005525//GTP binding;
CL1371.Contig3_All	2445	83.38	381.43	2.40203	2.51399e-12	5.32612e-10	Up	gi|751472924|ref|XP_011191799.1|/0/PREDICTED: uncharacterized protein LOC105218118 isoform X2 [Bactrocera cucurbitae]	gi|929377477|ref|XM_014243496.1|/7e-22/PREDICTED: Bactrocera oleae uncharacterized LOC106623869 (LOC106623869), partial mRNA	sp|O75628|REM1_HUMAN/3e-26/GTP-binding protein REM 1 OS=Homo sapiens GN=REM1 PE=1 SV=2	aga:AgaP_AGAP007681/0.0/AGAP007681-PA; K07847 Rad and Gem related GTP binding protein 1	SPAC17H9.09c/5e-13/---	PTHR24070/9.1E-153/--	biological_process:GO:0007264//small GTPase mediated signal transduction;cellular_component:GO:0016020//membrane;GO:0005622//intracellular;molecular_function:GO:0005525//GTP binding;
Unigene13569_All	2076	27.11	172.11	2.39563	0.000997277	0.0208513	Up	gi|910330534|ref|XP_013168566.1|/2.35767e-90/PREDICTED: serine/threonine-protein kinase pkpA-like [Papilio xuthus]	NA	sp|Q9H4A3|WNK1_HUMAN/1e-56/Serine/threonine-protein kinase WNK1 OS=Homo sapiens GN=WNK1 PE=1 SV=2	nvi:100123914/3e-60/uncharacterized LOC100123914; K08867 WNK lysine deficient protein kinase [EC:2.7.11.1]	YAR019c/2e-20/---	SM00220/2.4E-57/Serine/Threonine protein kinases, catalytic domain	NA
Unigene10128_All	797	18.5	121.83	2.39058	0.00164205	0.0300178	Up	NA	NA	NA	NA	NA	NA	NA
CL7411.Contig1_All	963	476.26	2506.61	2.39043	1.91571e-07	1.47753e-05	Up	gi|585658507|ref|XP_006816027.1|/6.54567e-45/PREDICTED: zinc finger protein 36, C3H1 type-like 3-like, partial [Saccoglossus kowalevskii]	NA	sp|O46598|HAVR1_CHLAE/3e-26/Hepatitis A virus cellular receptor 1 OS=Chlorocebus aethiops GN=HAVCR1 PE=1 SV=2	mcc:715333/5e-30/HAVCR1, TIM1; hepatitis A virus cellular receptor 1; K20413 hepatitis A virus cellular receptor 1	CAC0706/2e-10/---	NA	NA
Unigene17803_All	1072	21.52	101.4	2.39004	2.12561e-11	3.91803e-09	Up	gi|91077074|ref|XP_969460.1|/3.51483e-53/PREDICTED: alpha-tocopherol transfer protein [Tribolium castaneum] &gt;gi|270001735|gb|EEZ98182.1| hypothetical protein TcasGA2_TC000611 [Tribolium castaneum]	NA	sp|Q9D3D0|TTPAL_MOUSE/8e-18/Alpha-tocopherol transfer protein-like OS=Mus musculus GN=Ttpal PE=2 SV=3	dpe:Dper_GL26848/7e-38/GL26848 gene product from transcript GL26848-RA; K10693 E3 ubiquitin-protein ligase MYCBP2 [EC:2.3.2.27]	NA	PTHR10174/3.0E-62/--	NA
Unigene8005_All	1087	68.78	397.24	2.38911	0.000634154	0.0146591	Up	gi|910321342|ref|XP_013163602.1|/1.23054e-69/PREDICTED: transcription initiation factor IIB-like [Papilio xuthus] &gt;gi|910321720|ref|XP_013163822.1| PREDICTED: transcription initiation factor IIB-like [Papilio xuthus]	gi|354787439|gb|JN951940.1|/2e-07/Mus musculus targeted KO-first, conditional ready, lacZ-tagged mutant allele 1700003M02Rik:tm1a(EUCOMM)Hmgu; transgenic	sp|P29054|TF2B_XENLA/6e-44/Transcription initiation factor IIB OS=Xenopus laevis GN=gtf2b PE=2 SV=1	dre:324823/2e-45/gtf2b, wu:fc44c11, zgc:66258; general transcription factor IIB; K03124 transcription initiation factor TFIIB	ECU06g1100i/1e-68/---	PF08271/2.0E-10/TFIIB zinc-binding	NA
Unigene12297_All	604	7.29	49.02	2.38777	0.00276105	0.0437263	Up	gi|558596972|gb|EST43913.1|/2.63205e-07/U3 small nucleolar ribonucleoprotein MPP10 [Spironucleus salmonicida]	NA	NA	sko:100372634/2e-06/U3 small nucleolar ribonucleoprotein protein MPP10-like; K14559 U3 small nucleolar RNA-associated protein MPP10	ECU01g0330/6e-11/---	PF04006/2.2E-9/Mpp10 protein	NA
Unigene12171_All	783	21.97	139.64	2.3865	0.00199015	0.0343171	Up	gi|405962439|gb|EKC28114.1|/5.87167e-37/26S proteasome non-ATPase regulatory subunit 7 [Crassostrea gigas]	NA	sp|P26516|PSMD7_MOUSE/3e-36/26S proteasome non-ATPase regulatory subunit 7 OS=Mus musculus GN=Psmd7 PE=1 SV=2	crg:105332852/7e-38/26S proteasome non-ATPase regulatory subunit 7-like; K03038 26S proteasome regulatory subunit N8	ECU04g0420/5e-46/---	PTHR10540/1.1E-52/--	NA
CL174.Contig1_All	1478	29.24	171.82	2.38498	0.000580808	0.0137272	Up	NA	NA	NA	NA	ECU11g1870/6e-11/---	NA	NA
Unigene20375_All	1466	88.6	400.29	2.38372	2.48426e-21	1.9819e-18	Up	gi|195380267|ref|XP_002048892.1|/8.36477e-33/uncharacterized protein Dvir_GJ21062 [Drosophila virilis] &gt;gi|194143689|gb|EDW60085.1| uncharacterized protein Dvir_GJ21062 [Drosophila virilis]	NA	sp|P48316|GA45A_MOUSE/5e-08/Growth arrest and DNA damage-inducible protein GADD45 alpha OS=Mus musculus GN=Gadd45a PE=1 SV=1	dvi:Dvir_GJ21062/1e-33/GJ21062 gene product from transcript GJ21062-RB; K04402 growth arrest and DNA-damage-inducible protein	NA	PTHR10411/2.6E-40/--	NA
CL3918.Contig2_All	1444	44.21	213.27	2.38338	1.4474e-05	0.000657673	Up	gi|751790973|ref|XP_011205062.1|/1.20944e-60/PREDICTED: aldose reductase-like [Bactrocera dorsalis] &gt;gi|751790975|ref|XP_011205064.1| PREDICTED: aldose reductase-like [Bactrocera dorsalis]	NA	sp|P07943|ALDR_RAT/6e-48/Aldose reductase OS=Rattus norvegicus GN=Akr1b1 PE=1 SV=3	mde:101894281/9e-61/aldose reductase-like; K00011 aldehyde reductase [EC:1.1.1.21]	BH2158/3e-38/---	PTHR11732:SF161/2.3E-71/--	NA
Unigene16118_All	354	52.66	328.52	2.38225	0.00171019	0.0308221	Up	gi|961376610|gb|ALS05049.1|/5.02422e-10/60S acidic ribosomal protein P2 [Centropages tenuiremis] &gt;gi|961376638|gb|ALS05063.1| 60S acidic ribosomal protein P2 [Centropages tenuiremis]	NA	sp|O61463|RLA2_CRYST/5e-07/60S acidic ribosomal protein P2 OS=Cryptochiton stelleri PE=3 SV=1	api:100144894/5e-08/ribosomal protein P2-like; K02943 large subunit ribosomal protein LP2	SSO0342/6e-09/---	PF00428/1.3E-8/60s Acidic ribosomal protein	NA
Unigene7221_All	3354	38.64	249.53	2.38222	0.0012596	0.0248025	Up	gi|985484733|gb|AMD08910.1|/5.00265e-19/secretory calcium-binding phosphosphoprotein proline-glutamine-rich 4, partial [Lepisosteus oculatus]	NA	sp|Q9JIK1|CDHR5_RAT/1e-18/Cadherin-related family member 5 OS=Rattus norvegicus GN=Cdhr5 PE=1 SV=1	umr:103671106/8e-19/MUC2; mucin 2, oligomeric mucus/gel-forming; K10955 intestinal mucin-2	SP0117/4e-09/---	NA	NA
CL7033.Contig1_All	3515	24.14	152.41	2.38197	0.00143077	0.0272176	Up	gi|281203888|gb|EFA78084.1|/0/RNA polymerase II largest subunit [Polysphondylium pallidum PN500]	gi|31127019|gb|AF138981.2|/4e-27/Endeis laevis RNA polymerase II largest subunit mRNA, partial cds	sp|P35084|RPB1_DICDI/0.0/DNA-directed RNA polymerase II subunit rpb1 OS=Dictyostelium discoideum GN=polr2a PE=2 SV=2	umr:103660476/0.0/POLR2A; polymerase (RNA) II (DNA directed) polypeptide A, 220kDa; K03006 DNA-directed RNA polymerase II subunit RPB1 [EC:2.7.7.6]	ECU03g0290/0.0/---	PS00115/-/Eukaryotic RNA polymerase II heptapeptide repeat.	NA
Unigene2796_All	1761	12.49	59.66	2.37742	9.2537e-08	7.67006e-06	Up	gi|198422143|ref|XP_002119700.1|/3.55729e-27/PREDICTED: ADP-ribosylation factor 1 [Ciona intestinalis] &gt;gi|699243299|ref|XP_009858856.1| PREDICTED: ADP-ribosylation factor 1 [Ciona intestinalis]	NA	sp|P91924|ARF_DUGJA/6e-28/ADP-ribosylation factor OS=Dugesia japonica PE=2 SV=3	cin:100184752/4e-28/ADP-ribosylation factor 1; K07937 ADP-ribosylation factor 1	YDL192w/6e-24/---	PF00025/4.6E-30/ADP-ribosylation factor family	NA
Unigene5634_All	4166	146.26	663.75	2.37566	5.4519e-19	3.23678e-16	Up	gi|7505947|pir||T29578/9.81712e-20/hypothetical protein M03A1.5 - Caenorhabditis elegans	gi|31194042|gb|AC124550.4|/1e-06/Mus musculus BAC clone RP23-211F21 from chromosome 1, complete sequence	sp|P24499|ATP6_TRYBB/4e-06/ATP synthase subunit a OS=Trypanosoma brucei brucei GN=ATP6 PE=2 SV=1	NA	NA	NA	NA
CL4850.Contig1_All	2834	27.7	123.72	2.37547	3.31852e-13	8.26521e-11	Up	gi|170062231|ref|XP_001866577.1|/3.25625e-141/gamma glutamyl transpeptidase [Culex quinquefasciatus] &gt;gi|167880219|gb|EDS43602.1| gamma glutamyl transpeptidase [Culex quinquefasciatus]	NA	sp|P07314|GGT1_RAT/5e-95/Gamma-glutamyltranspeptidase 1 OS=Rattus norvegicus GN=Ggt1 PE=1 SV=4	cqu:CpipJ_CPIJ016229/4e-142/gamma glutamyl transpeptidase; K18592 gamma-glutamyltranspeptidase / glutathione hydrolase / leukotriene-C4 hydrolase [EC:2.3.2.2 3.4.19.13 3.4.19.14]	SPAC56E4.06c/1e-71/---	PR01210/5.1E-59/Gamma-glutamyltranspeptidase signature	NA
Unigene19585_All	3205	94	430.47	2.37454	8.74838e-16	3.19053e-13	Up	gi|262303389|gb|ACY44287.1|/6.54225e-61/translational elongation factor-2 [Dinothrombium pandorae]	NA	sp|P13060|EF2_DROME/1e-59/Elongation factor 2 OS=Drosophila melanogaster GN=EF2 PE=1 SV=4	mde:101889979/2e-60/elongation factor 2; K03234 elongation factor 2	YOR133w/2e-55/---	PF00009/2.5E-6/Elongation factor Tu GTP binding domain	NA
Unigene943_All	1449	23.5	132.9	2.37245	0.000414164	0.0105944	Up	gi|914573714|gb|KOB76179.1|/1.00458e-30/Chaperonin [Operophtera brumata]	NA	sp|Q9N358|TCPQ_CAEEL/1e-30/T-complex protein 1 subunit theta OS=Caenorhabditis elegans GN=cct-8 PE=1 SV=3	bmor:791084/4e-30/chaperonin; K09500 T-complex protein 1 subunit theta	ECU04g1020/2e-73/---	PTHR11353:SF26/5.5E-18/--	NA
Unigene12214_All	287	18.62	111.28	2.37161	0.00128372	0.0251706	Up	NA	gi|685048097|emb|LN596609.1|/2e-07/Cyprinus carpio genome assembly common carp genome ,scaffold 000010853	NA	NA	NA	NA	NA
Unigene15868_All	1793	9.25	54.05	2.37126	0.000500691	0.0122787	Up	gi|910336596|ref|XP_013171830.1|/0/PREDICTED: LOW QUALITY PROTEIN: probable elongator complex protein 3 [Papilio xuthus]	gi|685826800|emb|LN609528.1|/2e-18/Strongyloides ratti genome assembly S_ratti_ED321, chromosome : 1	sp|Q2KJ61|ELP3_BOVIN/0.0/Elongator complex protein 3 OS=Bos taurus GN=ELP3 PE=2 SV=2	pxy:105380714/0.0/probable elongator complex protein 3; K07739 elongator complex protein 3 [EC:2.3.1.48]	ECU08g1090/0.0/---	PF04055/1.8E-17/Radical SAM superfamily	molecular_function:GO:0003824//catalytic activity;
Unigene407_All	2273	10.9	68.39	2.37115	0.00185266	0.0326184	Up	gi|704155988|ref|XP_010133798.1|/2.42623e-27/PREDICTED: disintegrin and metalloproteinase domain-containing protein 17, partial [Buceros rhinoceros silvestris]	NA	sp|P78536|ADA17_HUMAN/1e-26/Disintegrin and metalloproteinase domain-containing protein 17 OS=Homo sapiens GN=ADAM17 PE=1 SV=1	acs:100563907/1e-27/adam17; ADAM metallopeptidase domain 17; K06059 disintegrin and metalloproteinase domain-containing protein 17 [EC:3.4.24.86]	NA	PF01421/1.2E-7/Reprolysin (M12B) family zinc metalloprotease	NA
CL3006.Contig1_All	4650	401.02	1745.91	2.3709	1.0798e-18	6.12584e-16	Up	gi|157132186|ref|XP_001662504.1|/8.86094e-94/AAEL012351-PA [Aedes aegypti] &gt;gi|108871255|gb|EAT35480.1| AAEL012351-PA [Aedes aegypti]	gi|687895224|emb|LK964338.1|/2e-08/Brugia pahangi genome assembly B_pahangi_Glasgow ,scaffold BPAG_contig0000025	sp|Q5RBU7|PCP_PONAB/4e-39/Lysosomal Pro-X carboxypeptidase OS=Pongo abelii GN=PRCP PE=2 SV=1	aag:AaeL_AAEL000759/4e-74/AAEL000759-PA; K11205 glutamate--cysteine ligase regulatory subunit	SPCC737.06c/1e-12/---	PF05577/1.2E-98/Serine carboxypeptidase S28	NA
Unigene9508_All	1520	7.07	35.25	2.36881	9.46694e-06	0.000451319	Up	gi|498945035|ref|XP_004522144.1|/1.49843e-40/PREDICTED: uncharacterized protein LOC101459024 [Ceratitis capitata] &gt;gi|498945041|ref|XP_004522145.1| PREDICTED: uncharacterized protein LOC101459024 [Ceratitis capitata] &gt;gi|498945053|ref|XP_004522147.1| PREDICTED: uncharacterized protein LOC101459024 [Ceratitis capitata] &gt;gi|807022949|ref|XP_012155570.1| PREDICTED: uncharacterized protein L…	gi|987976948|emb|LT160001.1|/9e-08/Macaca fascicularis complete genome, chromosome chr2	NA	NA	NA	NA	NA
Unigene16093_All	1280	41.85	240.21	2.36824	0.000525805	0.0127175	Up	gi|910319205|ref|XP_013162453.1|/1.25883e-26/PREDICTED: homeobox protein HD-10-like [Papilio xuthus] &gt;gi|910321604|ref|XP_013163758.1| PREDICTED: homeobox protein HD-10-like [Papilio xuthus]	gi|687895428|emb|LK964655.1|/1e-06/Brugia pahangi genome assembly B_pahangi_Glasgow ,scaffold BPAG_contig0000154	sp|Q54PU1|HBX10_DICDI/3e-09/Homeobox protein 10 OS=Dictyostelium discoideum GN=hbx10 PE=3 SV=1	pxy:105389903/9e-09/homeobox protein aristaless-like 4; K09329 paired mesoderm homeobox protein	ECU03g1170/2e-26/---	PTHR24324/4.6E-21/--	NA
Unigene11_All	2960	19.94	113.95	2.36816	0.000594074	0.0139459	Up	gi|910321278|ref|XP_013163565.1|/1.64447e-143/PREDICTED: DNA replication licensing factor mcm3-like [Papilio xuthus]	NA	sp|A4FUD9|MCM3_BOVIN/3e-107/DNA replication licensing factor MCM3 OS=Bos taurus GN=MCM3 PE=2 SV=1	hmg:100198097/8e-109/DNA replication licensing factor MCM3-like; K02541 DNA replication licensing factor MCM3 [EC:3.6.4.12]	ECU08g0290/9e-129/---	PTHR11630:SF46/1.8E-214/--	NA
CL659.Contig4_All	1484	16.74	77.38	2.36774	7.122e-09	7.99198e-07	Up	gi|470241698|ref|XP_004352424.1|/1.43178e-80/hypothetical protein DFA_09771 [Dictyostelium fasciculatum] &gt;gi|328867717|gb|EGG16099.1| hypothetical protein DFA_09771 [Dictyostelium fasciculatum]	NA	NA	nve:NEMVE_v1g168568/7e-33/hypothetical protein ; K20238 sphingolipid C9-methyltransferase [EC:2.1.1.317]	Zcfa/2e-86/---	PF02353/4.9E-83/Mycolic acid cyclopropane synthetase	NA
Unigene10247_All	400	2.07	14.36	2.36676	0.00275182	0.0436208	Up	NA	NA	NA	NA	NA	NA	NA
CL7503.Contig2_All	1043	32.6	194.49	2.36571	0.00121528	0.0241627	Up	gi|67475603|ref|XP_653492.1|/5.39916e-19/ubiquitin-like protein [Entamoeba histolytica HM-1:IMSS] &gt;gi|56470449|gb|EAL48106.1| ubiquitin-like protein [Entamoeba histolytica HM-1:IMSS] &gt;gi|459661817|gb|EMH76878.1| ubiquitin family protein [Entamoeba histolytica HM-1:IMSS-B] &gt;gi|472456927|gb|EMS11266.1| ubiquitin family protein [Entamoeba histolytica HM-3:IMSS]	NA	sp|Q9NIF3|UBQL_DICDI/1e-10/Ubiquilin OS=Dictyostelium discoideum GN=ubqln PE=1 SV=1	ccw:104692029/6e-10/UBQLN1; ubiquilin 1; K04523 ubiquilin	YMR276w/1e-10/---	SM00165/4.9E-8/Ubiquitin associated domain	NA
CL634.Contig1_All	730	13.62	84.34	2.3656	0.00226499	0.0377557	Up	gi|585688357|ref|XP_006820663.1|/7.19519e-07/PREDICTED: putative uncharacterized protein DDB_G0282133-like [Saccoglossus kowalevskii]	NA	sp|Q54G14|Y0266_DICDI/1e-06/Uncharacterized protein DDB_G0290685 OS=Dictyostelium discoideum GN=DDB_G0290685 PE=2 SV=2	NA	NA	NA	NA
CL591.Contig4_All	6297	15.27	85.25	2.36446	0.00172846	0.0310437	Up	gi|751458215|ref|XP_011183765.1|/0/PREDICTED: uncharacterized protein LOC105212996 isoform X2 [Bactrocera cucurbitae]	NA	sp|Q9NZW4|DSPP_HUMAN/6e-14/Dentin sialophosphoprotein OS=Homo sapiens GN=DSPP PE=1 SV=2	oaa:100075640/6e-08/ATRX; alpha thalassemia/mental retardation syndrome X-linked; K10779 transcriptional regulator ATRX [EC:3.6.4.12]	NA	PTHR21524:SF5/9.7E-17/--	NA
Unigene15920_All	1413	27.7	166.95	2.36404	0.0011208	0.0227453	Up	gi|910317112|ref|XP_013161312.1|/2.56304e-23/PREDICTED: dnaJ homolog subfamily C member 7-like [Papilio xuthus]	NA	sp|Q626I7|DNJ20_CAEBR/4e-13/DnaJ homolog dnj-20 OS=Caenorhabditis briggsae GN=dnj-20 PE=4 SV=1	cbr:CBG10993/3e-12/Cbr-dnj-7; C. briggsae CBR-DNJ-7 protein; K09523 DnaJ homolog subfamily C member 3	YJL073w/3e-14/---	PS50076/14.241/dnaJ domain profile.	NA
CL7284.Contig2_All	2721	30.73	139.6	2.36136	3.09611e-09	3.68488e-07	Up	gi|807044033|ref|XP_012162187.1|/0/PREDICTED: filamin-A isoform X4 [Ceratitis capitata]	gi|807044032|ref|XM_012306797.1|/2e-31/PREDICTED: Ceratitis capitata filamin-C (LOC101456312), transcript variant X11, mRNA	sp|P21333|FLNA_HUMAN/2e-35/Filamin-A OS=Homo sapiens GN=FLNA PE=1 SV=4	dan:Dana_GF11329/0.0/GF11329 gene product from transcript GF11329-RB; K04437 filamin	NA	PS50194/9.773/Filamin/ABP280 repeat profile.	NA
CL6887.Contig1_All	317	5.05	33.96	2.36114	0.00317423	0.0482967	Up	NA	NA	NA	NA	NA	NA	NA
CL1865.Contig2_All	2097	86.34	388.18	2.35789	1.58764e-08	1.60201e-06	Up	gi|470512360|ref|XP_004352477.1|/4.89689e-152/malate synthase A, putative [Acanthamoeba castellanii str. Neff] &gt;gi|440802061|gb|ELR23000.1| malate synthase A, putative [Acanthamoeba castellanii str. Neff]	gi|689946538|emb|LM434106.1|/5e-07/Nippostrongylus brasiliensis genome assembly N_brasiliensis_RM07_v1_5_4 ,scaffold NBR_scaffold0000715	sp|Q8T2K9|MASY_DICDI/1e-145/Malate synthase OS=Dictyostelium discoideum GN=masA PE=2 SV=2	nve:NEMVE_v1g160432/5e-135/hypothetical protein ; K01638 malate synthase [EC:2.3.3.9]	RSc1363/0.0/---	PS00510/-/Malate synthase signature.	molecular_function:GO:0003824//catalytic activity;
Unigene9965_All	1405	46.91	259.86	2.35576	0.000527303	0.0127416	Up	gi|910313273|ref|XP_013174375.1|/1.06689e-21/PREDICTED: nuclear transcription factor Y subunit A-8-like [Papilio xuthus]	NA	sp|Q54S29|NFYA_DICDI/2e-18/Nuclear transcription factor Y subunit alpha OS=Dictyostelium discoideum GN=nfyA PE=3 SV=1	fpg:101922310/2e-12/uncharacterized LOC101922310; K05699 actinin alpha	ECU03g1510/2e-19/---	SM00521/5.5E-18/CCAAT-Binding transcription Factor	NA
CL709.Contig2_All	1242	209.89	934.18	2.3556	6.88142e-10	9.57361e-08	Up	NA	NA	NA	NA	NA	NA	NA
CL3222.Contig3_All	2355	152.46	691.24	2.34828	1.87376e-14	5.51511e-12	Up	gi|157106415|ref|XP_001649311.1|/2.61906e-149/AAEL014684-PA [Aedes aegypti] &gt;gi|108868839|gb|EAT33064.1| AAEL014684-PA [Aedes aegypti]	NA	sp|P33270|CP6A2_DROME/5e-107/Cytochrome P450 6a2 OS=Drosophila melanogaster GN=Cyp6a2 PE=2 SV=2	aag:AaeL_AAEL014684/3e-150/CYP6F3; AAEL014684-PA; K14999 cytochrome P450, family 6 [EC:1.14.-.-]	VNG0422G/3e-29/---	PR00385/2.3E-12/P450 superfamily signature	molecular_function:GO:0005488//binding;GO:0016491//oxidoreductase activity;
Unigene2501_All	1859	12.07	56.46	2.34786	1.56118e-05	0.000702297	Up	gi|734547579|gb|KHN75860.1|/2.47665e-136/Sialidase [Toxocara canis]	NA	sp|Q02817|MUC2_HUMAN/2e-55/Mucin-2 OS=Homo sapiens GN=MUC2 PE=1 SV=2	myb:102241796/4e-86/MUC2; mucin 2, oligomeric mucus/gel-forming; K10955 intestinal mucin-2	Rv0304c/8e-27/---	PTHR22797:SF23/1.1E-23/--	NA
Unigene5510_All	1097	9.3	47.68	2.34503	0.000308415	0.00840292	Up	NA	NA	NA	NA	NA	NA	NA
Unigene14277_All	878	18.61	109.67	2.34452	0.00157355	0.0291306	Up	gi|910315142|ref|XP_013181825.1|/7.10872e-40/PREDICTED: eukaryotic translation initiation factor 2 subunit alpha-like [Papilio xuthus]	NA	sp|P41374|IF2A_DROME/1e-32/Eukaryotic translation initiation factor 2 subunit 1 OS=Drosophila melanogaster GN=eIF-2alpha PE=2 SV=1	bmor:693063/4e-38/eukaryotic translation initiation factor 2 alpha subunit; K03237 translation initiation factor 2 subunit 1	YJR007w/1e-39/---	PTHR10602/1.5E-49/--	NA
CL4523.Contig3_All	2714	30.15	133.16	2.34406	3.63295e-08	3.35427e-06	Up	NA	NA	NA	NA	NA	NA	NA
CL6764.Contig1_All	1103	65.91	367.77	2.34265	0.000955755	0.0201815	Up	gi|910321906|ref|XP_013163927.1|/3.97661e-15/PREDICTED: uncharacterized protein ECU07_0920-like [Papilio xuthus] &gt;gi|910322361|ref|XP_013164172.1| PREDICTED: uncharacterized protein ECU07_0920-like [Papilio xuthus]	gi|346708446|dbj|AK378574.1|/4e-09/Bombyx mori mRNA, clone: fner05B17	NA	NA	NA	NA	NA
CL4625.Contig2_All	2380	22.87	142.75	2.34191	0.00243304	0.0398671	Up	gi|910336618|ref|XP_013171843.1|/1.13109e-75/PREDICTED: arginine--tRNA ligase-like [Papilio xuthus]	NA	sp|Q558Z0|SYRC_DICDI/3e-70/Probable arginine--tRNA ligase, cytoplasmic OS=Dictyostelium discoideum GN=argS1 PE=3 SV=1	xla:443863/2e-56/rars2; arginyl-tRNA synthetase 2, mitochondrial (EC:6.1.1.19); K01887 arginyl-tRNA synthetase [EC:6.1.1.19]	ECU08g0550/2e-81/---	PR01038/1.6E-11/Arginyl-tRNA synthetase signature	NA
CL1854.Contig2_All	2821	34.76	205.17	2.34114	0.000996245	0.0208468	Up	gi|195153461|ref|XP_002017644.1|/5.36506e-128/GL17200 [Drosophila persimilis] &gt;gi|194113440|gb|EDW35483.1| GL17200 [Drosophila persimilis]	NA	sp|P32198|CPT1A_RAT/2e-93/Carnitine O-palmitoyltransferase 1, liver isoform OS=Rattus norvegicus GN=Cpt1a PE=1 SV=2	dpe:Dper_GL17200/6e-129/GL17200 gene product from transcript GL17200-RA; K08765 carnitine O-palmitoyltransferase 1, liver isoform [EC:2.3.1.21]	NA	PS00439/-/Acyltransferases ChoActase / COT / CPT family signature 1.	NA
Unigene11918_All	1029	12.87	78.33	2.34029	0.0025791	0.0417117	Up	gi|910321398|ref|XP_013163636.1|/1.19276e-103/PREDICTED: uncharacterized protein LOC106114861 [Papilio xuthus]	NA	NA	NA	NA	PTHR22949/1.9E-20/--	NA
Unigene16268_All	1492	4.31	28.25	2.34026	0.00314307	0.0479758	Up	gi|966653026|gb|KTF87928.1|/6.38147e-20/hypothetical protein cypCar_00005594 [Cyprinus carpio]	NA	sp|Q8VCX2|S35C2_MOUSE/2e-17/Solute carrier family 35 member C2 OS=Mus musculus GN=Slc35c2 PE=1 SV=1	cqu:CpipJ_CPIJ008744/2e-19/solute carrier family 35 member C2; K15280 solute carrier family 35, member C2	ECU06g1290/2e-39/---	PTHR11132/1.9E-47/--	NA
Unigene987_All	400	31.75	189.8	2.33873	0.00148142	0.02788	Up	NA	NA	NA	NA	NA	NA	NA
Unigene15578_All	3019	24.35	141.51	2.33815	0.000863574	0.0186516	Up	gi|910333999|ref|XP_013170411.1|/7.38602e-91/PREDICTED: structural maintenance of chromosomes protein 2-like, partial [Papilio xuthus]	NA	sp|P50533|SMC2_XENLA/2e-84/Structural maintenance of chromosomes protein 2 OS=Xenopus laevis GN=smc2 PE=1 SV=1	nvi:100116109/2e-89/Smc2; structural maintenance of chromosomes 2; K06674 structural maintenance of chromosome 2	ECU01g1160/1e-145/---	PTHR18937:SF9/8.3E-77/--	NA
Unigene17670_All	2211	32.97	184.21	2.33793	0.000722998	0.0161412	Up	gi|762140764|ref|XP_011453557.1|/1.05572e-128/PREDICTED: DNA replication licensing factor mcm4-like [Crassostrea gigas]	gi|766931430|ref|XM_011499594.1|/8e-06/PREDICTED: Ceratosolen solmsi marchali DNA replication licensing factor MCM4 (LOC105362220), mRNA	sp|P33991|MCM4_HUMAN/1e-126/DNA replication licensing factor MCM4 OS=Homo sapiens GN=MCM4 PE=1 SV=5	crg:105346597/1e-129/DNA replication licensing factor mcm4-like; K02212 DNA replication licensing factor MCM4 [EC:3.6.4.12]	ECU02g1150/3e-176/---	SM00350/1.0E-186/minichromosome maintenance proteins	NA
CL5740.Contig2_All	1318	5.42	33.61	2.3368	0.00230899	0.0382897	Up	gi|914579609|gb|KOB86029.1|/4.39465e-14/hypothetical protein PFDG_01427 [Plasmodium falciparum Dd2]	NA	sp|Q8I659|YPF11_PLAF7/3e-07/Uncharacterized protein PFB0765w OS=Plasmodium falciparum (isolate 3D7) GN=PFB0765w PE=4 SV=1	NA	NA	NA	NA
Unigene11564_All	1125	78.23	340.47	2.33671	1.1798e-08	1.24459e-06	Up	gi|780710521|ref|XP_011704408.1|/1.11678e-12/PREDICTED: titin [Wasmannia auropunctata]	NA	sp|Q9I7U4|TITIN_DROME/6e-07/Titin OS=Drosophila melanogaster GN=sls PE=1 SV=3	soc:105193636/1e-10/titin; K12567 titin [EC:2.7.11.1]	NA	NA	NA
CL2501.Contig1_All	825	45.88	202.24	2.33568	1.42999e-08	1.46317e-06	Up	gi|557780948|ref|XP_005190095.1|/2.38142e-39/PREDICTED: heat shock protein 27 [Musca domestica]	NA	sp|P02518|HSP27_DROME/4e-35/Heat shock protein 27 OS=Drosophila melanogaster GN=Hsp27 PE=1 SV=2	mde:101897830/3e-40/heat shock protein 27; K09542 crystallin, alpha B	NA	PTHR11527:SF109/7.7E-35/--	NA
CL3493.Contig1_All	2319	42.63	205.75	2.33188	7.81461e-06	0.000382277	Up	gi|999980070|gb|KXJ19244.1|/1.77347e-41/Glucosidase 2 subunit beta [Exaiptasia pallida]	NA	sp|Q95SX7|RTBS_DROME/5e-13/Probable RNA-directed DNA polymerase from transposon BS OS=Drosophila melanogaster GN=RTase PE=2 SV=1	ola:105354030/1e-09/gabrg3; gamma-aminobutyric acid (GABA) A receptor, gamma 3; K05186 gmma-aminobutyric acid receptor subunit gamma	NA	PS50878/14.513/Reverse transcriptase (RT) catalytic domain profile.	NA
Unigene6096_All	6094	79.34	337.9	2.32902	1.45368e-12	3.31347e-10	Up	gi|910343428|ref|XP_013175481.1|/1.01233e-60/PREDICTED: uncharacterized protein LOC106123612 [Papilio xuthus]	NA	sp|Q10126|YSM6_CAEEL/3e-19/Putative uncharacterized transposon-derived protein F52C9.6 OS=Caenorhabditis elegans GN=F52C9.6 PE=5 SV=1	pxy:105398789/5e-18/insulin-degrading enzyme-like; K01408 insulysin [EC:3.4.24.56]	NA	PTHR25952/3.2E-36/--	NA
Unigene638_All	1033	25.48	144.49	2.32754	0.00116997	0.0234905	Up	gi|929327720|ref|XP_014046967.1|/4.90234e-97/PREDICTED: glyceraldehyde-3-phosphate dehydrogenase [Salmo salar]	gi|815909545|ref|XM_012384967.1|/9e-07/PREDICTED: Bombus impatiens glyceraldehyde-3-phosphate dehydrogenase 2 (LOC100740415), mRNA	sp|Q9ESV6|G3PT_RAT/5e-97/Glyceraldehyde-3-phosphate dehydrogenase, testis-specific OS=Rattus norvegicus GN=Gapdhs PE=1 SV=1	obi:106884397/9e-97/glyceraldehyde-3-phosphate dehydrogenase-like; K00134 glyceraldehyde 3-phosphate dehydrogenase [EC:1.2.1.12]	ECU07g0800/5e-107/---	PTHR10836:SF31/1.1E-184/--	biological_process:GO:0044723//single-organism carbohydrate metabolic process;GO:0044281//small molecule metabolic process;molecular_function:GO:0016620//oxidoreductase activity, acting on the aldehyde or oxo group of donors, NAD or NADP as acceptor;GO:0000166//nucleotide binding;GO:0050662//coenzyme binding;
CL7563.Contig5_All	2457	113.76	514.95	2.32673	6.05191e-07	4.04448e-05	Up	gi|568255592|gb|ETN64343.1|/5.53627e-150/cytochrome P450 [Anopheles darlingi]	gi|801385634|ref|XM_012200700.1|/2e-06/PREDICTED: Atta cephalotes cytochrome P450 9e2-like (LOC105619173), mRNA	sp|Q9VG82|CP9F2_DROME/3e-122/Probable cytochrome P450 9f2 OS=Drosophila melanogaster GN=Cyp9f2 PE=2 SV=1	aag:AaeL_AAEL014605/2e-147/AAEL014605-PA; K15003 cytochrome P450, family 9 [EC:1.14.-.-]	AGc2890/4e-27/---	PF00067/5.4E-83/Cytochrome P450	molecular_function:GO:0005488//binding;GO:0016491//oxidoreductase activity;
Unigene9654_All	1081	13.77	82.27	2.32525	0.00204516	0.0350056	Up	gi|321466616|gb|EFX77610.1|/2.748e-29/hypothetical protein DAPPUDRAFT_213265 [Daphnia pulex]	NA	sp|Q9DE27|RUVB2_XENLA/2e-28/RuvB-like 2 OS=Xenopus laevis GN=ruvbl2 PE=2 SV=1	tru:101074647/4e-29/ruvbl2; RuvB-like AAA ATPase 2; K11338 RuvB-like protein 2 [EC:3.6.4.12]	YPL235w/9e-30/---	PF06068/4.3E-28/TIP49 C-terminus	NA
CL3483.Contig1_All	4398	33.84	155.96	2.32512	5.51465e-09	6.31316e-07	Up	gi|668462095|gb|KFB49599.1|/8.75964e-152/hypothetical protein ZHAS_00017613 [Anopheles sinensis]	NA	sp|Q6AY57|WIPI2_RAT/4e-94/WD repeat domain phosphoinositide-interacting protein 2 OS=Rattus norvegicus GN=Wipi2 PE=2 SV=1	cqu:CpipJ_CPIJ005486/4e-136/autophagy-specific gene 18; K17908 autophagy-related protein 18	NA	SM00320/24.0/WD40 repeats	NA
Unigene14240_All	441	7.29	42.56	2.32499	0.00179978	0.0319911	Up	NA	gi|666414685|emb|LL714597.1|/4e-07/Elaeophora elaphi genome assembly E_elaphi ,scaffold EEL_contig0002148	NA	NA	NA	NA	NA
Unigene22517_All	324	19.78	118.22	2.31968	0.00180191	0.0320118	Up	gi|910316868|ref|XP_013182775.1|/7.89862e-16/PREDICTED: 60S ribosomal protein L35a-like [Papilio xuthus] &gt;gi|910321420|ref|XP_013163649.1| PREDICTED: 60S ribosomal protein L35a-like [Papilio xuthus] &gt;gi|910334063|ref|XP_013170448.1| PREDICTED: 60S ribosomal protein L35a-like [Papilio xuthus]	NA	sp|P0DJ22|RL35A_TETTS/2e-08/60S ribosomal protein L35a OS=Tetrahymena thermophila (strain SB210) GN=RPL35A PE=1 SV=1	bmy:Bm1_38825/1e-11/60S ribosomal protein L35a; K02917 large subunit ribosomal protein L35Ae	ECU02g0900/2e-21/---	PF01247/3.5E-19/Ribosomal protein L35Ae	biological_process:GO:0006412//translation;cellular_component:GO:0005840//ribosome;
CL7563.Contig2_All	2745	53.07	251.08	2.31914	7.95249e-09	8.75082e-07	Up	gi|568255592|gb|ETN64343.1|/2.39879e-141/cytochrome P450 [Anopheles darlingi]	gi|801385634|ref|XM_012200700.1|/2e-06/PREDICTED: Atta cephalotes cytochrome P450 9e2-like (LOC105619173), mRNA	sp|Q9VG82|CP9F2_DROME/2e-111/Probable cytochrome P450 9f2 OS=Drosophila melanogaster GN=Cyp9f2 PE=2 SV=1	aag:AaeL_AAEL014605/8e-139/AAEL014605-PA; K15003 cytochrome P450, family 9 [EC:1.14.-.-]	BH0579/1e-26/---	PTHR24292/1.2E-176/--	molecular_function:GO:0005488//binding;GO:0016491//oxidoreductase activity;
CL1613.Contig1_All	4408	123.64	533.91	2.31903	3.80769e-08	3.49036e-06	Up	gi|1000215338|gb|KXJ84517.1|/1.56302e-116/hypothetical protein RP20_CCG023547 [Aedes albopictus]	gi|157131939|ref|XM_001662321.1|/3e-07/Aedes aegypti AAEL012272-RA mRNA	sp|Q3B7U9|FKBP8_RAT/2e-55/Peptidyl-prolyl cis-trans isomerase FKBP8 OS=Rattus norvegicus GN=Fkbp8 PE=2 SV=1	cqu:CpipJ_CPIJ004905/3e-116/FK506 binding protein; K09574 FK506-binding protein 8 [EC:5.2.1.8]	SPBC839.17c/9e-06/---	PF00254/5.5E-15/FKBP-type peptidyl-prolyl cis-trans isomerase	cellular_component:GO:0016020//membrane;
CL1944.Contig3_All	389	2.76	16.71	2.31788	0.00202536	0.03476	Up	NA	NA	NA	NA	NA	NA	NA
Unigene449_All	1551	18.3	107.34	2.31771	0.00226025	0.0377137	Up	gi|910316630|ref|XP_013182637.1|/5.22798e-65/PREDICTED: fimbrin-like [Papilio xuthus]	NA	sp|Q61233|PLSL_MOUSE/1e-24/Plastin-2 OS=Mus musculus GN=Lcp1 PE=1 SV=4	lcm:102360962/4e-27/PLS3; plastin-3; K17336 plastin-3	YDR129c/2e-21/---	PTHR19961:SF18/5.4E-40/--	NA
Unigene18374_All	348	12.39	69.4	2.31754	0.00132483	0.0257542	Up	gi|686629185|ref|XP_009307269.1|/4.84391e-29/RING-box protein 1 [Trypanosoma grayi] &gt;gi|657145104|gb|KEG14516.1| RING-box protein 1 [Trypanosoma grayi]	NA	sp|Q23457|RBX1_CAEEL/1e-28/RING-box protein 1 OS=Caenorhabditis elegans GN=rbx-1 PE=1 SV=1	dwi:Dwil_GK15981/7e-29/GK15981 gene product from transcript GK15981-RA; K03868 RING-box protein 1	ECU01g1095/3e-30/---	PTHR11210/9.2E-40/--	NA
CL5078.Contig2_All	2288	60.26	322.14	2.31704	0.000532683	0.0128467	Up	gi|118372626|ref|XP_001019508.1|/3.88737e-41/Myb-like DNA-binding domain protein [Tetrahymena thermophila SB210] &gt;gi|89301275|gb|EAR99263.1| Myb-like DNA-binding domain protein [Tetrahymena thermophila SB210]	gi|927134698|ref|XM_014055634.1|/8e-06/PREDICTED: Thamnophis sirtalis v-myb avian myeloblastosis viral oncogene homolog-like 1 (MYBL1), mRNA	sp|P34127|MYBA_DICDI/2e-41/Myb-like protein A OS=Dictyostelium discoideum GN=mybA PE=4 SV=2	mgp:100542523/7e-40/MYBL1; v-myb avian myeloblastosis viral oncogene homolog-like 1; K09421 myb-related protein	ECU11g1690/6e-41/---	PS51294/21.997/Myb-type HTH DNA-binding domain profile.	NA
CL372.Contig2_All	1869	8.24	49.27	2.31544	0.00268021	0.0428716	Up	gi|357625462|gb|EHJ75901.1|/1.06925e-62/hemolymph proteinase 6 [Danaus plexippus]	NA	sp|Q9VWU1|PSH_DROME/3e-52/Serine protease persephone OS=Drosophila melanogaster GN=psh PE=1 SV=1	soc:105196043/2e-40/uncharacterized LOC105196043; K09640 transmembrane protease serine 9 [EC:3.4.21.-]	VC1649/5e-15/---	PF00089/1.2E-49/Trypsin	NA
Unigene12226_All	1177	24.83	139.8	2.31505	0.000938441	0.01989	Up	gi|910322379|ref|XP_013164183.1|/2.6515e-28/PREDICTED: histone chaperone ASF1-like [Papilio xuthus]	NA	sp|Q75JC9|Y8484_DICDI/1e-17/Uncharacterized protein DDB_G0271670 OS=Dictyostelium discoideum GN=DDB_G0271670 PE=4 SV=1	fab:101806355/4e-14/RP1L1; retinitis pigmentosa 1-like 1; K19538 retinitis pigmentosa 1	ECU07g0130/7e-26/---	PF04729/5.6E-15/ASF1 like histone chaperone	NA
CL1414.Contig3_All	984	13.19	59.89	2.31028	3.12319e-05	0.00128186	Up	gi|829088107|ref|XP_012650468.1|/2.48658e-63/uncharacterized protein [Babesia microti strain RI]	NA	sp|Q2TA51|KRA55_MOUSE/1e-21/Keratin-associated protein 5-5 OS=Mus musculus GN=Krtap5-5 PE=2 SV=1	ola:101167013/1e-54/A disintegrin and metalloproteinase with thrombospondin motifs 3-like; K08619 a disintegrin and metalloproteinase with thrombospondin motifs 3 [EC:3.4.24.-]	NA	PTHR24637/2.8E-15/--	NA
Unigene14267_All	753	30.91	176.86	2.30926	0.00219267	0.0369238	Up	NA	NA	NA	NA	NA	PS00028/-/Zinc finger C2H2 type domain signature.	NA
Unigene22056_All	809	32.51	193.73	2.30858	0.00331328	0.049785	Up	gi|669214801|emb|CDW61134.1|/4.39922e-14/CAP domain containing protein [Trichuris trichiura]	NA	sp|Q54J55|MYBX_DICDI/7e-12/Myb-like protein X OS=Dictyostelium discoideum GN=mybX PE=3 SV=1	sko:100370734/4e-08/regulator of nonsense transcripts 3A-like; K14328 regulator of nonsense transcripts 3	jhp0377/8e-06/---	NA	NA
CL806.Contig7_All	6238	79.7	351.17	2.3083	1.54343e-09	1.95428e-07	Up	gi|557752064|ref|XP_005175784.1|/0/PREDICTED: fatty acid synthase [Musca domestica]	NA	sp|P12276|FAS_CHICK/0.0/Fatty acid synthase OS=Gallus gallus GN=FASN PE=1 SV=5	mde:101893120/0.0/fatty acid synthase; K00665 fatty acid synthase, animal type [EC:2.3.1.85]	CAC3355/1e-87/---	SM00827/3.1E-4/Acyl transferase domain in polyketide synthase (PKS) enzymes.	molecular_function:GO:0003824//catalytic activity;
CL2501.Contig3_All	1070	73.94	315.58	2.30729	6.42805e-14	1.77407e-11	Up	gi|557780948|ref|XP_005190095.1|/3.75511e-39/PREDICTED: heat shock protein 27 [Musca domestica]	gi|755893314|ref|XM_005190045.2|/1e-06/PREDICTED: Musca domestica heat shock protein 23-like (LOC101899033), mRNA	sp|P02518|HSP27_DROME/6e-37/Heat shock protein 27 OS=Drosophila melanogaster GN=Hsp27 PE=1 SV=2	mde:101897830/5e-40/heat shock protein 27; K09542 crystallin, alpha B	NA	PS01031/16.506/Heat shock hsp20 proteins family profile.	NA
Unigene13970_All	752	63.7	374.42	2.30726	0.00175787	0.0314262	Up	gi|313222347|emb|CBY39292.1|/2.12805e-57/unnamed protein product [Oikopleura dioica] &gt;gi|313224852|emb|CBY20644.1| unnamed protein product [Oikopleura dioica]	NA	sp|Q90YS3|RS2_ICTPU/2e-56/40S ribosomal protein S2 OS=Ictalurus punctatus GN=rps2 PE=2 SV=1	ame:409326/2e-57/RpS2, GB10861, Rps2e; 40S ribosomal protein S2; K02981 small subunit ribosomal protein S2e	ECU07g1700/7e-62/---	PTHR13718/9.0E-79/--	cellular_component:GO:0030529//intracellular ribonucleoprotein complex;
CL56.Contig6_All	4482	139.17	593.49	2.30724	2.01897e-09	2.48996e-07	Up	gi|1000200218|gb|KXJ73152.1|/0/hypothetical protein RP20_CCG016411 [Aedes albopictus]	gi|170071954|ref|XM_001870021.1|/2e-11/Culex quinquefasciatus sugar transporter, mRNA	sp|B4LPX5|TRET1_DROVI/3e-61/Facilitated trehalose transporter Tret1 OS=Drosophila virilis GN=Tret1 PE=3 SV=2	api:100162563/1e-84/facilitated trehalose transporter Tret1-2 homolog; K08145 MFS transporter, SP family, solute carrier family 2 (facilitated glucose transporter), member 8	BS_araE/5e-31/---	PTHR24063:SF59/1.7E-173/--	biological_process:GO:0035428//hexose transmembrane transport;GO:0046323//glucose import;cellular_component:GO:0005887//integral component of plasma membrane;molecular_function:GO:0005355//glucose transmembrane transporter activity;GO:0005351//sugar:proton symporter activity;
Unigene9969_All	1287	69.21	361.2	2.30579	0.000643552	0.0147945	Up	gi|910316750|ref|XP_013182706.1|/1.45054e-22/PREDICTED: protein pns1-like [Papilio xuthus]	gi|689933186|emb|LM416649.1|/1e-06/Enterobius vermicularis genome assembly E_vermicularis_Canary_Islands ,scaffold EVEC_scaffold0003082	sp|Q869R1|CTLHB_DICDI/5e-16/CTL-like protein DDB_G0274487 OS=Dictyostelium discoideum GN=DDB_G0274487 PE=3 SV=1	lcm:102347340/9e-07/SLC44A2; solute carrier family 44 (choline transporter), member 2; K15377 solute carrier family 44 (choline transporter-like protein), member 2/4/5	NA	PF04515/3.3E-23/Plasma-membrane choline transporter	NA
Unigene17434_All	4563	63.12	357.05	2.30479	0.00128715	0.0252281	Up	gi|296005566|ref|XP_002809099.1|/7.50549e-21/conserved Plasmodium protein, unknown function [Plasmodium falciparum 3D7] &gt;gi|225632047|emb|CAX64380.1| conserved Plasmodium protein, unknown function [Plasmodium falciparum 3D7]	NA	sp|Q8I3Z1|MLRR1_PLAF7/2e-17/MATH and LRR domain-containing protein PFE0570w OS=Plasmodium falciparum (isolate 3D7) GN=PFE0570w PE=2 SV=1	dre:101885561/8e-15/rp1l1b, si:dkey-33i22.3; retinitis pigmentosa 1-like 1b; K19538 retinitis pigmentosa 1	YLR106c/3e-09/---	NA	NA
CL1532.Contig4_All	3558	34.92	173.29	2.30451	0.000265495	0.00744407	Up	gi|751789233|ref|XP_011204113.1|/0/PREDICTED: tropomodulin isoform X8 [Bactrocera dorsalis]	gi|807021521|ref|XM_004521244.2|/5e-45/PREDICTED: Ceratitis capitata tropomodulin (LOC101448280), transcript variant X7, mRNA	sp|O01479|TMOD_CAEEL/2e-72/Tropomodulin OS=Caenorhabditis elegans GN=unc-94 PE=1 SV=2	dwi:Dwil_GK14144/9e-173/GK14144 gene product from transcript GK14144-RC; K10370 tropomodulin	NA	SM00368/0.95/Leucine rich repeat, ribonuclease inhibitor type	biological_process:GO:0007476//imaginal disc-derived wing morphogenesis;GO:0051694//pointed-end actin filament capping;cellular_component:GO:0005938//cell cortex;GO:0045169//fusome;molecular_function:GO:0003779//actin binding;GO:0005523//tropomyosin binding;
Unigene11625_All	2690	22.81	128.81	2.30431	0.00138166	0.0265505	Up	gi|156408425|ref|XP_001641857.1|/2.04705e-145/predicted protein [Nematostella vectensis] &gt;gi|156228997|gb|EDO49794.1| predicted protein [Nematostella vectensis]	gi|820849560|ref|XM_003693886.2|/2e-07/PREDICTED: Apis florea ribonucleoside-diphosphate reductase large subunit (LOC100871305), mRNA	sp|Q03604|RIR1_CAEEL/5e-144/Ribonucleoside-diphosphate reductase large subunit OS=Caenorhabditis elegans GN=rnr-1 PE=3 SV=1	hmg:100202999/4e-146/rrm1; ribonucleoside-diphosphate reductase large subunit; K10807 ribonucleoside-diphosphate reductase subunit M1 [EC:1.17.4.1]	SPAC1F7.05/3e-140/---	PS51161/11.283/ATP-cone domain profile.	biological_process:GO:0009263//deoxyribonucleotide biosynthetic process;cellular_component:GO:0005971//ribonucleoside-diphosphate reductase complex;molecular_function:GO:0004748//ribonucleoside-diphosphate reductase activity, thioredoxin disulfide as acceptor;
Unigene963_All	1062	11.7	64.43	2.30287	0.00143733	0.027283	Up	gi|910335627|ref|XP_013171289.1|/2.48359e-51/PREDICTED: uncharacterized protein C4G3.03-like [Papilio xuthus]	NA	NA	NA	NA	SM00320/12.0/WD40 repeats	NA
Unigene22544_All	580	13.94	79.9	2.3021	0.00233327	0.0385666	Up	gi|910341823|ref|XP_013174638.1|/4.94855e-37/PREDICTED: FAD-linked sulfhydryl oxidase ERV1-like [Papilio xuthus]	gi|78190331|gb|AC154844.2|/5e-07/Mus musculus BAC clone RP23-46K13 from chromosome 16, complete sequence	sp|Q63042|ALR_RAT/1e-22/FAD-linked sulfhydryl oxidase ALR OS=Rattus norvegicus GN=Gfer PE=1 SV=2	nvi:100678899/1e-24/FAD-linked sulfhydryl oxidase ALR; K17783 mitochondrial FAD-linked sulfhydryl oxidase [EC:1.8.3.2]	ECU06g1090/3e-36/---	PF04777/6.3E-27/Erv1 / Alr family	NA
CL1441.Contig5_All	1790	176.22	849.18	2.302	1.3039e-05	0.000599772	Up	gi|470439597|ref|XP_004339207.1|/5.9938e-23/phenylalanyl-tRNA synthetase beta subunit, putative [Acanthamoeba castellanii str. Neff] &gt;gi|440796085|gb|ELR17194.1| phenylalanyl-tRNA synthetase beta subunit, putative [Acanthamoeba castellanii str. Neff]	NA	NA	NA	NA	PF09414/1.6E-7/RNA ligase	NA
Unigene7920_All	1941	30.38	171.31	2.30131	0.00256401	0.0415333	Up	gi|910335511|ref|XP_013171222.1|/1.16718e-144/PREDICTED: vacuolar transporter chaperone 4-like [Papilio xuthus]	NA	NA	NA	ECU06g1420i_1/1e-135/---	PTHR10783/5.6E-159/--	NA
Unigene18221_All	1092	12.55	71.95	2.30064	0.00142601	0.0271473	Up	gi|910333361|ref|XP_013170067.1|/1.67848e-50/PREDICTED: LOW QUALITY PROTEIN: lysocardiolipin acyltransferase 1-like [Papilio xuthus]	NA	sp|Q6NYV8|LCLT1_DANRE/2e-19/Lysocardiolipin acyltransferase 1 OS=Danio rerio GN=lclat1 PE=1 SV=1	xtr:100216057/6e-19/lclat1, 1agpat8, agpat8, alcat1, lycat; lysocardiolipin acyltransferase 1 (EC:2.3.1.51); K13513 lysocardiolipin and lysophospholipid acyltransferase [EC:2.3.1.- 2.3.1.51]	ECU10g1260/2e-58/---	PF01553/8.0E-19/Acyltransferase	NA
CL1067.Contig12_All	1269	1212.97	5844.77	2.30022	8.9995e-07	5.75152e-05	Up	gi|34420856|gb|AAQ67670.1|/4.86339e-47/puff B-2 protein [Rhynchosciara americana]	NA	sp|P98088|MUC5A_HUMAN/4e-07/Mucin-5AC (Fragments) OS=Homo sapiens GN=MUC5AC PE=1 SV=3	xma:102216405/4e-06/ptprj; protein tyrosine phosphatase, receptor type, J; K05698 receptor-type tyrosine-protein phosphatase eta [EC:3.1.3.48]	BH3518/3e-10/---	NA	NA
CL759.Contig1_All	1642	5.26	30.14	2.2995	0.00164891	0.0301001	Up	gi|157128830|ref|XP_001655214.1|/5.4764e-68/AAEL002419-PA [Aedes aegypti] &gt;gi|108882169|gb|EAT46394.1| AAEL002419-PA [Aedes aegypti]	gi|751468065|ref|XM_011190844.1|/1e-10/PREDICTED: Bactrocera cucurbitae protein RUFY3 (LOC105216380), transcript variant X4, mRNA	sp|Q5R5R4|RUFY2_PONAB/2e-31/RUN and FYVE domain-containing protein 2 OS=Pongo abelii GN=RUFY2 PE=2 SV=1	cjo:107315722/1e-28/DNA replication ATP-dependent helicase/nuclease DNA2; K10742 DNA replication ATP-dependent helicase Dna2 [EC:3.6.4.12]	NA	SM00064/9.6E-23/Protein present in Fab1, YOTB, Vac1, and EEA1	NA
Unigene19997_All	1527	119.09	643.88	2.29865	0.000988783	0.0207247	Up	gi|910316572|ref|XP_013182604.1|/6.42517e-84/PREDICTED: polyadenylate-binding protein, cytoplasmic and nuclear-like [Papilio xuthus]	gi|998713322|ref|XM_015638976.1|/3e-07/PREDICTED: Parus major neurotrophic tyrosine kinase, receptor, type 3 (NTRK3), transcript variant X2, mRNA	sp|P21187|PABP_DROME/3e-52/Polyadenylate-binding protein OS=Drosophila melanogaster GN=pAbp PE=1 SV=3	api:100159585/2e-53/polyadenylate-binding protein 4-like; K13126 polyadenylate-binding protein	NA	PS50102/14.436/Eukaryotic RNA Recognition Motif (RRM) profile.	NA
CL7434.Contig2_All	1378	51.3	218.57	2.29831	5.75935e-11	9.93449e-09	Up	NA	gi|82568888|gb|AC165364.2|/2e-24/Mus musculus BAC clone RP23-75J20 from chromosome 3, complete sequence	NA	NA	NA	NA	NA
Unigene18291_All	973	31	168.82	2.29733	0.000801106	0.0174649	Up	gi|910313055|ref|XP_013172985.1|/1.07848e-10/PREDICTED: uncharacterized protein ECU09_1820-like [Papilio xuthus]	NA	NA	NA	NA	PF08059/1.5E-4/SEP domain	NA
CL1647.Contig2_All	3777	155.32	638.19	2.29657	7.82829e-16	2.89636e-13	Up	NA	NA	NA	NA	NA	NA	NA
CL2321.Contig2_All	2817	37.86	214.96	2.29413	0.00149941	0.0281252	Up	gi|465984406|gb|EMP36541.1|/2.47309e-32/hypothetical protein UY3_06274 [Chelonia mydas]	NA	sp|Q9NZW4|DSPP_HUMAN/2e-25/Dentin sialophosphoprotein OS=Homo sapiens GN=DSPP PE=1 SV=2	obi:106877384/2e-23/microtubule-associated protein futsch-like; K11657 remodeling and spacing factor 1	YOR054c/3e-10/---	NA	NA
Unigene15662_All	2579	21.01	120.12	2.29222	0.00193081	0.0335855	Up	gi|910313071|ref|XP_013173090.1|/1.4162e-103/PREDICTED: V-type proton ATPase subunit a-like [Papilio xuthus]	NA	sp|Q920R6|VPP4_MOUSE/1e-83/V-type proton ATPase 116 kDa subunit a isoform 4 OS=Mus musculus GN=Atp6v0a4 PE=2 SV=1	gja:107115497/1e-84/ATP6V0A4; ATPase, H+ transporting, lysosomal V0 subunit a4; K02154 V-type H+-transporting ATPase subunit a	ECU09g1790/5e-110/---	PTHR11629:SF63/1.9E-183/--	NA
Unigene15954_All	445	67.17	378.18	2.29157	0.00167694	0.0304264	Up	gi|831784710|ref|XP_012757554.1|/6.75241e-07/hypothetical protein SAMD00019534_015090 [Acytostelium subglobosum LB1] &gt;gi|735858186|dbj|GAM18334.1| hypothetical protein SAMD00019534_015090 [Acytostelium subglobosum LB1]	NA	sp|Q03409|RS25_DICDI/2e-07/40S ribosomal protein S25 OS=Dictyostelium discoideum GN=rps25 PE=3 SV=1	nvi:100116025/1e-06/40S ribosomal protein S25; K02975 small subunit ribosomal protein S25e	ECU08g1070/5e-13/---	PF03297/8.8E-14/S25 ribosomal protein	NA
CL6070.Contig1_All	1826	4.46	24.91	2.29112	0.000847011	0.0183249	Up	NA	NA	NA	NA	NA	NA	NA
Unigene11782_All	719	75.72	421.67	2.2901	0.00125918	0.0248025	Up	gi|817737363|ref|XP_012333638.1|/8.87305e-71/60S ribosomal protein L10-like protein [Plasmodium fragile] &gt;gi|772401550|gb|KJP89856.1| 60S ribosomal protein L10-like protein [Plasmodium fragile]	NA	sp|Q54J69|RL10_DICDI/6e-68/60S ribosomal protein L10 OS=Dictyostelium discoideum GN=rpl10 PE=1 SV=2	loa:LOAG_04367/2e-65/60S ribosomal protein L10; K02866 large subunit ribosomal protein L10e	ECU08g1570/3e-70/---	PTHR11726/6.3E-133/--	biological_process:GO:0006412//translation;cellular_component:GO:0005840//ribosome;molecular_function:GO:0003735//structural constituent of ribosome;
Unigene19681_All	2874	66.37	366.39	2.28798	0.00134377	0.0259888	Up	gi|910313255|ref|XP_013174264.1|/8.24717e-100/PREDICTED: aminopeptidase 2-like [Papilio xuthus]	gi|919101471|ref|XM_013531646.1|/4e-11/PREDICTED: Lingula anatina glutamyl aminopeptidase-like (LOC106156403), transcript variant X3, mRNA	sp|P55786|PSA_HUMAN/8e-90/Puromycin-sensitive aminopeptidase OS=Homo sapiens GN=NPEPPS PE=1 SV=2	gga:427122/7e-96/ERAP1; endoplasmic reticulum aminopeptidase 1; K09604 adipocyte-derived leucine aminopeptidase [EC:3.4.11.-]	YKL157w/6e-98/---	PF01433/1.1E-40/Peptidase family M1	NA
Unigene13715_All	945	15.85	89.72	2.28661	0.00163507	0.0299116	Up	NA	NA	NA	NA	NA	NA	NA
CL1993.Contig3_All	1094	8.49	50.22	2.28641	0.000853403	0.0184475	Up	NA	NA	NA	NA	NA	NA	NA
Unigene16264_All	2291	7.5	44.54	2.28569	0.0024488	0.0400611	Up	gi|154418773|ref|XP_001582404.1|/1.18055e-13/viral A-type inclusion protein [Trichomonas vaginalis G3]	NA	sp|Q8IIG1|YK213_PLAF7/4e-10/Uncharacterized protein PF11_0213 OS=Plasmodium falciparum (isolate 3D7) GN=PF11_0213 PE=2 SV=2	bom:102286344/1e-07/CENPE; centromere protein E, 312kDa; K11498 centromeric protein E	NA	NA	NA
Unigene17943_All	1457	31.86	189.68	2.28374	0.00320448	0.0486613	Up	NA	NA	NA	NA	NA	NA	NA
Unigene15973_All	1092	8.61	46.11	2.28354	0.000776732	0.0170427	Up	gi|675873210|ref|XP_009022165.1|/5.63967e-14/hypothetical protein HELRODRAFT_192806 [Helobdella robusta] &gt;gi|555696582|gb|ESN99814.1| hypothetical protein HELRODRAFT_192806 [Helobdella robusta]	NA	sp|Q9H6Y7|RN167_HUMAN/4e-11/E3 ubiquitin-protein ligase RNF167 OS=Homo sapiens GN=RNF167 PE=1 SV=1	lcm:102351163/5e-11/E3 ubiquitin-protein ligase RNF167-like; K15692 E3 ubiquitin-protein ligase RNF13 [EC:2.3.2.27]	ECU07g0330/9e-06/---	SM00184/3.0E-7/Ring finger	NA
Unigene14213_All	535	4.94	30.25	2.28227	0.00274687	0.0435694	Up	NA	NA	NA	NA	NA	NA	NA
CL4509.Contig2_All	1577	58.38	305.29	2.28195	0.000528259	0.0127526	Up	gi|910335637|ref|XP_013171295.1|/2.11087e-53/PREDICTED: alpha-actinin-like protein 1 [Papilio xuthus]	NA	sp|Q62261|SPTB2_MOUSE/6e-46/Spectrin beta chain, non-erythrocytic 1 OS=Mus musculus GN=Sptbn1 PE=1 SV=2	dvi:Dvir_GJ12986/8e-48/GJ12986 gene product from transcript GJ12986-RB; K06115 spectrin beta	ECU09g0290/5e-60/---	PF00307/1.6E-14/Calponin homology (CH) domain	NA
Unigene15604_All	2157	30.32	156.78	2.28153	0.000761683	0.0167702	Up	gi|910341148|ref|XP_013174273.1|/0/PREDICTED: glutamine--fructose-6-phosphate aminotransferase [isomerizing]-like [Papilio xuthus]	gi|205277413|ref|NM_013528.3|/8e-09/Mus musculus glutamine fructose-6-phosphate transaminase 1 (Gfpt1), mRNA	sp|P82808|GFPT1_RAT/0.0/Glutamine--fructose-6-phosphate aminotransferase [isomerizing] 1 OS=Rattus norvegicus GN=Gfpt1 PE=1 SV=3	spu:585886/0.0/glutamine--fructose-6-phosphate aminotransferase [isomerizing] 2; K00820 glucosamine--fructose-6-phosphate aminotransferase (isomerizing) [EC:2.6.1.16]	ECU07g1280/0.0/---	PS51464/18.924/SIS domain profile.	NA
Unigene20024_All	750	13.51	72.55	2.27801	0.00140256	0.0268168	Up	gi|910355623|ref|XP_013181501.1|/3.29939e-10/PREDICTED: ADP-ribosylation factor GTPase-activating protein AGD10-like [Papilio xuthus]	NA	sp|A1L520|ARFG2_BOVIN/3e-09/ADP-ribosylation factor GTPase-activating protein 2 OS=Bos taurus GN=ARFGAP2 PE=2 SV=1	crg:105338055/1e-08/ADP-ribosylation factor GTPase-activating protein 2-like; K12493 ADP-ribosylation factor GTPase-activating protein 2/3	ECU08g1690/1e-12/---	PF01412/4.1E-12/Putative GTPase activating protein for Arf	NA
CL1441.Contig2_All	3091	920.28	3784.79	2.27488	3.32125e-28	4.98754e-25	Up	gi|906464687|gb|KNC26473.1|/5.61222e-102/hypothetical protein FF38_08600 [Lucilia cuprina]	gi|968073207|ref|XM_002071575.2|/6e-66/Drosophila willistoni uncharacterized protein (Dwil\GK25049), mRNA	sp|Q5R5U1|RAB10_PONAB/2e-83/Ras-related protein Rab-10 OS=Pongo abelii GN=RAB10 PE=2 SV=1	dwi:Dwil_GK25049/9e-103/GK25049 gene product from transcript GK25049-RA; K07903 Ras-related protein Rab-10	ECU03g1430/8e-41/---	PF09414/1.6E-7/RNA ligase	biological_process:GO:0046331//lateral inhibition;GO:0016192//vesicle-mediated transport;GO:0045175//basal protein localization;GO:0007295//growth of a germarium-derived egg chamber;GO:0032482//Rab protein signal transduction;cellular_component:GO:0031982//vesicle;GO:0043025//neuronal cell body;GO:0031254//cell trailing edge;GO:0045202//synapse;GO:0055037//recycling endosome;GO:0045178//basal par…
CL5514.Contig2_All	1662	6.97	35.33	2.2741	0.00110369	0.0225318	Up	gi|907682180|ref|XP_013106462.1|/7.14767e-15/PREDICTED: larval cuticle protein LCP-30 isoform X2 [Stomoxys calcitrans]	NA	NA	NA	NA	NA	biological_process:GO:0042381//hemolymph coagulation;cellular_component:GO:0005576//extracellular region;
CL4767.Contig2_All	1525	104.19	443.18	2.27081	3.11031e-10	4.61646e-08	Up	NA	NA	NA	NA	NA	NA	NA
Unigene18288_All	751	27.97	149.67	2.26963	0.00131217	0.0256104	Up	gi|910349532|ref|XP_013178794.1|/3.5077e-60/PREDICTED: probable proteasome subunit beta type-2 [Papilio xuthus]	NA	sp|Q9JHW0|PSB7_RAT/2e-50/Proteasome subunit beta type-7 OS=Rattus norvegicus GN=Psmb7 PE=1 SV=1	hmg:100204701/2e-50/proteasome subunit beta type-7-like; K02739 20S proteasome subunit beta 2 [EC:3.4.25.1]	SPAC22D3.07/1e-43/---	PTHR11599:SF44/3.4E-85/--	cellular_component:GO:0044424//intracellular part;molecular_function:GO:0008233//peptidase activity;
Unigene18257_All	661	114.3	485.62	2.26952	7.56724e-10	1.04707e-07	Up	gi|157133824|ref|XP_001656295.1|/3.5814e-09/AAEL012876-PA [Aedes aegypti] &gt;gi|765339675|ref|XP_011493690.1| AAEL012876-PB [Aedes aegypti] &gt;gi|108870698|gb|EAT34923.1| AAEL012876-PA [Aedes aegypti] &gt;gi|403183316|gb|EJY58005.1| AAEL012876-PB [Aedes aegypti]	NA	NA	NA	NA	NA	NA
CL1595.Contig1_All	1373	64.12	363.99	2.26728	0.00186282	0.032752	Up	NA	NA	NA	NA	NA	NA	NA
Unigene15561_All	2641	34.04	191.51	2.26626	0.00231747	0.0383799	Up	gi|910316778|ref|XP_013182722.1|/1.71854e-112/PREDICTED: FACT complex subunit spt16-like [Papilio xuthus]	NA	sp|Q9Y5B9|SP16H_HUMAN/1e-78/FACT complex subunit SPT16 OS=Homo sapiens GN=SUPT16H PE=1 SV=1	aam:106498857/9e-69/CHD8; chromodomain helicase DNA binding protein 8; K04494 chromodomain helicase DNA binding protein 8 [EC:3.6.4.12]	ECU03g0420/6e-140/---	PTHR13980/4.7E-115/--	NA
Unigene22499_All	926	27.39	144.79	2.26615	0.00142134	0.0270786	Up	gi|910321612|ref|XP_013163762.1|/2.8537e-50/PREDICTED: probable serine/threonine-protein kinase mkcD [Papilio xuthus]	NA	sp|Q9QYZ5|SMK3_MOUSE/2e-18/Sperm motility kinase 3 OS=Mus musculus GN=Smok3a PE=2 SV=1	gja:107125619/7e-17/serine/threonine-protein kinase Nek5-like; K08857 NIMA (never in mitosis gene a)-related kinase [EC:2.7.11.1]	ECU03g0630/1e-45/---	SM00220/2.0E-26/Serine/Threonine protein kinases, catalytic domain	NA
Unigene22017_All	1571	19.31	106.43	2.26564	0.0021097	0.0358459	Up	gi|910316920|ref|XP_013182805.1|/2.50342e-22/PREDICTED: uncharacterized LisH domain-containing protein ECU04_1490-like [Papilio xuthus]	NA	NA	NA	NA	PS50896/8.69/LIS1 homology (LisH) motif profile.	NA
Unigene9435_All	3028	29.03	162.61	2.26553	0.00171559	0.0308806	Up	gi|910317098|ref|XP_013161304.1|/3.06041e-153/PREDICTED: uncharacterized protein LOC106113119 [Papilio xuthus]	NA	sp|Q9Z1X1|ESYT1_RAT/1e-07/Extended synaptotagmin-1 OS=Rattus norvegicus GN=Esyt1 PE=2 SV=1	aga:AgaP_AGAP005288/2e-06/AGAP005288-PB; K17598 synaptotagmin-like protein	ECU01g1250/1e-153/---	PTHR10774/3.2E-70/--	NA
Unigene18033_All	313	49.89	268.27	2.26413	0.00156252	0.028979	Up	gi|675388539|gb|KFM81436.1|/2.63522e-27/60S ribosomal protein L37a, partial [Stegodyphus mimosarum]	NA	sp|Q9VMU4|RL37A_DROME/8e-29/60S ribosomal protein L37a OS=Drosophila melanogaster GN=RpL37A PE=1 SV=3	hmg:100197873/8e-28/60S ribosomal protein L37a-like; K02921 large subunit ribosomal protein L37Ae	YPR043w/9e-27/---	PF01780/1.5E-34/Ribosomal L37ae protein family	NA
CL85.Contig3_All	1302	71.05	384.09	2.26202	0.00154885	0.0288096	Up	gi|910319163|ref|XP_013162430.1|/8.08123e-29/PREDICTED: nucleolin 1-like [Papilio xuthus]	NA	sp|Q4R4J7|NUCL_MACFA/3e-17/Nucleolin OS=Macaca fascicularis GN=NCL PE=2 SV=3	aam:106498351/8e-19/NCL; nucleolin; K11294 nucleolin	ECU03g0730/3e-27/---	PTHR24012/9.9E-35/--	NA
Unigene7415_All	2369	14.73	79.55	2.25929	0.00132305	0.0257471	Up	gi|564275011|gb|ETB56483.1|/5.53686e-06/hypothetical protein YYC_05522 [Plasmodium yoelii 17X]	NA	NA	NA	ECU06g0470/6e-64/---	NA	NA
Unigene11565_All	1278	101.88	413.71	2.25832	1.9417e-11	3.63147e-09	Up	gi|742112011|ref|XP_010836731.1|/6.93955e-09/PREDICTED: nestin [Bison bison bison]	NA	NA	bta:522383/5e-07/NES, SEC23B; nestin; K07609 nestin	NA	NA	NA
Unigene7477_All	2306	9.62	55.97	2.25786	0.00264331	0.0425078	Up	gi|574969061|gb|ETW32073.1|/1.39617e-38/hypothetical protein PFFCH_00436 [Plasmodium falciparum FCH/4]	NA	sp|Q54KX0|GTAN_DICDI/2e-24/GATA zinc finger domain-containing protein 14 OS=Dictyostelium discoideum GN=gtaN PE=4 SV=1	fab:101819752/2e-21/CWC22; CWC22 homolog, spliceosome-associated protein; K13100 pre-mRNA-splicing factor CWC22	SA0879/5e-10/---	NA	NA
CL5244.Contig7_All	1906	85.44	377.28	2.25582	1.98196e-07	1.52173e-05	Up	gi|557771627|ref|XP_005185473.1|/0/PREDICTED: putative inorganic phosphate cotransporter [Musca domestica]	gi|968087927|ref|XM_015179344.1|/5e-22/Drosophila willistoni uncharacterized protein, transcript variant B (Dwil\GK10727), mRNA	sp|Q8BN82|S17A5_MOUSE/1e-102/Sialin OS=Mus musculus GN=Slc17a5 PE=1 SV=2	dvi:Dvir_GJ19216/4e-163/GJ19216 gene product from transcript GJ19216-RA; K08193 MFS transporter, ACS family, solute carrier family 17 (sodium-dependent inorganic phosphate cotransporter), other	dgoT/2e-17/---	PTHR11662/0.0/--	biological_process:GO:0055085//transmembrane transport;cellular_component:GO:0016021//integral component of membrane;
Unigene14224_All	384	26.11	134.42	2.25403	0.000940197	0.0199118	Up	NA	NA	NA	NA	NA	NA	NA
Unigene18341_All	661	55	283.73	2.25399	0.00107621	0.0221004	Up	gi|910353677|ref|XP_013180860.1|/5.75991e-23/PREDICTED: uncharacterized membrane protein ECU09_1950-like [Papilio xuthus]	NA	sp|B2RZ37|REEP5_RAT/3e-08/Receptor expression-enhancing protein 5 OS=Rattus norvegicus GN=Reep5 PE=1 SV=1	tsp:Tsp_15539/2e-08/receptor expression-enhancing protein 5; K17279 receptor expression-enhancing protein 5/6	ECU09g1950/1e-27/---	PTHR12300/9.9E-17/--	NA
Unigene11812_All	1090	22.75	127.03	2.25185	0.00170805	0.0308052	Up	gi|910341008|ref|XP_013174197.1|/9.25295e-33/PREDICTED: 26S proteasome regulatory subunit RPN9-like [Papilio xuthus]	NA	sp|Q54NQ0|PSD13_DICDI/1e-12/26S proteasome non-ATPase regulatory subunit 13 OS=Dictyostelium discoideum GN=psmD13 PE=2 SV=1	lcm:102362445/2e-12/26S proteasome non-ATPase regulatory subunit 13-like; K03039 26S proteasome regulatory subunit N9	NA	PTHR10539/8.1E-14/--	NA
Unigene8076_All	639	21.28	116.78	2.25182	0.00281079	0.0442669	Up	gi|929771232|ref|XP_014160549.1|/7.13601e-20/hypothetical protein SARC_01226 [Sphaeroforma arctica JP610] &gt;gi|906958483|gb|KNC86647.1| hypothetical protein SARC_01226 [Sphaeroforma arctica JP610]	NA	sp|Q55FE0|IF4E_DICDI/2e-19/Eukaryotic translation initiation factor 4E OS=Dictyostelium discoideum GN=eif4e PE=3 SV=1	obi:106876569/7e-16/eukaryotic translation initiation factor 4E-like; K03259 translation initiation factor 4E	YOL139c/3e-21/---	PTHR11960/3.2E-28/--	NA
CL5360.Contig2_All	2088	4.46	24.27	2.25104	0.00113729	0.0229856	Up	gi|751476873|ref|XP_011193937.1|/3.11635e-74/PREDICTED: uncharacterized protein LOC105219481 [Bactrocera cucurbitae] &gt;gi|751476875|ref|XP_011193939.1| PREDICTED: uncharacterized protein LOC105219481 [Bactrocera cucurbitae] &gt;gi|751476877|ref|XP_011193940.1| PREDICTED: uncharacterized protein LOC105219481 [Bactrocera cucurbitae] &gt;gi|751476879|ref|XP_011193941.1| PREDICTED: uncharacterized …	gi|665785939|ref|XM_008551668.1|/7e-06/PREDICTED: Microplitis demolitor bone morphogenetic protein 4 (LOC103572867), mRNA	sp|Q8MJV5|BMP4_SUNMU/5e-22/Bone morphogenetic protein 4 OS=Suncus murinus GN=BMP4 PE=2 SV=1	dvi:Dvir_GJ14763/3e-72/GJ14763 gene product from transcript GJ14763-RA; K04384 transforming growth factor beta, invertebrate	NA	SM00204/1.4E-19/Transforming growth factor-beta (TGF-beta) family	NA
Unigene21984_All	1313	128.75	673	2.25069	0.00116857	0.0234901	Up	gi|910316936|ref|XP_013182814.1|/0/PREDICTED: tubulin alpha chain [Papilio xuthus]	gi|687022673|emb|LM525587.1|/1e-21/Strongyloides papillosus genome assembly S_papillosus_LIN ,scaffold SPAL_contig0000010	sp|Q8T6A5|TBA1_APLCA/0.0/Tubulin alpha-1 chain OS=Aplysia californica PE=2 SV=1	obi:106882860/0.0/tubulin alpha chain-like; K07374 tubulin alpha	ECU07g1190/0.0/---	SM00864/7.5E-70/Tubulin/FtsZ family, GTPase domain	NA
Unigene4886_All	2835	6.86	32.52	2.25024	0.000324663	0.00875681	Up	gi|17136946|ref|NP_477009.1|/4.52516e-42/Eag-like K[+] channel, isoform A [Drosophila melanogaster] &gt;gi|21627052|gb|AAF57772.2| Eag-like K[+] channel, isoform A [Drosophila melanogaster]	NA	sp|Q54PM6|Y8605_DICDI/5e-07/Uncharacterized protein DDB_G0284459 OS=Dictyostelium discoideum GN=DDB_G0284459 PE=4 SV=1	dme:Dmel_CG5076/5e-43/Elk; Eag-like K[+] channel (EC:2.7.3.-); K04911 potassium voltage-gated channel Eag-related subfamily H member 8	NA	NA	biological_process:GO:0050794//regulation of cellular process;GO:0006810//transport;GO:0044699//single-organism process;
CL1551.Contig2_All	1036	6.16	31.75	2.24973	0.00034368	0.0091489	Up	NA	NA	NA	NA	NA	NA	NA
Unigene2878_All	5334	240.74	1023.87	2.24899	1.93202e-15	6.71056e-13	Up	gi|557781270|ref|XP_005190254.1|/0/PREDICTED: GTP-binding protein 2 [Musca domestica] &gt;gi|755893741|ref|XP_011295243.1| PREDICTED: GTP-binding protein 2 [Musca domestica] &gt;gi|755893744|ref|XP_011295244.1| PREDICTED: GTP-binding protein 2 [Musca domestica] &gt;gi|755893747|ref|XP_011295245.1| PREDICTED: GTP-binding protein 2 [Musca domestica] &gt;gi|755893750|ref|XP_011295246.1| PREDICTED: G…	gi|907713919|ref|XM_013256344.1|/6e-21/PREDICTED: Stomoxys calcitrans GTP-binding protein 2 (LOC106090218), transcript variant X4, mRNA	sp|Q9BX10|GTPB2_HUMAN/2e-150/GTP-binding protein 2 OS=Homo sapiens GN=GTPBP2 PE=1 SV=1	mde:101898792/4e-87/division abnormally delayed protein-like; K02306 dally	SSO2429/1e-93/---	PTHR23115/2.2E-230/--	biological_process:GO:0006414//translational elongation;molecular_function:GO:0003746//translation elongation factor activity;GO:0005525//GTP binding;GO:0003924//GTPase activity;
CL1688.Contig2_All	1570	15.53	87.81	2.24821	0.00282523	0.0444396	Up	gi|832035586|ref|XP_012763947.1|/1.3732e-12/conserved Plasmodium protein, unknown function [Plasmodium reichenowi] &gt;gi|641580023|emb|CDO65351.1| conserved Plasmodium protein, unknown function [Plasmodium reichenowi]	gi|117910778|emb|CT827799.7|/9e-08/Pig DNA sequence from clone CH242-168I16 on chromosome 14, complete sequence	sp|Q8I659|YPF11_PLAF7/5e-09/Uncharacterized protein PFB0765w OS=Plasmodium falciparum (isolate 3D7) GN=PFB0765w PE=4 SV=1	dre:557772/3e-09/im:7151086; si:ch211-250g4.3; K20478 golgin subfamily B member 1	MJ1322/3e-07/---	PF03223/4.8E-9/V-ATPase subunit C	NA
Unigene17482_All	761	113.91	578.9	2.24799	0.000785407	0.0172035	Up	gi|557206516|emb|CDJ49136.1|/6.79243e-59/60S ribosomal protein L8, putative [Eimeria brunetti]	gi|687909368|emb|LK978189.1|/4e-11/Dracunculus medinensis genome assembly D_medinensis_Ghana ,scaffold DME_scaffold0000001	sp|P41116|RL8_XENLA/4e-56/60S ribosomal protein L8 OS=Xenopus laevis GN=rpl8 PE=2 SV=3	sko:100368755/9e-57/60S ribosomal protein L8-like; K02938 large subunit ribosomal protein L8e	YIL018w/3e-56/---	PS00467/-/Ribosomal protein L2 signature.	biological_process:GO:0006412//translation;cellular_component:GO:0015934//large ribosomal subunit;
Unigene22504_All	470	27.01	146.55	2.24794	0.00169561	0.0306133	Up	gi|572315399|ref|XP_006623353.1|/1.91016e-33/PREDICTED: nucleoside diphosphate kinase-like [Apis dorsata]	NA	sp|P27950|NDK_GINCI/8e-32/Nucleoside diphosphate kinase (Fragment) OS=Ginglymostoma cirratum PE=3 SV=1	ame:409861/1e-33/awd, GB17251; nucleoside diphosphate kinase awd; K00940 nucleoside-diphosphate kinase [EC:2.7.4.6]	MTH258/2e-37/---	PF00334/5.7E-52/Nucleoside diphosphate kinase	NA
Unigene13705_All	1562	23.93	125.71	2.24722	0.00136097	0.0262221	Up	gi|281210440|gb|EFA84606.1|/2.39984e-25/kinetochore protein Ndc80 [Polysphondylium pallidum PN500]	NA	sp|Q76I89|NDC80_CHICK/5e-26/Kinetochore protein NDC80 homolog OS=Gallus gallus GN=NDC80 PE=1 SV=1	gja:107112742/2e-26/NDC80; NDC80 kinetochore complex component; K11547 kinetochore protein NDC80	ECU10g0810/5e-74/---	PF03801/7.9E-36/HEC/Ndc80p family	NA
Unigene15477_All	416	6.97	38.19	2.24665	0.00301644	0.0466001	Up	gi|340373871|ref|XP_003385463.1|/1.10255e-09/PREDICTED: probable serine/threonine-protein kinase clkA [Amphimedon queenslandica]	NA	sp|Q54QF4|MGP4_DICDI/7e-07/Mental retardation GTPase activating protein homolog 4 OS=Dictyostelium discoideum GN=mgp4 PE=3 SV=1	NA	NA	NA	NA
Unigene12219_All	980	27.39	141.55	2.2466	0.00139372	0.0267019	Up	gi|910314870|ref|XP_013181670.1|/5.50957e-63/PREDICTED: superoxide dismutase [Mn/Fe]-like [Papilio xuthus]	NA	sp|P07895|SODM_RAT/2e-43/Superoxide dismutase [Mn], mitochondrial OS=Rattus norvegicus GN=Sod2 PE=1 SV=2	umr:103660837/2e-42/SOD2; superoxide dismutase 2, mitochondrial; K04564 superoxide dismutase, Fe-Mn family [EC:1.15.1.1]	ECU11g1080/4e-51/---	PF00081/8.1E-28/Iron/manganese superoxide dismutases, alpha-hairpin domain	biological_process:GO:0008152//metabolic process;
Unigene10112_All	679	24.89	133.51	2.24251	0.00238894	0.0392832	Up	NA	NA	NA	NA	NA	NA	NA
Unigene16323_All	543	16.85	90.38	2.24122	0.00145316	0.0275104	Up	gi|919055874|ref|XP_013409786.1|/1.47967e-10/PREDICTED: cofilin-like [Lingula anatina]	NA	sp|P45594|CADF_DROME/2e-06/Cofilin/actin-depolymerizing factor homolog OS=Drosophila melanogaster GN=tsr PE=2 SV=1	sko:100367892/1e-08/cofilin-like; K05765 cofilin	NA	PTHR11913/3.2E-16/--	NA
Unigene436_All	1602	34.19	183.88	2.2408	0.0016764	0.0304264	Up	NA	NA	NA	NA	NA	NA	NA
Unigene6362_All	2137	122.4	501.64	2.23913	3.96618e-18	2.13163e-15	Up	gi|557769031|ref|XP_005184190.1|/5.3125e-45/PREDICTED: uncharacterized protein LOC101901423 [Musca domestica]	NA	NA	NA	NA	NA	NA
Unigene18086_All	887	11.17	59.57	2.2386	0.00167045	0.0303817	Up	gi|910330508|ref|XP_013168552.1|/5.55113e-08/PREDICTED: uncharacterized protein LOC106118435 [Papilio xuthus]	NA	sp|Q9XVR6|OTUBL_CAEEL/1e-06/Ubiquitin thioesterase otubain-like OS=Caenorhabditis elegans GN=otub-1 PE=1 SV=1	mdo:100016172/2e-06/ubiquitin thioesterase OTUB1; K09602 ubiquitin thioesterase protein OTUB1 [EC:3.4.19.12]	ECU05g0570/1e-10/---	PF10275/1.8E-18/Peptidase C65 Otubain	NA
Unigene18314_All	1154	40.1	203.31	2.23851	0.000901339	0.0192797	Up	gi|910353859|ref|XP_013180963.1|/1.96014e-36/PREDICTED: uncharacterized protein LOC106127431 [Papilio xuthus]	NA	NA	NA	NA	NA	NA
Unigene13667_All	1587	6.54	35.89	2.23707	0.00285997	0.0448065	Up	NA	NA	NA	NA	NA	PF04825/6.5E-9/N terminus of Rad21 / Rec8 like protein	NA
CL5911.Contig2_All	1127	158.39	630.31	2.23692	2.40306e-12	5.15526e-10	Up	gi|158297622|ref|XP_001689062.1|/6.43967e-85/AGAP011478-PA [Anopheles gambiae str. PEST] &gt;gi|157014664|gb|EDO63529.1| AGAP011478-PA [Anopheles gambiae str. PEST]	NA	sp|P05090|APOD_HUMAN/1e-11/Apolipoprotein D OS=Homo sapiens GN=APOD PE=1 SV=1	tca:659652/2e-80/apolipoprotein D; K03098 apolipoprotein D and lipocalin family protein	NA	PR01273/1.2E-5/Invertebrate colouration protein signature	biological_process:GO:0006810//transport;molecular_function:GO:0008289//lipid binding;GO:0031409//pigment binding;GO:0005215//transporter activity;
CL419.Contig1_All	1017	23.98	103.85	2.23456	1.21231e-05	0.000564763	Up	gi|239789450|dbj|BAH71350.1|/2.42846e-16/ACYPI001291 [Acyrthosiphon pisum]	NA	sp|Q8MP30|Y7791_DICDI/3e-15/Uncharacterized histidine-rich protein DDB_G0274557 OS=Dictyostelium discoideum GN=DDB_G0274557 PE=4 SV=1	cin:100177251/2e-10/protein catecholamines up-like; K14713 solute carrier family 39 (zinc transporter), member 7	PM0926/4e-11/---	NA	NA
Unigene15946_All	784	9.3	51.95	2.23369	0.00259988	0.0419812	Up	gi|910315310|ref|XP_013181923.1|/6.06215e-42/PREDICTED: probable cytidylate kinase [Papilio xuthus]	NA	NA	NA	ECU03g1270/2e-41/---	PTHR21299:SF2/4.3E-59/--	NA
CL5868.Contig2_All	3000	26.47	149.65	2.23299	0.0021083	0.035834	Up	gi|258597814|ref|XP_001348593.2|/2.26636e-15/conserved Plasmodium protein, unknown function [Plasmodium falciparum 3D7]	NA	sp|O96133|YB145_PLAF7/3e-16/Uncharacterized protein PFB0145c OS=Plasmodium falciparum (isolate 3D7) GN=PFB0145c PE=2 SV=1	ame:551319/3e-10/GB11731; uncharacterized LOC551319; K19326 nesprin-1	FN0522/2e-13/---	NA	NA
Unigene18286_All	606	69.07	371.57	2.23137	0.00183254	0.0323559	Up	gi|910313183|ref|XP_013173785.1|/2.20626e-30/PREDICTED: 40S ribosomal protein S9-like [Papilio xuthus]	NA	sp|P14132|RS9_DICDI/1e-29/40S ribosomal protein S9 OS=Dictyostelium discoideum GN=rps9 PE=1 SV=1	loa:LOAG_12353/2e-24/40S ribosomal protein S9; K02997 small subunit ribosomal protein S9e	ECU05g0920/3e-32/---	PF01479/5.3E-11/S4 domain	NA
CL6618.Contig2_All	339	45.09	237.89	2.2286	0.0016239	0.02975	Up	gi|910316602|ref|XP_013182621.1|/1.93151e-09/PREDICTED: uncharacterized protein ECU10_1070-like [Papilio xuthus]	gi|82571553|gb|BC110136.1|/7e-08/Bos taurus cDNA clone IMAGE:8056591, containing frame-shift errors	NA	NA	NA	PF00428/5.0E-6/60s Acidic ribosomal protein	NA
Unigene9857_All	972	183.88	895.74	2.22838	0.000741128	0.016431	Up	gi|724868594|ref|XP_010370712.1|/3.44575e-09/PREDICTED: putative protein TPRXL, partial [Rhinopithecus roxellana]	gi|506969126|gb|KC741083.1|/9e-07/Coptotermes formosanus clone CFSNI860 DTW domain-containing protein mRNA, complete cds	NA	xla:397995/2e-08/nefm-b, nef-m, nef3, nf-m; neurofilament, medium polypeptide; K04573 neurofilament medium polypeptide (neurofilament 3)	NA	NA	NA
CL2030.Contig3_All	4445	138.03	550.27	2.22668	9.06318e-20	6.25335e-17	Up	gi|970909579|ref|XP_015120927.1|/3.42188e-95/PREDICTED: uncharacterized protein LOC107043795 [Diachasma alloeum]	gi|671184351|gb|KJ914629.1|/3e-19/Anopheles culicifacies suppressor of cytokine signaling (SOCS) mRNA, partial cds	sp|O75159|SOCS5_HUMAN/7e-72/Suppressor of cytokine signaling 5 OS=Homo sapiens GN=SOCS5 PE=1 SV=1	cfo:105256554/1e-95/uncharacterized LOC105256554; K04698 suppressor of cytokine signaling 5	NA	PS50001/14.201/Src homology 2 (SH2) domain profile.	NA
CL281.Contig1_All	729	4.1	20.42	2.22536	0.00297971	0.0462005	Up	NA	NA	NA	NA	NA	NA	NA
CL6521.Contig3_All	3030	217.56	897.65	2.22523	3.45705e-07	2.48256e-05	Up	gi|345452367|gb|AEN94406.1|/7.0103e-57/reverse transcriptase-like protein [Adineta vaga]	NA	NA	NA	NA	PF00078/1.2E-6/Reverse transcriptase (RNA-dependent DNA polymerase)	NA
Unigene7209_All	645	22.96	103.02	2.22523	2.50656e-05	0.00106236	Up	NA	NA	NA	NA	NA	NA	NA
Unigene20809_All	741	7.12	32.33	2.225	0.000117411	0.00385019	Up	NA	NA	NA	NA	NA	NA	NA
Unigene22198_All	752	17.86	78.16	2.2238	5.84969e-06	0.000294841	Up	NA	NA	NA	NA	NA	NA	NA
Unigene19930_All	1735	47.34	249.12	2.22335	0.00222414	0.0373025	Up	gi|910321344|ref|XP_013163603.1|/1.50694e-39/PREDICTED: uncharacterized protein LOC106114832 [Papilio xuthus]	NA	NA	cin:100179323/5e-11/translocation protein SEC63 homolog; K09540 translocation protein SEC63	ECU06g0870/3e-39/---	SM00271/7.8E-9/DnaJ molecular chaperone homology domain	NA
Unigene7290_All	3397	42.38	224.31	2.22252	0.00169649	0.0306183	Up	gi|910314860|ref|XP_013181665.1|/0/PREDICTED: DNA-directed RNA polymerase II subunit RPB2-like, partial [Papilio xuthus]	gi|908445640|ref|XM_013225085.1|/9e-19/PREDICTED: Biomphalaria glabrata DNA-directed RNA polymerase II subunit RPB2 (LOC106066121), mRNA	sp|P08266|RPB2_DROME/0.0/DNA-directed RNA polymerase II subunit RPB2 OS=Drosophila melanogaster GN=RpII140 PE=2 SV=2	dwi:Dwil_GK12191/0.0/GK12191 gene product from transcript GK12191-RA (EC:2.7.7.6); K03010 DNA-directed RNA polymerase II subunit RPB2 [EC:2.7.7.6]	ECU10g0250/0.0/---	PS01166/-/RNA polymerases beta chain signature.	molecular_function:GO:0016740//transferase activity;
Unigene20414_All	358	29.35	153.27	2.22004	0.00185477	0.0326217	Up	gi|910321496|ref|XP_013163693.1|/3.45511e-19/PREDICTED: 60S ribosomal protein L30-like [Papilio xuthus] &gt;gi|910353795|ref|XP_013180927.1| PREDICTED: 60S ribosomal protein L30-like [Papilio xuthus]	gi|685042163|emb|LN590688.1|/8e-08/Cyprinus carpio genome assembly common carp genome, scaffold: LG48, chromosome: 48	sp|P58375|RL30_SPOFR/2e-18/60S ribosomal protein L30 OS=Spodoptera frugiperda GN=RpL30 PE=3 SV=1	pxy:105386998/2e-17/60S ribosomal protein L30; K02908 large subunit ribosomal protein L30e	ECU05g1490/3e-19/---	PTHR11449:SF1/2.1E-26/--	NA
CL2018.Contig1_All	2854	5.69	26.84	2.21885	0.000229126	0.00659827	Up	gi|755879993|ref|XP_011293251.1|/3.68293e-92/PREDICTED: WAS/WASL-interacting protein family member 1 isoform X3 [Musca domestica]	NA	sp|Q54J11|GXCI_DICDI/1e-13/RhoGEF domain-containing protein gxcI OS=Dictyostelium discoideum GN=gxcI PE=3 SV=3	mde:101900737/6e-92/WAS/WASL-interacting protein family member 1; K19475 WAS/WASL-interacting protein	YPL089c/3e-10/---	SM00184/2.0E-4/Ring finger	NA
Unigene17719_All	1650	14.46	79.09	2.21637	0.00313818	0.0479337	Up	gi|910321638|ref|XP_013163776.1|/2.33263e-151/PREDICTED: probable methionine--tRNA ligase, cytoplasmic [Papilio xuthus]	gi|471191105|ref|XM_004185211.1|/1e-06/Entamoeba invadens IP1 methionine-tRNA synthetase, putative (EIN_134970) mRNA, complete cds	sp|Q54X95|SYMC_DICDI/7e-128/Probable methionine--tRNA ligase, cytoplasmic OS=Dictyostelium discoideum GN=metS PE=3 SV=1	cin:100182991/4e-127/mars; methionine--tRNA ligase, cytoplasmic; K01874 methionyl-tRNA synthetase [EC:6.1.1.10]	ECU11g0890/1e-157/---	PF09334/3.6E-129/tRNA synthetases class I (M)	biological_process:GO:0006412//translation;molecular_function:GO:1901363//heterocyclic compound binding;GO:0097159//organic cyclic compound binding;GO:0016874//ligase activity;
Unigene9506_All	1442	18.14	96.73	2.21589	0.00264136	0.0424899	Up	gi|910321730|ref|XP_013163828.1|/3.0137e-19/PREDICTED: uncharacterized protein LOC106115045 [Papilio xuthus]	NA	sp|Q5RA77|COPD_PONAB/6e-08/Coatomer subunit delta OS=Pongo abelii GN=ARCN1 PE=2 SV=1	pbi:103065636/3e-07/ARCN1; archain 1; K20471 coatomer subunit delta	NA	PS51072/9.164/Mu homology domain (MHD) profile.	NA
CL1464.Contig26_All	1675	23.57	118.06	2.21456	0.00198622	0.0342609	Up	gi|910335689|ref|XP_013171325.1|/6.6081e-40/PREDICTED: importin subunit alpha-2-like [Papilio xuthus]	NA	sp|P52170|IMA5_XENLA/3e-22/Importin subunit alpha-5 OS=Xenopus laevis GN=kpna1 PE=1 SV=2	hmg:100207016/2e-25/importin subunit alpha-1-like; K15043 importin subunit alpha-2	ECU11g1760/5e-22/---	NA	NA
Unigene23621_All	748	72.93	302.26	2.21423	7.70622e-05	0.00273049	Up	NA	NA	NA	NA	NA	NA	NA
Unigene19422_All	1530	16.44	87.43	2.21378	0.00302023	0.0466445	Up	gi|910316434|ref|XP_013182527.1|/2.17489e-31/PREDICTED: sodium-coupled neutral amino acid transporter 2-like [Papilio xuthus]	NA	sp|Q5SPB1|S38A2_DANRE/7e-16/Sodium-coupled neutral amino acid transporter 2 OS=Danio rerio GN=slc38a2 PE=3 SV=1	mdo:103095126/6e-15/SLC38A1; sodium-coupled neutral amino acid transporter 1; K14990 solute carrier family 38 (sodium-coupled neutral amino acid transporter), member 1	ECU04g1190/2e-46/---	PF01490/1.2E-44/Transmembrane amino acid transporter protein	NA
Unigene20359_All	1245	30.06	156.71	2.21175	0.00294835	0.0458255	Up	gi|910335733|ref|XP_013171352.1|/2.20005e-44/PREDICTED: uncharacterized protein LOC106120547 [Papilio xuthus]	NA	NA	NA	NA	NA	NA
Unigene10093_All	1334	51.21	243.21	2.21066	0.000357034	0.00945021	Up	NA	NA	NA	NA	NA	NA	NA
Unigene909_All	639	45.15	213.01	2.20958	0.000515641	0.0125609	Up	gi|910314946|ref|XP_013181714.1|/4.8551e-37/PREDICTED: ubiquitin-conjugating enzyme E2 D2-like [Papilio xuthus] &gt;gi|910315078|ref|XP_013181789.1| PREDICTED: ubiquitin-conjugating enzyme E2 D2-like [Papilio xuthus] &gt;gi|910331255|ref|XP_013168946.1| PREDICTED: ubiquitin-conjugating enzyme E2 D2-like [Papilio xuthus]	gi|871263094|ref|XM_005108418.2|/6e-07/PREDICTED: Aplysia californica ubiquitin-conjugating enzyme E2-17 kDa-like (LOC101853583), mRNA	sp|P25867|UBCD1_DROME/2e-37/Ubiquitin-conjugating enzyme E2-17 kDa OS=Drosophila melanogaster GN=eff PE=2 SV=1	api:100145836/3e-36/Eff; effete; K06689 ubiquitin-conjugating enzyme E2 D [EC:2.3.2.23]	SPBC119.02/2e-38/---	PF00179/8.1E-44/Ubiquitin-conjugating enzyme	molecular_function:GO:0000166//nucleotide binding;
Unigene9828_All	548	85.16	415.73	2.20879	0.00101283	0.0211202	Up	NA	gi|194246986|emb|AM910985.1|/2e-06/Plasmodium knowlesi strain H chromosome 3, complete genome	NA	NA	NA	NA	NA
CL5677.Contig2_All	3103	1889.32	7314.12	2.20844	4.31873e-22	3.86852e-19	Up	gi|498962873|ref|XP_004525090.1|/1.50013e-179/PREDICTED: multifunctional protein ADE2 [Ceratitis capitata]	gi|939281354|ref|XM_014405841.1|/2e-07/PREDICTED: Cimex lectularius multifunctional protein ADE2-like (LOC106673658), partial mRNA	sp|Q9I7S8|PUR6_DROME/2e-174/Multifunctional protein ADE2 OS=Drosophila melanogaster GN=ade5 PE=2 SV=2	tca:656066/1e-179/multifunctional protein ADE2; K01587 phosphoribosylaminoimidazole carboxylase / phosphoribosylaminoimidazole-succinocarboxamide synthase [EC:4.1.1.21 6.3.2.6]	aq_1329/1e-74/---	PTHR10953:SF102/1.6E-180/--	biological_process:GO:0006189//'de novo' IMP biosynthetic process;molecular_function:GO:0005524//ATP binding;GO:0004639//phosphoribosylaminoimidazolesuccinocarboxamide synthase activity;
Unigene22434_All	916	35.33	182.12	2.20767	0.00286184	0.0448221	Up	gi|910312405|ref|XP_013169757.1|/3.29023e-51/PREDICTED: uncharacterized protein PB7E8.02-like [Papilio xuthus]	NA	NA	NA	ECU03g0210/2e-54/---	PF04468/1.9E-32/PSP1 C-terminal conserved region	NA
Unigene513_All	2011	806.1	3167.28	2.20744	6.143e-16	2.35826e-13	Up	gi|857975863|emb|CEO98042.1|/2.15475e-149/hypothetical protein PBRA_006156 [Plasmodiophora brassicae]	NA	sp|P28776|I23O1_MOUSE/2e-25/Indoleamine 2,3-dioxygenase 1 OS=Mus musculus GN=Ido1 PE=1 SV=1	hgl:101723745/1e-26/Ido1; indoleamine 2,3-dioxygenase 1; K00463 indoleamine 2,3-dioxygenase [EC:1.13.11.52]	NA	PF01231/3.5E-54/Indoleamine 2,3-dioxygenase	NA
Unigene22494_All	1333	21.22	111.43	2.2073	0.00218402	0.0367904	Up	gi|221119188|ref|XP_002161793.1|/1.5184e-54/PREDICTED: serine palmitoyltransferase 1-like [Hydra vulgaris]	NA	sp|Q3MHG1|SPTC1_BOVIN/6e-45/Serine palmitoyltransferase 1 OS=Bos taurus GN=SPTLC1 PE=2 SV=1	hmg:100207971/2e-55/serine palmitoyltransferase 1-like; K00654 serine palmitoyltransferase [EC:2.3.1.50]	ECU02g0860/2e-96/---	PF00155/1.5E-18/Aminotransferase class I and II	NA
Unigene9633_All	1220	38.83	195.84	2.2046	0.00164527	0.0300609	Up	NA	NA	NA	NA	NA	NA	NA
CL4760.Contig1_All	6010	38.5	152.28	2.20125	3.28653e-08	3.05653e-06	Up	gi|1000211966|gb|KXJ81645.1|/4.62143e-66/hypothetical protein RP20_CCG018378 [Aedes albopictus]	gi|157119875|ref|XM_001659500.1|/9e-42/Aedes aegypti AAEL001532-RA partial mRNA	sp|Q9W2X7|YPL1_DROME/7e-60/Protein yippee-like CG15309 OS=Drosophila melanogaster GN=CG15309 PE=3 SV=1	asn:102375250/7e-06/mitogen-activated protein kinase 2-like; K04371 mitogen-activated protein kinase 1/3 [EC:2.7.11.24]	NA	PF03226/4.5E-18/Yippee zinc-binding/DNA-binding /Mis18, centromere assembly	NA
Unigene7178_All	887	21.22	86.71	2.20081	6.45851e-06	0.00032266	Up	gi|829088107|ref|XP_012650468.1|/1.34527e-62/uncharacterized protein [Babesia microti strain RI]	NA	sp|Q2TA51|KRA55_MOUSE/1e-22/Keratin-associated protein 5-5 OS=Mus musculus GN=Krtap5-5 PE=2 SV=1	ola:101167013/6e-53/A disintegrin and metalloproteinase with thrombospondin motifs 3-like; K08619 a disintegrin and metalloproteinase with thrombospondin motifs 3 [EC:3.4.24.-]	NA	PTHR24637/2.6E-14/--	NA
Unigene19711_All	2310	26.64	139.27	2.2002	0.00213288	0.0361436	Up	gi|910333829|ref|XP_013170318.1|/0/PREDICTED: DNA replication licensing factor MCM2-like [Papilio xuthus]	gi|827025197|emb|LM524969.1|/5e-10/Strongyloides venezuelensis genome assembly S_venezuelensis_HH1, scaffold SVE_contig0000001	sp|Q6DIH3|MCM2_XENTR/2e-176/DNA replication licensing factor mcm2 OS=Xenopus tropicalis GN=mcm2 PE=2 SV=1	lcm:102350529/2e-177/MCM2; minichromosome maintenance complex component 2; K02540 DNA replication licensing factor MCM2 [EC:3.6.4.12]	ECU04g0850/0.0/---	PR01657/3.6E-32/Mini-chromosome maintenance (MCM) protein family signature	biological_process:GO:0009987//cellular process;molecular_function:GO:1901363//heterocyclic compound binding;GO:0097159//organic cyclic compound binding;GO:0016787//hydrolase activity;
Unigene2044_All	1203	4.36	20.07	2.19918	0.000816713	0.0177446	Up	NA	NA	NA	NA	NA	NA	NA
Unigene21832_All	1845	5.84	28.44	2.19761	0.000423862	0.0107884	Up	gi|906463278|gb|KNC25378.1|/0/Guanylate cyclase 32E, partial [Lucilia cuprina]	gi|170046338|ref|XM_001850674.1|/3e-20/Culex quinquefasciatus atrial natriuretic peptide receptor, mRNA	sp|Q07553|GCY3E_DROME/1e-180/Guanylate cyclase 32E OS=Drosophila melanogaster GN=Gyc32E PE=1 SV=4	mde:101888252/0.0/guanylate cyclase 32E; K01769 guanylate cyclase, other [EC:4.6.1.2]	all0661/2e-44/---	PS50125/49.736/Guanylate cyclase domain profile.	biological_process:GO:0044763//single-organism cellular process;GO:0044238//primary metabolic process;GO:0006796//phosphate-containing compound metabolic process;GO:0071704//organic substance metabolic process;molecular_function:GO:0016829//lyase activity;
CL5655.Contig1_All	2326	22.44	117.33	2.19715	0.00266708	0.0427374	Up	gi|908463811|ref|XP_013086281.1|/6.78743e-33/PREDICTED: germinal-center associated nuclear protein-like isoform X3 [Biomphalaria glabrata]	NA	sp|Q555D2|Y6503_DICDI/7e-28/Uncharacterized protein DDB_G0274915 OS=Dictyostelium discoideum GN=DDB_G0274915 PE=4 SV=2	mze:101471083/3e-24/mucin-2-like; K10955 intestinal mucin-2	YIL115c/7e-15/---	NA	NA
CL1390.Contig2_All	2768	109.02	427.22	2.19698	1.8846e-15	6.59069e-13	Up	gi|157123439|ref|XP_001653834.1|/3.18052e-125/AAEL001707-PA [Aedes aegypti] &gt;gi|108882927|gb|EAT47152.1| AAEL001707-PA [Aedes aegypti]	NA	sp|Q924Y0|BODG_MOUSE/2e-62/Gamma-butyrobetaine dioxygenase OS=Mus musculus GN=Bbox1 PE=2 SV=1	aag:AaeL_AAEL001707/4e-126/AAEL001707-PA; K00471 gamma-butyrobetaine dioxygenase [EC:1.14.11.1]	mll1440/2e-28/---	PTHR10696/3.1E-153/--	NA
CL4442.Contig1_All	4372	47.07	243.02	2.19531	0.00231932	0.0383982	Up	gi|910321238|ref|XP_013163542.1|/4.18699e-154/PREDICTED: uncharacterized helicase C694.02-like [Papilio xuthus]	NA	sp|Q09475|YP93_CAEEL/2e-69/Uncharacterized helicase C28H8.3 OS=Caenorhabditis elegans GN=C28H8.3 PE=3 SV=2	hmg:100215577/1e-68/probable ATP-dependent RNA helicase DDX60; K20103 ATP-dependent RNA helicase DDX60 [EC:3.6.4.13]	ECU05g0940/1e-86/---	PTHR11752/1.4E-126/--	NA
Unigene22545_All	624	35.96	182.47	2.19403	0.00270629	0.0431445	Up	gi|910316600|ref|XP_013182620.1|/7.56637e-56/PREDICTED: proteasome subunit beta type-6-like [Papilio xuthus]	NA	sp|Q55GJ6|PSB6_DICDI/1e-42/Proteasome subunit beta type-6 OS=Dictyostelium discoideum GN=psmB6 PE=1 SV=1	aqu:100641944/2e-43/proteasome subunit beta type-6-like; K02738 20S proteasome subunit beta 1 [EC:3.4.25.1]	APE0521/8e-25/---	PF00227/1.5E-41/Proteasome subunit	NA
Unigene15664_All	976	14.31	71.16	2.19281	0.00223438	0.0373797	Up	gi|156352428|ref|XP_001622756.1|/1.11605e-07/predicted protein [Nematostella vectensis] &gt;gi|156209363|gb|EDO30656.1| predicted protein [Nematostella vectensis]	NA	NA	aag:AaeL_AAEL008303/2e-06/AAEL008303-PA; K20526 transgelin	NA	PTHR18959:SF23/6.4E-16/--	NA
Unigene9630_All	1188	40.96	205.42	2.19258	0.00222616	0.0373033	Up	gi|910317340|ref|XP_013161441.1|/1.28333e-155/PREDICTED: 26S protease regulatory subunit 6B homolog [Papilio xuthus]	gi|926642434|ref|XM_013931939.1|/4e-09/PREDICTED: Limulus polyphemus 26S protease regulatory subunit 6B (LOC106471340), mRNA	sp|Q63570|PRS6B_RAT/9e-145/26S protease regulatory subunit 6B OS=Rattus norvegicus GN=Psmc4 PE=1 SV=1	ola:101162317/4e-144/psmc4; proteasome (prosome, macropain) 26S subunit, ATPase, 4; K03063 26S proteasome regulatory subunit T3	ECU10g0130/1e-151/---	PF00004/9.7E-47/ATPase family associated with various cellular activities (AAA)	NA
Unigene22126_All	439	43.49	223.05	2.18966	0.00188756	0.0329938	Up	gi|559175999|gb|ESU38562.1|/1.78586e-07/LSU ribosomal protein l40e / ubiquitin [Giardia intestinalis]	gi|34193520|gb|BC037779.2|/4e-07/Homo sapiens zinc finger protein 165, mRNA (cDNA clone MGC:41869 IMAGE:5272359), complete cds	sp|P18101|RL40_DROME/9e-06/Ubiquitin-60S ribosomal protein L40 OS=Drosophila melanogaster GN=RpL40 PE=1 SV=2	NA	NA	NA	NA
Unigene12010_All	653	99.18	483.5	2.18928	0.00111186	0.0226241	Up	gi|556946015|ref|XP_005986306.1|/9.45207e-31/PREDICTED: ADP-ribosylation factor 3-like [Latimeria chalumnae]	NA	sp|O00909|ARF1_DICDI/2e-31/ADP-ribosylation factor 1 OS=Dictyostelium discoideum GN=arfA PE=1 SV=3	lcm:102350579/1e-31/ADP-ribosylation factor 3-like; K07937 ADP-ribosylation factor 1	YBR164c/2e-28/---	PS51417/15.051/small GTPase Arf family profile.	NA
Unigene20398_All	1052	12.17	65.38	2.18921	0.00305866	0.0470247	Up	gi|910329656|ref|XP_013168093.1|/3.61563e-71/PREDICTED: V-type proton ATPase subunit d2-like [Papilio xuthus]	NA	sp|P54641|VA0D_DICDI/2e-29/V-type proton ATPase subunit d OS=Dictyostelium discoideum GN=vatD-1 PE=1 SV=2	aqu:100633629/4e-29/V-type proton ATPase subunit d-like; K02146 V-type H+-transporting ATPase subunit d	ECU08g1520/7e-69/---	PTHR11028/1.3E-34/--	NA
Unigene1005_All	1274	59.73	289.7	2.18901	0.00128348	0.0251706	Up	gi|910316506|ref|XP_013182567.1|/5.77586e-157/PREDICTED: 26S protease regulatory subunit 6A-like [Papilio xuthus]	gi|66809786|ref|XM_633525.1|/5e-15/Dictyostelium discoideum AX4 26S proteasome ATPase 3 subunit (psmC3) mRNA, complete cds	sp|Q63569|PRS6A_RAT/4e-141/26S protease regulatory subunit 6A OS=Rattus norvegicus GN=Psmc3 PE=2 SV=1	lcm:102359805/1e-140/PSMC3; proteasome 26S subunit, ATPase 3; K03065 26S proteasome regulatory subunit T5	ECU10g1420/2e-154/---	PTHR23073:SF7/2.0E-228/--	biological_process:GO:0045899//positive regulation of RNA polymerase II transcriptional preinitiation complex assembly;GO:0030433//ER-associated ubiquitin-dependent protein catabolic process;GO:1901800//positive regulation of proteasomal protein catabolic process;cellular_component:GO:0031597//cytosolic proteasome complex;GO:0031595//nuclear proteasome complex;GO:0008540//proteasome regulatory pa…
Unigene12211_All	684	28.87	149.26	2.189	0.0023552	0.038841	Up	gi|910334013|ref|XP_013170419.1|/1.6607e-52/PREDICTED: proteasome subunit alpha type-4-like [Papilio xuthus]	NA	sp|P34119|PSA4_DICDI/4e-30/Proteasome subunit alpha type-4 OS=Dictyostelium discoideum GN=psmA4 PE=2 SV=1	api:100160887/1e-26/proteasome alpha 4 subunit-like; K02728 20S proteasome subunit alpha 3 [EC:3.4.25.1]	ECU05g1340/2e-59/---	PTHR11599/2.8E-45/--	cellular_component:GO:0044424//intracellular part;
CL6479.Contig2_All	621	41.26	210.39	2.18822	0.00167219	0.0303817	Up	gi|815814874|ref|XP_012228475.1|/7.2101e-59/PREDICTED: peptidyl-prolyl cis-trans isomerase-like [Linepithema humile]	gi|675220484|emb|LK022886.1|/4e-14/Plasmodium chabaudi chabaudi genome assembly PCHAS01, chromosome : 9	sp|P25007|PPIA_DROME/3e-57/Peptidyl-prolyl cis-trans isomerase OS=Drosophila melanogaster GN=Cyp1 PE=1 SV=2	hst:105181661/1e-59/peptidyl-prolyl cis-trans isomerase-like; K09565 peptidyl-prolyl isomerase F (cyclophilin D) [EC:5.2.1.8]	SPBC28F2.03/9e-53/---	PF00160/1.7E-46/Cyclophilin type peptidyl-prolyl cis-trans isomerase/CLD	NA
Unigene21866_All	2089	44.94	228.77	2.18499	0.0022969	0.0381506	Up	gi|831788654|ref|XP_012758814.1|/2.63686e-81/hypothetical protein SAMD00019534_013930 [Acytostelium subglobosum LB1] &gt;gi|735859446|dbj|GAM18218.1| hypothetical protein SAMD00019534_013930 [Acytostelium subglobosum LB1]	NA	sp|Q54E49|DDX6_DICDI/2e-81/Probable ATP-dependent RNA helicase ddx6 OS=Dictyostelium discoideum GN=ddx6 PE=3 SV=1	obi:106869676/2e-81/ATP-dependent RNA helicase cgh-1-like; K12614 ATP-dependent RNA helicase DDX6/DHH1 [EC:3.6.4.13]	YDL160c/6e-81/---	PS51194/19.034/Superfamilies 1 and 2 helicase C-terminal domain profile.	NA
Unigene20263_All	2033	4538.64	17414.2	2.18496	3.91148e-30	7.39675e-27	Up	gi|646714840|gb|KDR18673.1|/4.12053e-31/Sequestosome-1 [Zootermopsis nevadensis]	gi|53748787|dbj|AB075928.1|/2e-06/Danio rerio CNR family (zCNRv1, zCNRv2, zCNRv3, zCNRv4, zCNRv5, zCNRv6, zCNRv7, zCNRv8, zCNRv9, zCNRv10, zCNRv11,zCNRv12, zCNRc) genes, complete cds	sp|Q24629|REF2P_DROSI/2e-28/Protein ref(2)P OS=Drosophila simulans GN=ref(2)P PE=4 SV=1	hst:105185193/8e-32/sequestosome-1; K14381 sequestosome 1	NA	PF00569/8.6E-12/Zinc finger, ZZ type	NA
Unigene14024_All	1244	58.85	301.38	2.18477	0.00166966	0.0303812	Up	gi|313237711|emb|CBY12850.1|/3.39235e-162/unnamed protein product [Oikopleura dioica] &gt;gi|313245264|emb|CBY40047.1| unnamed protein product [Oikopleura dioica]	gi|936686333|ref|XM_014365651.1|/2e-30/PREDICTED: Trichogramma pretiosum 26S protease regulatory subunit 7 (LOC106648622), mRNA	sp|Q5R8D7|PRS7_PONAB/5e-162/26S protease regulatory subunit 7 OS=Pongo abelii GN=PSMC2 PE=2 SV=3	tca:661114/3e-161/26S protease regulatory subunit 7; K03061 26S proteasome regulatory subunit T1	ECU03g1330/3e-176/---	PTHR23073/2.5E-276/--	biological_process:GO:0006508//proteolysis;GO:0030163//protein catabolic process;cellular_component:GO:0005737//cytoplasm;molecular_function:GO:0005524//ATP binding;GO:0008233//peptidase activity;
Unigene20002_All	951	126.35	612.48	2.18357	0.00113611	0.0229732	Up	gi|910310241|ref|XP_013181685.1|/9.64214e-41/PREDICTED: guanine nucleotide-binding protein subunit beta-like protein [Papilio xuthus] &gt;gi|910336592|ref|XP_013171828.1| PREDICTED: guanine nucleotide-binding protein subunit beta-like protein [Papilio xuthus]	NA	sp|P46800|GBLP_DICDI/4e-32/Guanine nucleotide-binding protein subunit beta-like protein OS=Dictyostelium discoideum GN=gpbB PE=1 SV=2	xma:102216374/2e-26/gnb2l1; guanine nucleotide binding protein (G protein), beta polypeptide 2-like 1; K14753 guanine nucleotide-binding protein subunit beta-2-like 1 protein	all0478/2e-14/---	PF00400/0.013/WD domain, G-beta repeat	NA
CL4275.Contig2_All	942	2.87	14.75	2.18344	0.00283744	0.0445827	Up	gi|906466961|gb|KNC28295.1|/1.8367e-60/hypothetical protein FF38_13988 [Lucilia cuprina]	NA	sp|A9ZSY3|TRET1_BOMMO/4e-37/Facilitated trehalose transporter Tret1 OS=Bombyx mori GN=Tret1 PE=1 SV=1	dwi:Dwil_GK18458/3e-53/GK18458 gene product from transcript GK18458-RA; K08145 MFS transporter, SP family, solute carrier family 2 (facilitated glucose transporter), member 8	BS_araE/1e-17/---	PTHR24063:SF281/1.8E-95/--	biological_process:GO:0015758//glucose transport;GO:0035428//hexose transmembrane transport;cellular_component:GO:0016021//integral component of membrane;molecular_function:GO:0051119//sugar transmembrane transporter activity;
CL6422.Contig2_All	2326	10.05	42.1	2.18322	2.13107e-05	0.000924452	Up	NA	gi|939686185|ref|XM_008560794.2|/2e-06/PREDICTED: Microplitis demolitor ras-related protein Rab-7a (LOC103579406), mRNA	NA	NA	NA	NA	NA
Unigene10120_All	1017	16.12	79.1	2.18242	0.00215859	0.0364462	Up	NA	NA	NA	NA	NA	NA	NA
CL6521.Contig2_All	3631	57.15	249.36	2.18093	6.8053e-05	0.00246955	Up	gi|345452367|gb|AEN94406.1|/8.62433e-57/reverse transcriptase-like protein [Adineta vaga]	NA	NA	NA	NA	PF00078/1.2E-6/Reverse transcriptase (RNA-dependent DNA polymerase)	NA
Unigene13488_All	3455	21.22	107.74	2.18036	0.00303568	0.0467841	Up	gi|124808847|ref|XP_001348424.1|/3.23928e-13/Lipase, putative [Plasmodium falciparum 3D7]	NA	sp|Q54K19|MYBD_DICDI/5e-09/Myb-like protein D OS=Dictyostelium discoideum GN=mybD PE=3 SV=1	bmor:101742029/5e-06/uncharacterized LOC101742029; K11974 E3 ubiquitin-protein ligase RNF31 [EC:2.3.2.27]	ECU05g0080/5e-39/---	NA	NA
Unigene17739_All	1999	317.74	1537.42	2.17957	0.00113762	0.0229856	Up	gi|910335567|ref|XP_013171255.1|/6.32307e-93/PREDICTED: heat shock protein ECU02_0100-like [Papilio xuthus]	gi|927106745|ref|XR_001307277.1|/1e-07/PREDICTED: Sus scrofa interleukin 17B (IL17B), transcript variant X15, misc_RNA	sp|Q54BE0|HS7C3_DICDI/1e-75/Heat shock cognate 70 kDa protein 3 OS=Dictyostelium discoideum GN=DDB_G0293674 PE=3 SV=1	dre:100126123/2e-75/hsp70.1, zgc:174006; heat shock cognate 70-kd protein, tandem duplicate 1; K03283 heat shock 70kDa protein 1/8	ECU02g0100/8e-81/---	PS01036/-/Heat shock hsp70 proteins family signature 3.	NA
Unigene9620_All	1360	162.62	778.59	2.17426	0.00108352	0.0222	Up	gi|910319185|ref|XP_013162442.1|/0/PREDICTED: tubulin beta chain [Papilio xuthus] &gt;gi|910321590|ref|XP_013163750.1| PREDICTED: tubulin beta chain [Papilio xuthus]	gi|817744809|ref|XM_012481936.1|/2e-33/Plasmodium fragile tubulin beta chain partial mRNA	sp|Q9NFZ6|TBB2_ECHMU/0.0/Tubulin beta-2 chain OS=Echinococcus multilocularis GN=TUB-2 PE=3 SV=1	dre:641565/0.0/zgc:123292; K07375 tubulin beta	ECU03g0820i/0.0/---	PTHR11588:SF71/0.0/--	NA
Unigene15939_All	990	40.95	195.42	2.17279	0.00114036	0.0230228	Up	gi|242013977|ref|XP_002427675.1|/2.35253e-61/aldose reductase, putative [Pediculus humanus corporis] &gt;gi|212512105|gb|EEB14937.1| aldose reductase, putative [Pediculus humanus corporis]	NA	sp|Q54NZ7|ALRB_DICDI/3e-57/Aldose reductase B OS=Dictyostelium discoideum GN=alrB PE=3 SV=2	dgr:Dgri_GH16631/1e-60/GH16631 gene product from transcript GH16631-RA; K00011 aldehyde reductase [EC:1.1.1.21]	ECU01g0970/4e-71/---	PS00798/-/Aldo/keto reductase family signature 1.	NA
Unigene191_All	1826	12.6	50.97	2.1724	2.21348e-06	0.000127398	Up	gi|195135635|ref|XP_002012238.1|/1.17084e-106/uncharacterized protein Dmoj_GI16864 [Drosophila mojavensis] &gt;gi|193918502|gb|EDW17369.1| uncharacterized protein Dmoj_GI16864 [Drosophila mojavensis]	NA	sp|Q00805|GIL_DROME/2e-104/Protein giant-lens OS=Drosophila melanogaster GN=aos PE=1 SV=2	dmo:Dmoj_GI16864/1e-107/GI16864 gene product from transcript GI16864-RA; K02104 protein giant-lens (argos)	NA	PF11581/4.3E-62/Antagonist of EGFR signalling, Argos	NA
Unigene17722_All	2568	27.07	137.03	2.17187	0.00242103	0.0397213	Up	gi|579329461|gb|EUT80391.1|/5.31694e-10/hypothetical protein PFAG_05032 [Plasmodium falciparum Santa Lucia]	NA	sp|Q8I659|YPF11_PLAF7/2e-07/Uncharacterized protein PFB0765w OS=Plasmodium falciparum (isolate 3D7) GN=PFB0765w PE=4 SV=1	tca:658064/2e-07/putative protein kinase C delta type homolog; K06068 novel protein kinase C delta type [EC:2.7.11.13]	NA	NA	NA
CL2030.Contig2_All	1889	30.12	126.56	2.16953	1.79716e-06	0.000106573	Up	NA	NA	NA	NA	NA	NA	NA
Unigene10118_All	676	11.43	60.28	2.1689	0.00324465	0.0490424	Up	gi|926616135|ref|XP_013773172.1|/3.31e-13/PREDICTED: glucose-induced degradation protein 8 homolog [Limulus polyphemus]	NA	sp|Q54X16|GID8_DICDI/4e-13/Glucose-induced degradation protein 8 homolog OS=Dictyostelium discoideum GN=DDB_G0279265 PE=3 SV=2	NA	NA	PF10607/3.2E-13/CTLH/CRA C-terminal to LisH motif domain	NA
CL3213.Contig7_All	1343	333.95	1558.67	2.16869	0.0011317	0.0229021	Up	gi|444727028|gb|ELW67537.1|/3.16095e-92/Cell surface glycoprotein 1 [Tupaia chinensis]	NA	sp|Q95JC9|PRP_PIG/2e-76/Basic proline-rich protein OS=Sus scrofa PE=1 SV=2	clv:102096629/8e-69/FMN2, Formin-2; formin 2; K02184 formin 2	XF0818/5e-38/---	PR01228/6.6E-6/Eggshell protein signature	NA
Unigene10103_All	552	11.54	56.86	2.16697	0.00184864	0.0325701	Up	NA	gi|6807668|emb|AL136842.1|/8e-09/Homo sapiens mRNA; cDNA DKFZp434A0530 (from clone DKFZp434A0530)	NA	NA	ECU04g0940/1e-13/---	PF09802/1.5E-5/Preprotein translocase subunit Sec66	NA
Unigene19882_All	1447	137.14	662.56	2.16676	0.00140159	0.0268125	Up	gi|910335635|ref|XP_013171294.1|/6.0631e-161/PREDICTED: protein transport protein Sec61 subunit alpha-like [Papilio xuthus] &gt;gi|910341076|ref|XP_013174233.1| PREDICTED: protein transport protein Sec61 subunit alpha-like [Papilio xuthus]	NA	sp|Q54XK2|SC61A_DICDI/1e-138/Protein transport protein Sec61 subunit alpha OS=Dictyostelium discoideum GN=sec61a PE=3 SV=1	cel:CELE_Y57G11C.15/2e-139/sec-61; yeast SEC homolog; K10956 protein transport protein SEC61 subunit alpha	ECU09g0130/6e-134/---	PF10559/9.0E-17/Plug domain of Sec61p	biological_process:GO:0006810//transport;cellular_component:GO:0016020//membrane;
Unigene831_All	630	70.05	355.08	2.16556	0.00331452	0.049789	Up	gi|910335723|ref|XP_013171346.1|/5.78059e-43/PREDICTED: 60S ribosomal protein L7a-like [Papilio xuthus]	NA	sp|O76732|RL7A_ANOGA/1e-33/60S ribosomal protein L7a OS=Anopheles gambiae GN=RpL7A PE=3 SV=2	tsp:Tsp_00706/1e-34/60S ribosomal protein L7a; K02936 large subunit ribosomal protein L7Ae	ECU02g0750i/2e-44/---	PTHR23105/5.2E-51/--	NA
Unigene20382_All	843	20.52	102.69	2.16541	0.00213916	0.0362149	Up	gi|954197160|gb|KRX09850.1|/1.24343e-14/hypothetical protein PPERSA_02722 [Pseudocohnilembus persalinus]	NA	sp|Q08CG8|RNF44_DANRE/4e-10/RING finger protein 44 OS=Danio rerio GN=rnf44 PE=2 SV=1	mze:101471521/6e-10/E3 ubiquitin-protein ligase RNF128-like; K10629 E3 ubiquitin-protein ligase RNF128 [EC:2.3.2.27]	ECU07g0330/1e-07/---	PS50089/12.888/Zinc finger RING-type profile.	NA
Unigene21949_All	2531	36.42	181.01	2.16341	0.00213417	0.0361534	Up	gi|358339569|dbj|GAA47606.1|/6.15935e-19/hypothetical protein CLF_100574 [Clonorchis sinensis]	gi|689594457|emb|LM069139.1|/9e-06/Schistosoma curassoni genome assembly S_curassoni_Dakar ,scaffold SCUD_scaffold0003701	sp|Q8I659|YPF11_PLAF7/1e-14/Uncharacterized protein PFB0765w OS=Plasmodium falciparum (isolate 3D7) GN=PFB0765w PE=4 SV=1	tca:659332/1e-13/guanine nucleotide-binding protein G(f) subunit alpha; K04640 guanine nucleotide-binding protein subunit alpha, other	PAB0812/5e-08/---	NA	NA
Unigene7487_All	2388	163.58	781.76	2.16245	0.00128002	0.0251463	Up	gi|910335687|ref|XP_013171323.1|/0/PREDICTED: cell division control protein 48-like [Papilio xuthus]	gi|910335686|ref|XM_013315869.1|/2e-19/PREDICTED: Papilio xuthus cell division control protein 48-like (LOC106120520), mRNA	sp|Q6GL04|TERA_XENTR/0.0/Transitional endoplasmic reticulum ATPase OS=Xenopus tropicalis GN=vcp PE=2 SV=1	xtr:448177/0.0/vcp, p97; valosin containing protein (EC:3.6.4.6); K13525 transitional endoplasmic reticulum ATPase	ECU01g1230/0.0/---	PTHR23077/0.0/--	biological_process:GO:0018279//protein N-linked glycosylation via asparagine;GO:0030433//ER-associated ubiquitin-dependent protein catabolic process;GO:0016567//protein ubiquitination;GO:0034214//protein hexamerization;GO:0006302//double-strand break repair;GO:0019985//translesion synthesis;cellular_component:GO:0000785//chromatin;GO:0035101//FACT complex;GO:0005737//cytoplasm;GO:0035861//site of…
CL372.Contig11_All	2692	25.04	98.84	2.16225	2.5416e-09	3.0824e-07	Up	gi|357625462|gb|EHJ75901.1|/1.11498e-58/hemolymph proteinase 6 [Danaus plexippus]	NA	sp|Q9VWU1|PSH_DROME/3e-46/Serine protease persephone OS=Drosophila melanogaster GN=psh PE=1 SV=1	soc:105196043/7e-40/uncharacterized LOC105196043; K09640 transmembrane protease serine 9 [EC:3.4.21.-]	VCA0803/3e-15/---	PTHR24260:SF46/2.0E-83/--	NA
CL3972.Contig2_All	1020	96.54	363.21	2.16095	5.07124e-17	2.25154e-14	Up	gi|678308217|emb|CDW90527.1|/1.92054e-37/UNKNOWN [Stylonychia lemnae]	NA	NA	NA	NA	PF10237/8.5E-18/Probable N6-adenine methyltransferase	NA
Unigene15909_All	678	78.43	379	2.16068	0.00148726	0.027959	Up	gi|313237617|emb|CBY12761.1|/2.82736e-20/unnamed protein product [Oikopleura dioica]	NA	sp|P53028|RL10A_TRYBR/9e-20/60S ribosomal protein L10a OS=Trypanosoma brucei rhodesiense GN=RPL10A PE=2 SV=1	cin:100181568/1e-19/60S ribosomal protein L10a-like; K02865 large subunit ribosomal protein L10Ae	SPCC1183.08c/4e-17/---	PF00687/6.2E-17/Ribosomal protein L1p/L10e family	NA
Unigene13444_All	3251	44.55	225.97	2.16051	0.00256551	0.0415345	Up	gi|971437586|ref|XP_015132808.1|/9.08075e-26/PREDICTED: ras GTPase-activating-like protein IQGAP2 isoform X3 [Gallus gallus]	NA	sp|Q86VI3|IQGA3_HUMAN/2e-25/Ras GTPase-activating-like protein IQGAP3 OS=Homo sapiens GN=IQGAP3 PE=1 SV=2	obi:106872737/1e-26/ras GTPase-activating-like protein IQGAP1; K16848 Ras GTPase-activating-like protein IQGAP1	ECU10g1740/5e-102/---	PF00307/1.0E-7/Calponin homology (CH) domain	NA
Unigene20108_All	809	248.78	1161.18	2.16031	0.00129827	0.0253876	Up	gi|910315172|ref|XP_013181843.1|/1.60051e-48/PREDICTED: polysaccharide deacetylase domain-containing protein ECU11_0510-like [Papilio xuthus]	gi|56292351|emb|BX537317.7|/5e-08/Zebrafish DNA sequence from clone DKEY-148L4 in linkage group 8, complete sequence	NA	NA	ECU11g0510/4e-48/---	PTHR10587/1.1E-12/--	NA
Unigene14091_All	498	118.44	572.96	2.15903	0.00183269	0.0323559	Up	gi|328899962|gb|AEB54653.1|/2.49022e-47/ubiquitin [Procambarus clarkii] &gt;gi|425895513|gb|AFY10064.1| ubiquitin [Litopenaeus vannamei] &gt;gi|672425690|gb|AIJ28478.1| ubiquitin/ribosomal S27 fusion protein [Litopenaeus vannamei] &gt;gi|926573511|gb|ALD48729.1| ubiquitin [Procambarus clarkii]	gi|92790155|emb|AJ965263.1|/2e-21/Isotricha prostoma partial mRNA for Polyubiqutin 1 (polyubiqutin 1 gene)	sp|P68203|RS27A_SPOFR/1e-48/Ubiquitin-40S ribosomal protein S27a OS=Spodoptera frugiperda PE=2 SV=2	cfo:105255307/5e-48/Ubiquitin; ubiquitin-40S ribosomal protein S27a; K02977 small subunit ribosomal protein S27Ae	ECU02g1080/4e-47/---	PR00348/3.7E-38/Ubiquitin signature	biological_process:GO:0006412//translation;cellular_component:GO:0005840//ribosome;molecular_function:GO:0003735//structural constituent of ribosome;
CL496.Contig5_All	1992	573.92	2212.93	2.15722	1.7298e-17	8.41144e-15	Up	gi|157108290|ref|XP_001650160.1|/1.06981e-100/AAEL005006-PA [Aedes aegypti] &gt;gi|108879333|gb|EAT43558.1| AAEL005006-PA [Aedes aegypti]	NA	sp|Q9GQM9|CP6L1_BLAGE/4e-64/Cytochrome P450 6l1 OS=Blattella germanica GN=CYP6L1 PE=2 SV=1	tca:100142088/1e-81/cytochrome P450 6k1-like; K15005 cytochrome P450, family 28 [EC:1.14.-.-]	VNG0422G/3e-23/---	PR00463/1.9E-12/E-class P450 group I signature	NA
Unigene22457_All	755	66.68	336.58	2.1564	0.00269771	0.0430571	Up	gi|511090649|dbj|BAN41117.1|/6.0788e-36/60S ribosomal protein L5, putative [Entamoeba invadens]	gi|693011763|dbj|AK442495.1|/3e-09/Copidosoma floridanum mRNA, clone: C0466, full-length sequence, expressed in cleavage-stage embryo	sp|P15125|RL5A_XENLA/9e-35/60S ribosomal protein L5-A OS=Xenopus laevis GN=rpl5-a PE=2 SV=2	hmg:100203379/7e-35/60S ribosomal protein L5-like; K02932 large subunit ribosomal protein L5e	YPL131w/1e-33/---	PTHR23410:SF12/6.4E-57/--	NA
Unigene15914_All	1564	24.68	116.32	2.15591	0.00155521	0.0288855	Up	gi|910315050|ref|XP_013181773.1|/3.09926e-73/PREDICTED: uncharacterized protein LOC106128031 [Papilio xuthus]	NA	NA	NA	NA	PTHR14596/2.1E-68/--	NA
CL933.Contig1_All	1304	20.15	87.1	2.15552	0.000628111	0.014566	Up	gi|734547579|gb|KHN75860.1|/1.20617e-40/Sialidase [Toxocara canis]	NA	sp|Q02817|MUC2_HUMAN/1e-25/Mucin-2 OS=Homo sapiens GN=MUC2 PE=1 SV=2	mze:101471083/3e-35/mucin-2-like; K10955 intestinal mucin-2	YPO2725/3e-16/---	PF01607/4.4E-11/Chitin binding Peritrophin-A domain	NA
CL1854.Contig5_All	3082	38.83	171.82	2.15483	9.51805e-05	0.00325283	Up	gi|482683735|ref|XP_001361752.3|/0/uncharacterized protein Dpse_GA11884, isoform D [Drosophila pseudoobscura pseudoobscura] &gt;gi|478540260|gb|EAL26331.3| uncharacterized protein Dpse_GA11884, isoform D [Drosophila pseudoobscura pseudoobscura]	NA	sp|P32198|CPT1A_RAT/8e-179/Carnitine O-palmitoyltransferase 1, liver isoform OS=Rattus norvegicus GN=Cpt1a PE=1 SV=2	dpo:Dpse_GA11884/0.0/GA11884 gene product from transcript GA11884-RB (EC:2.3.-.-); K08765 carnitine O-palmitoyltransferase 1, liver isoform [EC:2.3.1.21]	NA	PF00755/5.7E-175/Choline/Carnitine o-acyltransferase	cellular_component:GO:0016020//membrane;molecular_function:GO:0016740//transferase activity;
CL7991.Contig1_All	3998	86.57	330.62	2.15021	1.62753e-17	8.06781e-15	Up	gi|646716235|gb|KDR19564.1|/5.28154e-156/hypothetical protein L798_06362 [Zootermopsis nevadensis]	gi|751787398|ref|XM_011204813.1|/2e-11/PREDICTED: Bactrocera dorsalis protein CREBRF homolog (LOC105226062), transcript variant X3, mRNA	sp|Q9VC61|CRERF_DROME/3e-120/Protein CREBRF homolog OS=Drosophila melanogaster GN=CG13624 PE=2 SV=2	dwi:Dwil_GK10694/2e-07/GK10694 gene product from transcript GK10694-RB; K02223 circadian locomoter output cycles kaput protein [EC:2.3.1.48]	NA	PS00036/-/Basic-leucine zipper (bZIP) domain signature.	NA
Unigene534_All	1760	48.77	241.19	2.15014	0.00297499	0.0461412	Up	gi|910312193|ref|XP_013168268.1|/3.45144e-07/PREDICTED: probable eukaryotic translation initiation factor 4 gamma homolog [Papilio xuthus]	NA	NA	NA	NA	PF02854/4.8E-12/MIF4G domain	NA
CL2813.Contig3_All	1982	40.74	176.87	2.14964	0.000125766	0.00408745	Up	gi|157134777|ref|XP_001656437.1|/4.00422e-132/AAEL000427-PA [Aedes aegypti] &gt;gi|108884314|gb|EAT48539.1| AAEL000427-PA [Aedes aegypti]	gi|964125464|ref|XM_014907193.1|/2e-52/Drosophila ananassae uncharacterized protein, transcript variant E (Dana\GF11367), mRNA	sp|Q6DG38|GPAT3_DANRE/3e-101/Glycerol-3-phosphate acyltransferase 3 OS=Danio rerio GN=agpat9 PE=2 SV=1	aag:AaeL_AAEL000427/5e-133/AAEL000427-PA; K13506 glycerol-3-phosphate O-acyltransferase 3/4 [EC:2.3.1.15]	ECU10g0310/9e-35/---	PTHR23063/1.6E-164/--	biological_process:GO:0008152//metabolic process;cellular_component:GO:0016021//integral component of membrane;molecular_function:GO:0016746//transferase activity, transferring acyl groups;
Unigene22470_All	2404	342.04	1279.56	2.14889	4.83912e-36	1.45339e-32	Up	gi|157110167|ref|XP_001650980.1|/1.83117e-73/AAEL000759-PA [Aedes aegypti] &gt;gi|108883931|gb|EAT48156.1| AAEL000759-PA [Aedes aegypti]	NA	sp|P48508|GSH0_RAT/4e-31/Glutamate--cysteine ligase regulatory subunit OS=Rattus norvegicus GN=Gclm PE=1 SV=1	aag:AaeL_AAEL000759/2e-74/AAEL000759-PA; K11205 glutamate--cysteine ligase regulatory subunit	SPCC737.06c/5e-13/---	PTHR13295/4.5E-63/--	biological_process:GO:0035229//positive regulation of glutamate-cysteine ligase activity;GO:0006750//glutathione biosynthetic process;cellular_component:GO:0017109//glutamate-cysteine ligase complex;molecular_function:GO:0030234//enzyme regulator activity;
Unigene5807_All	2129	97.93	374.1	2.14732	3.43907e-12	7.19638e-10	Up	gi|195109202|ref|XP_001999176.1|/5.31817e-29/uncharacterized protein Dmoj_GI24368 [Drosophila mojavensis] &gt;gi|193915770|gb|EDW14637.1| uncharacterized protein Dmoj_GI24368 [Drosophila mojavensis]	NA	sp|P55113|NAS7_CAEEL/3e-27/Zinc metalloproteinase nas-7 OS=Caenorhabditis elegans GN=nas-7 PE=2 SV=2	cel:CELE_C07D10.4/4e-26/nas-7; Zinc metalloproteinase nas-7; K08076 astacin [EC:3.4.24.21]	YLR106c/1e-07/---	PR00480/3.7E-20/Astacin family signature	molecular_function:GO:0016787//hydrolase activity;
Unigene7556_All	1241	55.69	270.36	2.14648	0.00254953	0.0413854	Up	gi|734553379|gb|KHN80739.1|/8.97707e-131/putative 26S protease regulatory subunit 10B [Toxocara canis]	gi|751786053|ref|XM_011204088.1|/5e-09/PREDICTED: Bactrocera dorsalis 26S protease regulatory subunit 10B-like (LOC105225563), mRNA	sp|P62335|PRS10_SPETR/3e-129/26S protease regulatory subunit 10B OS=Spermophilus tridecemlineatus GN=PSMC6 PE=2 SV=1	loa:LOAG_01659/9e-131/proteasome 26S subunit; K03064 26S proteasome regulatory subunit T4	ECU07g0190/2e-132/---	PTHR23073:SF24/1.6E-202/--	biological_process:GO:0006508//proteolysis;GO:0030163//protein catabolic process;cellular_component:GO:0005737//cytoplasm;molecular_function:GO:0005524//ATP binding;GO:0008233//peptidase activity;
Unigene12237_All	715	31.54	149.18	2.14476	0.00167208	0.0303817	Up	gi|910321722|ref|XP_013163823.1|/1.73856e-18/PREDICTED: probable proteasome subunit beta type-4 [Papilio xuthus]	NA	sp|P40307|PSB2_RAT/2e-08/Proteasome subunit beta type-2 OS=Rattus norvegicus GN=Psmb2 PE=1 SV=1	smm:Smp_074500.2/7e-10/proteasome subunit beta 2 (T01 family); K02734 20S proteasome subunit beta 4 [EC:3.4.25.1]	ECU08g0280/2e-16/---	PF00227/1.4E-12/Proteasome subunit	NA
CL1414.Contig4_All	1219	25.84	98.65	2.14436	4.97188e-10	7.13074e-08	Up	gi|123476045|ref|XP_001321197.1|/5.36635e-88/Metallothionein family protein [Trichomonas vaginalis G3] &gt;gi|121904018|gb|EAY08974.1| Metallothionein family protein [Trichomonas vaginalis G3]	NA	sp|A0JM12|MEG10_XENTR/5e-38/Multiple epidermal growth factor-like domains protein 10 OS=Xenopus tropicalis GN=megf10 PE=2 SV=1	ola:101167013/2e-58/A disintegrin and metalloproteinase with thrombospondin motifs 3-like; K08619 a disintegrin and metalloproteinase with thrombospondin motifs 3 [EC:3.4.24.-]	all3346/3e-09/---	PTHR24637/4.5E-25/--	NA
CL2224.Contig1_All	1816	498.5	1885.08	2.14365	1.18039e-14	3.60887e-12	Up	gi|972212220|ref|XP_015188551.1|/2.84053e-12/PREDICTED: protein piccolo [Polistes dominula]	NA	sp|Q62598|DSPP_RAT/4e-10/Dentin sialophosphoprotein OS=Rattus norvegicus GN=Dspp PE=1 SV=2	nvi:100115183/3e-10/nucleolin-like; K14837 nucleolar protein 12	SPCC737.08/2e-06/---	NA	NA
CL1492.Contig3_All	801	110.84	425.27	2.14217	5.31918e-12	1.09954e-09	Up	gi|915140276|ref|XP_013337325.1|/5.80851e-11/hypothetical protein EMWEY_00007470 [Eimeria maxima] &gt;gi|557237027|emb|CDJ60675.1| hypothetical protein EMWEY_00007470 [Eimeria maxima]	NA	sp|P02734|ANP4_PSEAM/3e-06/Ice-structuring protein 4 OS=Pseudopleuronectes americanus PE=3 SV=1	spu:579772/1e-08/arginine-glutamic acid dipeptide repeats protein; K05628 arginine-glutamic acid dipeptide repeats protein	ZtolA/6e-06/---	NA	NA
CL7681.Contig2_All	2123	79	382.38	2.14198	0.00315286	0.0480964	Up	gi|831560811|ref|XP_012731499.1|/1.39775e-21/PREDICTED: zona pellucida sperm-binding protein 4-like [Fundulus heteroclitus]	NA	sp|Q92954|PRG4_HUMAN/1e-09/Proteoglycan 4 OS=Homo sapiens GN=PRG4 PE=1 SV=2	ola:100049191/4e-15/choriogenin Hminor; K19926 zona pellucida sperm-binding protein 1	NA	NA	NA
CL5703.Contig2_All	1819	15.53	70.3	2.14138	0.00274567	0.0435638	Up	gi|321476223|gb|EFX87184.1|/4.11071e-11/hypothetical protein DAPPUDRAFT_236082 [Daphnia pulex]	NA	NA	NA	NA	PF14099/1.5E-10/Polysaccharide lyase	NA
Unigene7988_All	427	49.52	242.18	2.14125	0.00299032	0.0462947	Up	gi|471230393|ref|XP_004036464.1|/8.95283e-15/hypothetical protein IMG5_081360 [Ichthyophthirius multifiliis] &gt;gi|340506311|gb|EGR32478.1| hypothetical protein IMG5_081360 [Ichthyophthirius multifiliis]	NA	sp|Q54QM8|RL26_DICDI/2e-15/60S ribosomal protein L26 OS=Dictyostelium discoideum GN=rpl26 PE=3 SV=1	tsp:Tsp_06074/8e-15/60S ribosomal protein L26; K02898 large subunit ribosomal protein L26e	ECU08g0370/7e-15/---	PTHR11143:SF7/1.5E-23/--	NA
CL400.Contig6_All	2279	297.75	1132.7	2.14089	8.75589e-14	2.3553e-11	Up	gi|157116531|ref|XP_001658537.1|/1.56966e-159/AAEL001232-PA [Aedes aegypti] &gt;gi|108883447|gb|EAT47672.1| AAEL001232-PA [Aedes aegypti]	NA	sp|P90850|YCF2E_CAEEL/6e-96/Uncharacterized peptidase C1-like protein F26E4.3 OS=Caenorhabditis elegans GN=F26E4.3 PE=1 SV=3	api:100144782/3e-42/Catb-1418; cathepsin B-1418; K01363 cathepsin B [EC:3.4.22.1]	AF1946_2/4e-12/---	SM00645/1.7E-67/Papain family cysteine protease	NA
Unigene18199_All	2282	80.79	369.91	2.14045	0.00118993	0.023807	Up	gi|910312237|ref|XP_013168597.1|/1.44196e-112/PREDICTED: uncharacterized protein LOC106118479 [Papilio xuthus]	NA	NA	NA	ECU11g1870/7e-111/---	PF07690/6.9E-9/Major Facilitator Superfamily	NA
CL5704.Contig1_All	723	34.94	163.98	2.13999	0.00178526	0.0318157	Up	gi|910353655|ref|XP_013180847.1|/3.04037e-34/PREDICTED: proteasome subunit alpha type-7-A-like [Papilio xuthus]	NA	sp|Q9NDA2|PSA7_TRYBB/9e-26/Proteasome subunit alpha type-7 OS=Trypanosoma brucei brucei GN=PSA4 PE=2 SV=1	aga:AgaP_AGAP005423/3e-24/AGAP005423-PA; K02731 20S proteasome subunit alpha 4 [EC:3.4.25.1]	ECU07g1040/1e-40/---	PF00227/1.3E-26/Proteasome subunit	NA
Unigene22433_All	797	68.92	324.18	2.13635	0.00175002	0.0313309	Up	gi|584596189|gb|AHJ11138.1|/2.55697e-51/14-3-3 zeta [Brugia malayi] &gt;gi|584596244|gb|AHJ11167.1| 14-3-3 zeta [Wuchereria bancrofti]	NA	sp|Q5R651|1433Z_PONAB/4e-52/14-3-3 protein zeta/delta OS=Pongo abelii GN=YWHAZ PE=2 SV=1	gja:107124741/7e-52/YWHAZ; tyrosine 3-monooxygenase/tryptophan 5-monooxygenase activation protein, zeta; K16197 14-3-3 protein beta/theta/zeta	YDR099w/3e-47/---	SM00101/4.1E-57/14-3-3 homologues	NA
Unigene13848_All	1152	37.02	176.94	2.13472	0.00237855	0.0391503	Up	gi|910353675|ref|XP_013180859.1|/8.17756e-160/PREDICTED: 26S protease regulatory subunit 8 homolog [Papilio xuthus]	gi|910353674|ref|XM_013325405.1|/9e-29/PREDICTED: Papilio xuthus 26S protease regulatory subunit 8 homolog (LOC106127322), mRNA	sp|Q25544|PRS8_NAEFO/5e-147/26S protease regulatory subunit 8 homolog OS=Naegleria fowleri PE=2 SV=1	aqu:100636016/2e-144/26S protease regulatory subunit 8; K03066 26S proteasome regulatory subunit T6	ECU09g1840/3e-162/---	PS00674/-/AAA-protein family signature.	biological_process:GO:0045899//positive regulation of RNA polymerase II transcriptional preinitiation complex assembly;GO:0030433//ER-associated ubiquitin-dependent protein catabolic process;GO:1901800//positive regulation of proteasomal protein catabolic process;cellular_component:GO:0031597//cytosolic proteasome complex;GO:0031595//nuclear proteasome complex;GO:0008540//proteasome regulatory pa…
Unigene18225_All	471	56.53	278.87	2.13448	0.0031745	0.0482967	Up	gi|910312397|ref|XP_013169712.1|/7.24007e-33/PREDICTED: 40S ribosomal protein S16-like [Papilio xuthus] &gt;gi|910316782|ref|XP_013182724.1| PREDICTED: 40S ribosomal protein S16-like [Papilio xuthus] &gt;gi|910318088|ref|XP_013161852.1| PREDICTED: 40S ribosomal protein S16-like [Papilio xuthus] &gt;gi|910343652|ref|XP_013175606.1| PREDICTED: 40S ribosomal protein S16-like [Papilio xuthus] &gt;gi|…	gi|936591717|ref|XM_014353594.1|/2e-06/PREDICTED: Copidosoma floridanum protein tramtrack, alpha isoform-like (LOC106639812), transcript variant X3, mRNA	sp|Q22054|RS16_CAEEL/2e-28/40S ribosomal protein S16 OS=Caenorhabditis elegans GN=rps-16 PE=1 SV=3	api:100169216/6e-28/40S ribosomal protein S16-like; K02960 small subunit ribosomal protein S16e	ECU03g0310/7e-39/---	PTHR21569/3.4E-39/--	NA
Unigene8016_All	809	17.54	88.09	2.13124	0.00318407	0.0484278	Up	gi|910317360|ref|XP_013161452.1|/3.10192e-68/PREDICTED: inorganic pyrophosphatase-like [Papilio xuthus]	gi|910317359|ref|XM_013305998.1|/5e-11/PREDICTED: Papilio xuthus inorganic pyrophosphatase-like (LOC106113269), mRNA	sp|Q18680|IPYR_CAEEL/4e-56/Probable inorganic pyrophosphatase 1 OS=Caenorhabditis elegans GN=pyp-1 PE=3 SV=4	cel:CELE_C47E12.4/4e-55/pyp-1; Probable inorganic pyrophosphatase 1; K01507 inorganic pyrophosphatase [EC:3.6.1.1]	ECU10g0340/6e-73/---	PF00719/2.0E-43/Inorganic pyrophosphatase	biological_process:GO:0045087//innate immune response;cellular_component:GO:0043005//neuron projection;GO:0005773//vacuole;
Unigene18323_All	1354	71.21	333.56	2.12925	0.0019548	0.0338907	Up	gi|910313031|ref|XP_013172785.1|/2.65534e-163/PREDICTED: 26S protease regulatory subunit 4 homolog [Papilio xuthus]	gi|910316755|ref|XM_013327256.1|/3e-13/PREDICTED: Papilio xuthus 26S protease regulatory subunit 4 homolog (LOC106128795), mRNA	sp|Q55BV5|PRS4_DICDI/8e-151/26S protease regulatory subunit 4 homolog OS=Dictyostelium discoideum GN=psmC1 PE=1 SV=1	api:100168285/6e-150/26S protease regulatory subunit 4; K03062 26S proteasome regulatory subunit T2	ECU07g1640/1e-166/---	PTHR23073/6.7E-254/--	NA
CL4964.Contig3_All	1891	26.3	103.65	2.12848	9.11018e-09	9.81324e-07	Up	gi|260832372|ref|XP_002611131.1|/3.78718e-34/hypothetical protein BRAFLDRAFT_88470 [Branchiostoma floridae] &gt;gi|229296502|gb|EEN67141.1| hypothetical protein BRAFLDRAFT_88470 [Branchiostoma floridae]	NA	sp|Q80X72|LRC15_MOUSE/4e-28/Leucine-rich repeat-containing protein 15 OS=Mus musculus GN=Lrrc15 PE=2 SV=1	obi:106878986/4e-30/insulin-like growth factor-binding protein complex acid labile subunit; K17256 insulin-like growth factor-binding protein complex acid labile subunit	alr0124_1/1e-18/---	SM00369/23.0/Leucine-rich repeats, typical (most populated) subfamily	NA
CL1687.Contig3_All	4030	162.2	600.08	2.12783	5.35068e-19	3.21406e-16	Up	gi|964117219|ref|XP_014762145.1|/8.24799e-32/uncharacterized protein Dana_GF15668, isoform H [Drosophila ananassae] &gt;gi|939216050|gb|KPU73796.1| uncharacterized protein Dana_GF15668, isoform H [Drosophila ananassae]	gi|815905332|ref|XM_003487801.2|/2e-23/PREDICTED: Bombus impatiens protein bunched, class 2/F/G isoform-like (LOC100744290), mRNA	sp|Q24522|BUN1_DROME/7e-24/Protein bunched, class 1/class 3/D/E isoforms OS=Drosophila melanogaster GN=bun PE=2 SV=2	NA	NA	PTHR12348:SF15/1.8E-46/--	biological_process:GO:0007297//ovarian follicle cell migration;GO:0046843//dorsal appendage formation;GO:0008101//decapentaplegic signaling pathway;GO:0030307//positive regulation of cell growth;GO:0042246//tissue regeneration;GO:0035282//segmentation;GO:0016319//mushroom body development;GO:0001751//compound eye photoreceptor cell differentiation;GO:0009996//negative regulation of cell fate spec…
Unigene9756_All	1003	180.05	682.7	2.12634	9.47825e-12	1.88304e-09	Up	gi|498955305|ref|XP_004523808.1|/7.59616e-23/PREDICTED: heat shock protein 23-like [Ceratitis capitata]	NA	sp|P02518|HSP27_DROME/3e-20/Heat shock protein 27 OS=Drosophila melanogaster GN=Hsp27 PE=1 SV=2	mde:101897830/5e-22/heat shock protein 27; K09542 crystallin, alpha B	NA	PR00299/5.0E-8/Alpha crystallin signature	NA
Unigene21975_All	847	120.49	582.35	2.12537	0.00255044	0.0413854	Up	gi|910312199|ref|XP_013168319.1|/2.14681e-56/PREDICTED: 60S acidic ribosomal protein P0-like [Papilio xuthus]	gi|685042158|emb|LN590683.1|/1e-08/Cyprinus carpio genome assembly common carp genome, scaffold: LG38, chromosome: 38	sp|P14869|RLA0_MOUSE/2e-40/60S acidic ribosomal protein P0 OS=Mus musculus GN=Rplp0 PE=1 SV=3	smm:Smp_009690.1/9e-42/60S ribosomal protein P0; K02941 large subunit ribosomal protein LP0	ECU07g0820/3e-55/---	PTHR21141/1.1E-46/--	NA
Unigene991_All	616	31.43	153.92	2.1251	0.00316893	0.0482808	Up	gi|910332459|ref|XP_013169592.1|/7.26794e-48/PREDICTED: LOW QUALITY PROTEIN: proteasome subunit beta type-3-like [Papilio xuthus]	NA	sp|P40112|PSB3_RAT/9e-37/Proteasome subunit beta type-3 OS=Rattus norvegicus GN=Psmb3 PE=1 SV=1	ecb:100068477/3e-36/PSMB3; proteasome subunit beta 3; K02735 20S proteasome subunit beta 3 [EC:3.4.25.1]	ECU02g0340/8e-52/---	PF00227/1.1E-29/Proteasome subunit	NA
CL1775.Contig1_All	2397	12.34	50.8	2.1244	0.000239714	0.0068606	Up	gi|751786996|ref|XP_011202902.1|/6.09595e-53/PREDICTED: uncharacterized protein LOC105225918 [Bactrocera dorsalis] &gt;gi|751786998|ref|XP_011202904.1| PREDICTED: uncharacterized protein LOC105225918 [Bactrocera dorsalis]	NA	NA	NA	NA	NA	NA
Unigene16317_All	635	31.06	139.22	2.12266	0.001417	0.0270161	Up	NA	NA	NA	NA	NA	NA	NA
Unigene303_All	2027	42.02	197.43	2.12228	0.00298082	0.0462036	Up	gi|910353727|ref|XP_013180888.1|/5.86956e-179/PREDICTED: dolichyl-phosphate-mannose--protein mannosyltransferase 4-like [Papilio xuthus]	NA	sp|Q29IL2|POMT2_DROPS/6e-90/Protein O-mannosyl-transferase 2 OS=Drosophila pseudoobscura pseudoobscura GN=tw PE=3 SV=1	dwi:Dwil_GK20066/6e-96/GK20066 gene product from transcript GK20066-RB; K00728 dolichyl-phosphate-mannose-protein mannosyltransferase [EC:2.4.1.109]	ECU02g1300/5e-178/---	PS50919/8.798/MIR domain profile.	NA
CL861.Contig2_All	2658	21.17	100.96	2.12208	0.00321906	0.0487573	Up	gi|910321460|ref|XP_013163672.1|/7.64199e-169/PREDICTED: alanine--tRNA ligase-like [Papilio xuthus]	gi|827025196|emb|LM524968.1|/4e-14/Strongyloides venezuelensis genome assembly S_venezuelensis_HH1, scaffold SVE_scaffold0000001	sp|Q54Y20|SYAC_DICDI/3e-146/Alanine--tRNA ligase, cytoplasmic OS=Dictyostelium discoideum GN=alaS PE=2 SV=1	smm:Smp_038240/1e-141/alanyl-tRNA synthetase; K01872 alanyl-tRNA synthetase [EC:6.1.1.7]	ECU02g1490/2e-166/---	SM00863/1.2E-14/Threonyl and Alanyl tRNA synthetase second additional domain	NA
Unigene3988_All	2957	34.64	136.84	2.12108	3.67068e-08	3.37689e-06	Up	gi|170050369|ref|XP_001861045.1|/7.1783e-06/P53 regulated pa26 nuclear protein sestrin [Culex quinquefasciatus] &gt;gi|167872008|gb|EDS35391.1| P53 regulated pa26 nuclear protein sestrin [Culex quinquefasciatus]	NA	sp|Q9W1K5|SESN_DROME/8e-08/Sestrin homolog OS=Drosophila melanogaster GN=Sesn PE=1 SV=2	cqu:CpipJ_CPIJ010665/8e-07/P53 regulated pa26 nuclear protein sestrin; K10141 sestrin 1/3	NA	NA	NA
CL2501.Contig2_All	910	114.9	434.66	2.12049	5.86213e-11	1.00777e-08	Up	gi|557780948|ref|XP_005190095.1|/2.41574e-38/PREDICTED: heat shock protein 27 [Musca domestica]	NA	sp|P02518|HSP27_DROME/1e-36/Heat shock protein 27 OS=Drosophila melanogaster GN=Hsp27 PE=1 SV=2	mde:101897830/3e-39/heat shock protein 27; K09542 crystallin, alpha B	NA	PTHR11527:SF42/1.1E-35/--	NA
CL7368.Contig2_All	3666	43.37	164.09	2.12046	4.38154e-13	1.07554e-10	Up	gi|921117970|ref|XP_013433604.1|/7.46303e-16/LOW QUALITY PROTEIN: hypothetical protein ENH_00000920 [Eimeria necatrix] &gt;gi|557162253|emb|CDJ65137.1| hypothetical protein ENH_00000920 [Eimeria necatrix]	gi|736308465|ref|XM_010797001.1|/1e-30/PREDICTED: Notothenia coriiceps protein bassoon-like (LOC104967519), mRNA	sp|Q54U87|DHKA_DICDI/8e-13/Hybrid signal transduction histidine kinase A OS=Dictyostelium discoideum GN=dhkA PE=1 SV=1	hst:105182601/7e-09/apoptotic enhancer 1 protein; K17554 apoptosis-stimulating of p53 protein 1	YBR112c/2e-07/---	NA	NA
Unigene18161_All	538	143.45	656.45	2.12044	0.00184491	0.0325268	Up	gi|672557753|gb|KFG99722.1|/6.77662e-10/hypothetical protein TGMAS_316635 [Toxoplasma gondii MAS]	gi|571527316|ref|XR_409292.1|/2e-06/PREDICTED: Apis mellifera uncharacterized LOC102653921 (LOC102653921), ncRNA	sp|P13816|GARP_PLAFF/2e-07/Glutamic acid-rich protein OS=Plasmodium falciparum (isolate FC27 / Papua New Guinea) GN=GARP PE=4 SV=1	ola:101169422/1e-08/X-linked retinitis pigmentosa GTPase regulator-like; K19607 X-linked retinitis pigmentosa GTPase regulator	SPAC140.02/7e-08/---	NA	NA
Unigene13694_All	2280	24.14	115.37	2.11938	0.00240811	0.0395603	Up	gi|910316466|ref|XP_013182545.1|/3.99381e-46/PREDICTED: coatomer subunit beta-like [Papilio xuthus]	NA	sp|Q23924|COPB_DICDI/7e-23/Coatomer subunit beta OS=Dictyostelium discoideum GN=copb PE=2 SV=2	cel:CELE_Y25C1A.5/2e-14/copb-1; Coatomer subunit beta; K17301 coatomer subunit beta	ECU08g1100/5e-53/---	PF14806/1.1E-11/Coatomer beta subunit appendage platform	cellular_component:GO:0044444//cytoplasmic part;
CL429.Contig2_All	2477	101.09	381.92	2.11891	1.49557e-12	3.37879e-10	Up	gi|157132474|ref|XP_001662580.1|/7.08271e-137/AAEL012444-PA [Aedes aegypti] &gt;gi|108871164|gb|EAT35389.1| AAEL012444-PA [Aedes aegypti]	NA	sp|Q66KG0|S22AG_XENLA/5e-62/Solute carrier family 22 member 16 OS=Xenopus laevis GN=slc22a16 PE=2 SV=2	dpo:Dpse_GA19517/2e-63/GA19517 gene product from transcript GA19517-RA; K08202 MFS transporter, OCT family, solute carrier family 22 (organic cation transporter), member 4/5	SMa1447/5e-20/---	PTHR24064/6.7E-132/--	cellular_component:GO:0016021//integral component of membrane;molecular_function:GO:0022857//transmembrane transporter activity;
Unigene7908_All	676	207.91	959.39	2.11857	0.00144319	0.0273621	Up	gi|507644110|ref|XP_004631075.1|/2.59287e-10/PREDICTED: polyadenylate-binding protein 1-like [Octodon degus]	gi|58257919|gb|AC113317.8|/1e-08/Mus musculus chromosome 5, clone RP23-442G8, complete sequence	sp|Q4VXU2|PAP1L_HUMAN/7e-11/Polyadenylate-binding protein 1-like OS=Homo sapiens GN=PABPC1L PE=2 SV=1	ngi:103748400/6e-11/Pabpc1l; poly(A) binding protein, cytoplasmic 1-like; K13126 polyadenylate-binding protein	NA	PS50102/11.622/Eukaryotic RNA Recognition Motif (RRM) profile.	NA
Unigene19758_All	2231	26.37	102.38	2.11711	1.43302e-05	0.000653279	Up	gi|968078275|ref|XP_002067370.2|/5.17133e-99/uncharacterized protein Dwil_GK16218 [Drosophila willistoni] &gt;gi|946583386|gb|EDW78356.2| uncharacterized protein Dwil_GK16218 [Drosophila willistoni]	gi|939668926|ref|XM_008548899.2|/8e-06/PREDICTED: Microplitis demolitor uncharacterized LOC103570971 (LOC103570971), transcript variant X2, mRNA	NA	tca:103313020/1e-60/receptor-type tyrosine-protein phosphatase alpha-like; K18032 receptor-type tyrosine-protein phosphatase A [EC:3.1.3.48]	NA	PTHR21165:SF2/1.1E-63/--	NA
Unigene13668_All	2733	145.61	674.45	2.11624	0.00200072	0.0344698	Up	gi|910321922|ref|XP_013163936.1|/5.52665e-122/PREDICTED: protein argonaute 5-like [Papilio xuthus] &gt;gi|910330482|ref|XP_013168538.1| PREDICTED: protein argonaute 5-like [Papilio xuthus]	NA	sp|Q8CJG0|AGO2_MOUSE/2e-74/Protein argonaute-2 OS=Mus musculus GN=Ago2 PE=1 SV=3	aqu:100641615/4e-85/protein argonaute-2-like; K11593 eukaryotic translation initiation factor 2C	SPAC16.02c/4e-08/---	PF08699/4.6E-5/Domain of unknown function (DUF1785)	NA
Unigene13642_All	1590	45.89	219.4	2.11588	0.00269297	0.0429949	Up	gi|675887800|ref|XP_009029402.1|/9.44322e-102/hypothetical protein HELRODRAFT_115822 [Helobdella robusta] &gt;gi|555689237|gb|ESN92469.1| hypothetical protein HELRODRAFT_115822 [Helobdella robusta]	gi|687895348|emb|LK964333.1|/4e-07/Brugia pahangi genome assembly B_pahangi_Glasgow ,scaffold BPAG_scaffold0000152	sp|Q9XT06|TCPA_MONDO/1e-101/T-complex protein 1 subunit alpha OS=Monodelphis domestica GN=TCP1 PE=2 SV=1	mdo:497250/1e-100/TCP1; t-complex 1; K09493 T-complex protein 1 subunit alpha	ECU03g0220/5e-106/---	PF00118/1.8E-116/TCP-1/cpn60 chaperonin family	NA
Unigene200_All	2753	25.2	119.61	2.11436	0.00237139	0.039045	Up	gi|910317304|ref|XP_013161420.1|/3.96249e-35/PREDICTED: probable importin ECU10_0620 [Papilio xuthus]	NA	sp|Q55CX9|IPO7_DICDI/7e-33/Probable importin-7 homolog OS=Dictyostelium discoideum GN=DDB_G0269860 PE=3 SV=1	mde:101895177/2e-34/importin-7; K20223 importin-7	ECU10g0620/8e-96/---	PTHR10997/1.3E-64/--	NA
Unigene13548_All	2493	15.58	71.76	2.11391	0.00196363	0.0340017	Up	gi|910341142|ref|XP_013174270.1|/6.94338e-23/PREDICTED: uncharacterized protein LOC106122727 [Papilio xuthus]	NA	sp|Q5TJ56|FORF_DICDI/3e-15/Formin-F OS=Dictyostelium discoideum GN=forF PE=1 SV=1	lve:103081640/3e-14/DIAPH1; diaphanous-related formin 1; K05740 diaphanous 1	NA	NA	NA
Unigene7253_All	3444	47.9	230.64	2.11292	0.00231405	0.0383606	Up	gi|307716047|gb|ADN88179.1|/2.81458e-142/ATPase type 13A1 [Helicoverpa zea]	NA	sp|Q9HD20|AT131_HUMAN/4e-110/Probable cation-transporting ATPase 13A1 OS=Homo sapiens GN=ATP13A1 PE=1 SV=2	bmor:101743411/1e-140/manganese-transporting ATPase 13A1; K14950 cation-transporting ATPase 13A1 [EC:3.6.3.-]	ECU02g0330/0.0/---	PTHR24093/6.5E-291/--	NA
Unigene2621_All	3261	274.26	999.2	2.1117	3.47956e-12	7.2514e-10	Up	gi|751454332|ref|XP_011181635.1|/3.32979e-44/PREDICTED: uncharacterized protein LOC105211731 [Bactrocera cucurbitae]	NA	NA	NA	NA	PTHR22776:SF27/2.2E-51/--	cellular_component:GO:0016020//membrane;
CL1938.Contig1_All	829	50.31	235.07	2.11135	0.00272595	0.0433723	Up	gi|910333965|ref|XP_013170393.1|/1.57757e-14/PREDICTED: LOW QUALITY PROTEIN: probable splicing factor ECU05_1440 [Papilio xuthus]	NA	sp|Q23121|RSP1_CAEEL/2e-06/Probable splicing factor, arginine/serine-rich 1 OS=Caenorhabditis elegans GN=rsp-1 PE=3 SV=1	hst:105191216/3e-09/serine-arginine protein 55; K12893 splicing factor, arginine/serine-rich 4/5/6	NA	PS50102/11.708/Eukaryotic RNA Recognition Motif (RRM) profile.	NA
CL6719.Contig1_All	433	1746.73	6416.91	2.1066	1.15819e-23	1.23198e-20	Up	gi|82793890|ref|XP_728219.1|/2.50478e-17/isoleucyl-tRNA syntehtase [Plasmodium yoelii yoelii 17XNL] &gt;gi|23484464|gb|EAA19784.1| isoleucyl-tRNA syntehtase-related [Plasmodium yoelii yoelii]	gi|916510520|ref|XM_013500034.1|/3e-14/Eimeria mitis hypothetical protein partial mRNA	sp|Q6MZM9|PRR27_HUMAN/6e-11/Proline-rich protein 27 OS=Homo sapiens GN=PRR27 PE=1 SV=1	obi:106870755/2e-13/apoptosis-inducing factor 1, mitochondrial-like; K04727 programmed cell death 8 (apoptosis-inducing factor) [EC:1.-.-.-]	XF1267/3e-07/---	NA	biological_process:GO:0006412//translation;cellular_component:GO:0016020//membrane;molecular_function:GO:0000166//nucleotide binding;GO:0016874//ligase activity;
CL4033.Contig1_All	1020	5.32	24.14	2.10542	0.00238382	0.0392117	Up	gi|801398065|ref|XP_012059467.1|/1.57408e-15/PREDICTED: DNA polymerase eta [Atta cephalotes]	NA	sp|Q9Y253|POLH_HUMAN/2e-12/DNA polymerase eta OS=Homo sapiens GN=POLH PE=1 SV=1	aec:105154200/4e-16/DNA polymerase eta; K03509 DNA polymerase eta [EC:2.7.7.7]	lin2082/2e-09/---	PTHR11076/2.5E-15/--	NA
CL5703.Contig1_All	1048	244.7	899.99	2.10509	1.81505e-08	1.81355e-06	Up	gi|321476223|gb|EFX87184.1|/1.86909e-11/hypothetical protein DAPPUDRAFT_236082 [Daphnia pulex]	NA	NA	NA	NA	PF14099/1.5E-10/Polysaccharide lyase	NA
CL4567.Contig5_All	1420	52.08	195.52	2.10345	2.86384e-11	5.2222e-09	Up	gi|873241181|emb|CEL92767.1|/6.09543e-49/unnamed protein product [Vitrella brassicaformis CCMP3155]	NA	NA	NA	NA	PTHR24316:SF51/2.4E-73/--	NA
CL595.Contig1_All	3589	10.99	47.84	2.10244	0.00018472	0.00556756	Up	gi|906458793|gb|KNC21934.1|/7.00349e-35/hypothetical protein FF38_12090 [Lucilia cuprina]	NA	sp|Q5RCM6|SOCS6_PONAB/1e-24/Suppressor of cytokine signaling 6 OS=Pongo abelii GN=SOCS6 PE=2 SV=1	mde:101892305/3e-34/uncharacterized LOC101892305; K04699 suppressor of cytokine signaling 6/7	NA	PTHR10385/1.7E-39/--	NA
Unigene10146_All	596	14.09	66.18	2.10142	0.00288945	0.0450845	Up	NA	NA	NA	NA	NA	NA	NA
Unigene15650_All	2714	77.5	343.65	2.09979	0.00175517	0.031389	Up	gi|910332469|ref|XP_013169597.1|/1.40729e-93/PREDICTED: 26S proteasome regulatory subunit RPN2-like [Papilio xuthus]	NA	sp|Q9V3P6|PSMD1_DROME/1e-30/26S proteasome non-ATPase regulatory subunit 1 OS=Drosophila melanogaster GN=Rpn2 PE=1 SV=1	tsp:Tsp_04046/4e-31/26S proteasome non-ATPase regulatory subunit 1; K03032 26S proteasome regulatory subunit N2	ECU02g0480/2e-84/---	PTHR10943/7.4E-71/--	NA
Unigene22546_All	705	31.48	146.74	2.09792	0.00270403	0.0431311	Up	gi|910312364|ref|XP_013169471.1|/2.60261e-27/PREDICTED: proteasome subunit alpha type-7-like [Papilio xuthus] &gt;gi|910317356|ref|XP_013161450.1| PREDICTED: proteasome subunit alpha type-7-like [Papilio xuthus]	NA	sp|Q9XZJ4|PSA6_DROME/4e-18/Proteasome subunit alpha type-6 OS=Drosophila melanogaster GN=Prosalpha1 PE=1 SV=2	cqu:CpipJ_CPIJ001707/3e-17/proteasome subunit alpha type 6; K02730 20S proteasome subunit alpha 1 [EC:3.4.25.1]	MK0385/1e-11/---	PTHR11599:SF11/5.2E-32/--	cellular_component:GO:0044424//intracellular part;
CL1414.Contig6_All	2527	26.31	100.71	2.09198	4.3975e-07	3.05896e-05	Up	gi|607357226|gb|EZA51692.1|/1.51408e-134/Acetylcholine receptor subunit alpha-like protein [Cerapachys biroi]	NA	sp|O88281|MEGF6_RAT/6e-90/Multiple epidermal growth factor-like domains protein 6 OS=Rattus norvegicus GN=Megf6 PE=1 SV=1	ola:101167013/6e-62/A disintegrin and metalloproteinase with thrombospondin motifs 3-like; K08619 a disintegrin and metalloproteinase with thrombospondin motifs 3 [EC:3.4.24.-]	CC1007/8e-14/---	PTHR24637/2.0E-18/--	NA
Unigene18294_All	343	35.62	165.46	2.09191	0.00238211	0.0391961	Up	gi|198415788|ref|XP_002126257.1|/1.46866e-17/PREDICTED: 60S ribosomal protein L23a-like [Ciona intestinalis]	NA	sp|P62752|RL23A_RAT/2e-18/60S ribosomal protein L23a OS=Rattus norvegicus GN=Rpl23a PE=2 SV=1	cin:100176316/2e-18/60S ribosomal protein L23a-like; K02893 large subunit ribosomal protein L23Ae	MJ0178/1e-16/---	PTHR11620/2.9E-40/--	biological_process:GO:0009987//cellular process;cellular_component:GO:0005840//ribosome;
Unigene8004_All	1016	27.02	123.54	2.09036	0.00313228	0.0478827	Up	gi|934151958|gb|KPM02775.1|/1.45565e-37/septin-7-like protein [Sarcoptes scabiei]	gi|85861082|gb|BT024429.1|/9e-07/Drosophila melanogaster IP02558 full insert cDNA	sp|P40797|PNUT_DROME/4e-34/Protein peanut OS=Drosophila melanogaster GN=pnut PE=1 SV=2	bmy:Bm1_00140/3e-38/Cell division protein; K16944 septin 7	ECU01g1370/2e-49/---	PTHR18884:SF30/1.0E-40/--	NA
Unigene10119_All	710	53.25	237.88	2.09024	0.00268261	0.0428966	Up	gi|558599692|gb|EST46576.1|/5.18403e-23/GTP-binding protein Sar1 [Spironucleus salmonicida]	NA	sp|Q8MQT8|SAR1_GIAIN/9e-23/GTP-binding protein Sar1 OS=Giardia intestinalis GN=SAR1 PE=3 SV=1	cqu:CpipJ_CPIJ012024/1e-21/GTP-binding protein SAR2; K07953 GTP-binding protein SAR1 [EC:3.6.5.-]	YBR164c/3e-10/---	PF00025/1.5E-35/ADP-ribosylation factor family	biological_process:GO:0006810//transport;cellular_component:GO:0005622//intracellular;
CL496.Contig8_All	1241	257.4	943.43	2.09009	1.36629e-11	2.62257e-09	Up	gi|157108290|ref|XP_001650160.1|/8.83731e-70/AAEL005006-PA [Aedes aegypti] &gt;gi|108879333|gb|EAT43558.1| AAEL005006-PA [Aedes aegypti]	NA	sp|Q9GQM9|CP6L1_BLAGE/6e-43/Cytochrome P450 6l1 OS=Blattella germanica GN=CYP6L1 PE=2 SV=1	tca:100142088/3e-56/cytochrome P450 6k1-like; K15005 cytochrome P450, family 28 [EC:1.14.-.-]	BH0579/6e-07/---	PF00067/3.9E-17/Cytochrome P450	molecular_function:GO:0016491//oxidoreductase activity;
Unigene7841_All	447	112.8	513.67	2.08959	0.00228841	0.0380468	Up	gi|955174807|emb|CUG40952.1|/1.348e-39/60S ribosomal protein L14, putative [Bodo saltans] &gt;gi|955174808|emb|CUG40970.1| 60S ribosomal protein L15, putative [Bodo saltans]	NA	sp|P0DJ53|RL23_TETTS/7e-37/60S ribosomal protein L23 OS=Tetrahymena thermophila (strain SB210) GN=RPL23 PE=1 SV=1	tca:663209/3e-37/60S ribosomal protein L23; K02894 large subunit ribosomal protein L23e	ECU08g1160i/3e-44/---	PTHR11761/4.0E-56/--	cellular_component:GO:0030529//intracellular ribonucleoprotein complex;
CL7503.Contig1_All	1028	91.15	407.71	2.08763	0.00189612	0.0330981	Up	gi|67475603|ref|XP_653492.1|/6.93184e-19/ubiquitin-like protein [Entamoeba histolytica HM-1:IMSS] &gt;gi|56470449|gb|EAL48106.1| ubiquitin-like protein [Entamoeba histolytica HM-1:IMSS] &gt;gi|459661817|gb|EMH76878.1| ubiquitin family protein [Entamoeba histolytica HM-1:IMSS-B] &gt;gi|472456927|gb|EMS11266.1| ubiquitin family protein [Entamoeba histolytica HM-3:IMSS]	NA	sp|Q9NIF3|UBQL_DICDI/2e-09/Ubiquilin OS=Dictyostelium discoideum GN=ubqln PE=1 SV=1	mdo:100022787/5e-10/UBQLN4; ubiquilin 4; K04523 ubiquilin	YMR276w/1e-10/---	PF00240/6.6E-15/Ubiquitin family	NA
Unigene7559_All	1255	17.07	75.73	2.08533	0.00193163	0.0335855	Up	gi|910333953|ref|XP_013170386.1|/1.21733e-42/PREDICTED: uncharacterized protein LOC106119803 [Papilio xuthus] &gt;gi|910341068|ref|XP_013174229.1| PREDICTED: uncharacterized protein LOC106122683 [Papilio xuthus]	NA	NA	NA	ECU05g1390/1e-55/---	PF01435/5.3E-7/Peptidase family M48	NA
CL889.Contig1_All	1056	4.25	18.54	2.08416	0.00120725	0.0240498	Up	NA	NA	NA	NA	NA	NA	NA
CL7675.Contig1_All	323	11.38	44.68	2.08352	0.000330831	0.00886231	Up	NA	gi|71532980|emb|CR956409.5|/2e-08/Pig DNA sequence from clone CH242-276G9 on chromosome 17, complete sequence	NA	NA	NA	NA	NA
CL2463.Contig1_All	2601	156.82	576.2	2.07997	1.90352e-11	3.57317e-09	Up	gi|907752319|ref|XP_013118166.1|/0/PREDICTED: GTP-binding protein 1-like [Stomoxys calcitrans]	gi|907752318|ref|XM_013262712.1|/2e-68/PREDICTED: Stomoxys calcitrans GTP-binding protein 1-like (LOC106095474), mRNA	sp|D2XV59|GTPB1_RAT/0.0/GTP-binding protein 1 OS=Rattus norvegicus GN=Gtpbp1 PE=1 SV=1	aag:AaeL_AAEL010563/9e-26/AAEL010563-PA; K01866 tyrosyl-tRNA synthetase [EC:6.1.1.1]	SSO2429/2e-97/---	PF03144/1.2E-5/Elongation factor Tu domain 2	molecular_function:GO:0005525//GTP binding;GO:0003924//GTPase activity;
Unigene1009_All	922	48.04	214.69	2.07773	0.00324006	0.0490021	Up	gi|910314996|ref|XP_013181742.1|/9.94952e-96/PREDICTED: 26S proteasome regulatory subunit RPN11-like [Papilio xuthus] &gt;gi|910315258|ref|XP_013181893.1| PREDICTED: 26S proteasome regulatory subunit RPN11-like [Papilio xuthus]	gi|936688696|ref|XM_014366842.1|/2e-07/PREDICTED: Trichogramma pretiosum 26S proteasome non-ATPase regulatory subunit 14 (LOC106649432), mRNA	sp|Q9V3H2|PSDE_DROME/4e-89/26S proteasome non-ATPase regulatory subunit 14 OS=Drosophila melanogaster GN=Rpn11 PE=1 SV=1	dan:Dana_GF14156/2e-88/GF14156 gene product from transcript GF14156-RA; K03030 26S proteasome regulatory subunit N11	ECU11g0570/2e-95/---	PTHR10410/4.6E-133/--	NA
Unigene6375_All	1734	162.59	715.6	2.07757	0.00190743	0.0332615	Up	gi|910335633|ref|XP_013171293.1|/5.54638e-26/PREDICTED: putative protein disulfide-isomerase C1F5.02 [Papilio xuthus]	gi|908479378|ref|XM_005448021.2|/6e-06/PREDICTED: Oreochromis niloticus transcription factor MafF-like (LOC100696582), transcript variant X6, mRNA	sp|P38658|ERP60_SCHMA/2e-14/Probable protein disulfide-isomerase ER-60 OS=Schistosoma mansoni PE=3 SV=1	lcm:102362866/6e-15/PDIA2; protein disulfide isomerase family A, member 2; K09581 protein disulfide isomerase family A, member 2 [EC:5.3.4.1]	ECU09g1560/2e-25/---	PF13848/8.5E-7/Thioredoxin-like domain	NA
Unigene7598_All	666	46.17	203.03	2.07696	0.00254117	0.0412813	Up	gi|730376257|gb|KHJ47261.1|/7.09185e-37/ubiquitin--protein ligase [Trichuris suis]	gi|47551342|ref|NM_214817.1|/2e-09/Danio rerio LSM12 homolog a (lsm12a), mRNA >gi|47123263|gb|BC070015.1| Danio rerio zgc:85812, mRNA (cDNA clone MGC:85812 IMAGE:6961907), complete cds	sp|Q17QG5|UB2G2_BOVIN/3e-37/Ubiquitin-conjugating enzyme E2 G2 OS=Bos taurus GN=UBE2G2 PE=2 SV=1	cbr:CBG08036/2e-37/Cbr-ubc-14; C. briggsae CBR-UBC-14 protein; K04555 ubiquitin-conjugating enzyme E2 G2 [EC:2.3.2.23]	SPBC1105.09/2e-33/---	PTHR24067/6.3E-58/--	biological_process:GO:0044267//cellular protein metabolic process;molecular_function:GO:0005488//binding;
CL3213.Contig1_All	934	232.19	1001.15	2.07641	0.00171164	0.0308372	Up	gi|307207075|gb|EFN84884.1|/2.00922e-35/Protein diaphanous [Harpegnathos saltator]	gi|968099354|ref|XM_002055449.2|/8e-07/Drosophila virilis uncharacterized protein (Dvir\GJ18769), partial mRNA	sp|Q95JC9|PRP_PIG/7e-30/Basic proline-rich protein OS=Sus scrofa PE=1 SV=2	clv:102096629/4e-34/FMN2, Formin-2; formin 2; K02184 formin 2	XF0818/3e-23/---	NA	NA
CL1193.Contig1_All	1603	50.77	181.39	2.07608	1.11495e-11	2.15634e-09	Up	gi|158286141|ref|XP_001688028.1|/1.1119e-158/AGAP007169-PA [Anopheles gambiae str. PEST] &gt;gi|158286143|ref|XP_308599.4| AGAP007169-PB [Anopheles gambiae str. PEST] &gt;gi|157020326|gb|EDO64677.1| AGAP007169-PA [Anopheles gambiae str. PEST] &gt;gi|157020327|gb|EAA04186.5| AGAP007169-PB [Anopheles gambiae str. PEST]	gi|195026823|ref|XM_001986307.1|/4e-22/Drosophila grimshawi GH21308 (Dgri\GH21308), mRNA	sp|Q9W1K5|SESN_DROME/6e-143/Sestrin homolog OS=Drosophila melanogaster GN=Sesn PE=1 SV=2	aga:AgaP_AGAP007169/1e-159/AGAP007169-PA; K10141 sestrin 1/3	NA	PF04636/2.5E-173/PA26 p53-induced protein (sestrin)	NA
Unigene801_All	771	165.2	731.24	2.07453	0.00219648	0.0369637	Up	gi|635097789|ref|XP_007972115.1|/1.82218e-43/PREDICTED: uncharacterized protein LOC103222373 [Chlorocebus sabaeus]	gi|991453694|emb|LT160021.1|/1e-08/Plasmodium berghei strain K173 genome assembly, chromosome: 1	sp|Q8WSF1|H33_TRIPS/2e-44/Histone H3.3 OS=Trichinella pseudospiralis GN=HHT3 PE=2 SV=3	sko:100372430/5e-44/uncharacterized LOC100372430; K11253 histone H3	SPBC1105.11c/6e-43/---	PF00125/7.6E-23/Core histone H2A/H2B/H3/H4	cellular_component:GO:0005634//nucleus;GO:0000786//nucleosome;molecular_function:GO:0003677//DNA binding;GO:0046982//protein heterodimerization activity;
Unigene236_All	2589	81.21	357.4	2.07431	0.00175858	0.031428	Up	gi|910315252|ref|XP_013181888.1|/1.99374e-89/PREDICTED: LOW QUALITY PROTEIN: 26S proteasome regulatory subunit RPN1-like [Papilio xuthus]	NA	sp|Q54BC6|PSMD2_DICDI/2e-51/26S proteasome non-ATPase regulatory subunit 2 OS=Dictyostelium discoideum GN=psmD2 PE=1 SV=1	crg:105339979/3e-57/26S proteasome non-ATPase regulatory subunit 2-like; K03028 26S proteasome regulatory subunit N1	ECU04g0310/3e-106/---	PF01851/6.7E-6/Proteasome/cyclosome repeat	NA
CL4933.Contig2_All	508	5.05	21.67	2.06951	0.00253338	0.0411924	Up	NA	NA	NA	NA	NA	NA	NA
CL56.Contig5_All	3464	76.53	301.34	2.06822	3.87654e-07	2.74901e-05	Up	gi|1000200218|gb|KXJ73152.1|/0/hypothetical protein RP20_CCG016411 [Aedes albopictus]	gi|170071954|ref|XM_001870021.1|/1e-11/Culex quinquefasciatus sugar transporter, mRNA	sp|B4LPX5|TRET1_DROVI/3e-61/Facilitated trehalose transporter Tret1 OS=Drosophila virilis GN=Tret1 PE=3 SV=2	api:100162563/9e-85/facilitated trehalose transporter Tret1-2 homolog; K08145 MFS transporter, SP family, solute carrier family 2 (facilitated glucose transporter), member 8	BS_araE/4e-31/---	PTHR24063:SF59/1.7E-173/--	biological_process:GO:0035428//hexose transmembrane transport;GO:0046323//glucose import;cellular_component:GO:0005887//integral component of plasma membrane;molecular_function:GO:0005355//glucose transmembrane transporter activity;GO:0005351//sugar:proton symporter activity;
Unigene10079_All	988	73.34	328.36	2.06808	0.00278819	0.0439788	Up	gi|319209165|ref|NP_001187044.1|/8.40611e-43/60S ribosomal protein L17 [Ictalurus punctatus] &gt;gi|15293901|gb|AAK95143.1|AF401571_1 ribosomal protein L17 [Ictalurus punctatus]	gi|687829153|emb|LK909594.1|/3e-06/Brugia timori genome assembly B_timori_Indonesia_v1_0_4 ,scaffold BTMF_scaffold0004979	sp|P18621|RL17_HUMAN/7e-44/60S ribosomal protein L17 OS=Homo sapiens GN=RPL17 PE=1 SV=3	ola:101159487/2e-43/rpl17; ribosomal protein L17; K02880 large subunit ribosomal protein L17e	ECU07g1410/3e-41/---	PF00237/3.6E-33/Ribosomal protein L22p/L17e	cellular_component:GO:0030529//intracellular ribonucleoprotein complex;
Unigene20064_All	1027	134.92	606.11	2.06701	0.00275294	0.043625	Up	gi|910333963|ref|XP_013170391.1|/6.82021e-75/PREDICTED: 60S ribosomal protein L4-like [Papilio xuthus]	NA	sp|Q9D8E6|RL4_MOUSE/7e-64/60S ribosomal protein L4 OS=Mus musculus GN=Rpl4 PE=1 SV=3	aqu:100633922/8e-68/60S ribosomal protein L4-A-like; K02930 large subunit ribosomal protein L4e	ECU08g0830/1e-79/---	PTHR19431/2.5E-113/--	NA
Unigene8029_All	729	36.68	164.86	2.0667	0.00157685	0.0291812	Up	gi|1708781|emb|CAA66313.1|/6.54773e-69/LMP7-like protein [Botryllus schlosseri]	NA	sp|Q5R8S2|PSB5_PONAB/1e-64/Proteasome subunit beta type-5 OS=Pongo abelii GN=PSMB5 PE=2 SV=3	obi:106874018/5e-69/proteasome subunit beta type-5-like; K02737 20S proteasome subunit beta 5 [EC:3.4.25.1]	SPAC4A8.13c/4e-59/---	PTHR11599/2.6E-115/--	biological_process:GO:0006508//proteolysis;cellular_component:GO:0000502//proteasome complex;molecular_function:GO:0004175//endopeptidase activity;
Unigene9687_All	948	12.07	46.62	2.06617	0.000450218	0.0113126	Up	NA	NA	NA	NA	NA	NA	NA
CL6719.Contig2_All	571	976.53	3469.18	2.06558	1.88188e-18	1.0444e-15	Up	gi|82793890|ref|XP_728219.1|/4.28909e-14/isoleucyl-tRNA syntehtase [Plasmodium yoelii yoelii 17XNL] &gt;gi|23484464|gb|EAA19784.1| isoleucyl-tRNA syntehtase-related [Plasmodium yoelii yoelii]	gi|921117575|ref|XM_013577953.1|/1e-07/Eimeria necatrix hypothetical protein, conserved partial mRNA	sp|Q6MZM9|PRR27_HUMAN/7e-09/Proline-rich protein 27 OS=Homo sapiens GN=PRR27 PE=1 SV=1	tru:101080242/2e-11/eukaryotic translation initiation factor 4 gamma 1-like; K03260 translation initiation factor 4G	DRA0266/1e-06/---	NA	biological_process:GO:0006886//intracellular protein transport;GO:0006412//translation;GO:0006888//ER to Golgi vesicle-mediated transport;cellular_component:GO:0030127//COPII vesicle coat;GO:0016021//integral component of membrane;molecular_function:GO:0000166//nucleotide binding;GO:0016874//ligase activity;
Unigene20157_All	338	77.28	346.29	2.0654	0.00316688	0.0482671	Up	gi|457867029|emb|CCQ18625.1|/3.06232e-31/60S ribosomal protein L44 [Sycon ciliatum]	NA	sp|P48166|RL44_CAEEL/2e-31/60S ribosomal protein L44 OS=Caenorhabditis elegans GN=rpl-41 PE=3 SV=2	bmy:Bm1_42685/2e-30/60S ribosomal protein L44; K02929 large subunit ribosomal protein L44e	ECU10g1300/8e-33/---	PF00935/2.4E-26/Ribosomal protein L44	NA
Unigene560_All	641	121.9	546.55	2.06479	0.0030876	0.0473816	Up	gi|675129238|ref|XP_008886506.1|/1.16268e-62/ribosomal protein RPL11 [Hammondia hammondi] &gt;gi|523574071|gb|EPR60830.1| ribosomal protein RPL11 [Toxoplasma gondii GT1] &gt;gi|527309621|gb|EPT26257.1| ribosomal protein RPL11 [Toxoplasma gondii ME49] &gt;gi|557738876|gb|ESS34785.1| ribosomal protein RPL11 [Toxoplasma gondii VEG] &gt;gi|661334691|gb|KEP62834.1| ribosomal protein RPL11 [Hammondia h…	gi|675219536|emb|LK022883.1|/9e-06/Plasmodium chabaudi chabaudi genome assembly PCHAS01, chromosome : 6	sp|P46222|RL11_DROME/2e-64/60S ribosomal protein L11 OS=Drosophila melanogaster GN=RpL11 PE=1 SV=2	dvi:Dvir_GJ21865/2e-63/GJ21865 gene product from transcript GJ21865-RA; K02868 large subunit ribosomal protein L11e	SPBC17G9.10/2e-58/---	PTHR11994/9.7E-104/--	biological_process:GO:0006412//translation;cellular_component:GO:0005840//ribosome;molecular_function:GO:0003735//structural constituent of ribosome;
Unigene18254_All	833	88.19	387.71	2.06212	0.0029237	0.0455121	Up	gi|910334085|ref|XP_013170460.1|/8.96127e-34/PREDICTED: 40S ribosomal protein S8-B-like [Papilio xuthus]	NA	sp|Q4UFS9|RS8_THEAN/6e-27/40S ribosomal protein S8 OS=Theileria annulata GN=RPS8 PE=3 SV=1	phi:102107947/7e-26/RPS8; ribosomal protein S8; K02995 small subunit ribosomal protein S8e	ECU02g0880/5e-35/---	PTHR10394/2.4E-41/--	NA
CL7325.Contig2_All	4391	109.71	388.27	2.06203	1.28196e-14	3.8961e-12	Up	gi|852417254|gb|AKN63485.1|/7.03044e-109/vrille [Lutzomyia longipalpis]	gi|968079172|ref|XM_002067135.2|/7e-14/Drosophila willistoni uncharacterized protein (Dwil\GK24157), mRNA	sp|Q90Z72|NFIL3_CHICK/7e-22/Nuclear factor interleukin-3-regulated protein OS=Gallus gallus GN=NFIL3 PE=1 SV=1	tca:660017/4e-98/argo, vri, vrille; uncharacterized LOC660017; K12114 vrille	NA	PF07716/3.5E-17/Basic region leucine zipper	NA
CL4310.Contig1_All	2598	136.41	511.82	2.06125	6.97521e-05	0.00251689	Up	gi|1000208727|gb|KXJ79092.1|/0/hypothetical protein RP20_CCG002438 [Aedes albopictus]	NA	sp|Q3TY86|AIFM3_MOUSE/2e-111/Apoptosis-inducing factor 3 OS=Mus musculus GN=Aifm3 PE=2 SV=1	cqu:CpipJ_CPIJ002642/1e-20/apoptosis-inducing factor 1, mitochondrial; K04727 programmed cell death 8 (apoptosis-inducing factor) [EC:1.-.-.-]	Cgl2652/8e-49/---	PF00355/1.9E-14/Rieske [2Fe-2S] domain	biological_process:GO:0044699//single-organism process;molecular_function:GO:0051536//iron-sulfur cluster binding;
CL419.Contig2_All	1010	35.47	129.19	2.05981	5.07799e-07	3.47084e-05	Up	gi|961002590|ref|XP_014817130.1|/3.57359e-12/PREDICTED: holotricin-3-like [Calidris pugnax]	gi|68687830|emb|AJ878917.1|/9e-07/Oncorhynchus mykiss mRNA for Toll-interleukine I receptor interacting protein II (tollip II gene)	sp|Q8MP30|Y7791_DICDI/2e-11/Uncharacterized histidine-rich protein DDB_G0274557 OS=Dictyostelium discoideum GN=DDB_G0274557 PE=4 SV=1	bacu:102998877/1e-08/IRS4; insulin receptor substrate 4; K17446 insulin receptor substrate 4	PM0926/2e-08/---	NA	NA
Unigene15651_All	2157	80.73	351.91	2.05938	0.00218311	0.0367904	Up	gi|910315256|ref|XP_013181892.1|/4.12571e-154/PREDICTED: protein transport protein SEC23-like [Papilio xuthus]	gi|125630678|ref|NM_001081526.1|/1e-07/Bos taurus protein-L-isoaspartate (D-aspartate) O-methyltransferase domain containing 1 (PCMTD1), mRNA >gi|124829185|gb|BC133335.1| Bos taurus protein-L-isoaspartate (D-aspartate) O-methyltransferase domain containing 1, mRNA (cDNA clone MGC:143031 IMAGE:8309188), complete cds	sp|Q5ZK03|SC23A_CHICK/1e-106/Protein transport protein Sec23A OS=Gallus gallus GN=SEC23A PE=2 SV=1	cmk:103181674/5e-109/sec23b; Sec23 homolog B (S. cerevisiae); K14006 protein transport protein SEC23	ECU11g0790/2e-163/---	PF04810/3.8E-13/Sec23/Sec24 zinc finger	NA
Unigene7813_All	638	101.99	453.05	2.05766	0.00255082	0.0413854	Up	gi|910316784|ref|XP_013182725.1|/6.12748e-40/PREDICTED: 60S ribosomal protein L13-like [Papilio xuthus]	NA	sp|Q90Z10|RL13_DANRE/4e-25/60S ribosomal protein L13 OS=Danio rerio GN=rpl13 PE=2 SV=3	dwi:Dwil_GK15580/3e-27/GK15580 gene product from transcript GK15580-RA; K02873 large subunit ribosomal protein L13e	ECU03g0320/4e-41/---	PF01294/5.2E-36/Ribosomal protein L13e	NA
CL8085.Contig1_All	2960	13.61	51.12	2.057	5.22524e-06	0.000266524	Up	NA	NA	NA	NA	NA	NA	NA
Unigene5236_All	423	21.95	86.39	2.05356	5.98047e-05	0.00219677	Up	NA	NA	NA	NA	NA	NA	NA
Unigene22414_All	1225	461.34	1969.08	2.05261	0.00148964	0.0279727	Up	gi|908401757|ref|XP_013071866.1|/0/PREDICTED: actin, adductor muscle-like [Biomphalaria glabrata]	gi|59859617|gb|AY763994.1|/3e-50/Miliammina fusca clone MmA1318_41 actin type 2 gene, partial cds	sp|Q6NVA9|ACTB_XENTR/0.0/Actin, cytoplasmic 1 OS=Xenopus tropicalis GN=actb PE=2 SV=1	ccw:104684799/0.0/ACTB; actin, beta; K05692 actin beta/gamma 1	SPBC32H8.12c/1e-178/---	PTHR11937:SF187/1.1E-280/--	NA
CL3157.Contig2_All	3681	131.3	458.98	2.05153	3.33327e-17	1.51955e-14	Up	gi|198473784|ref|XP_001356443.2|/7.64783e-178/uncharacterized protein Dpse_GA18037 [Drosophila pseudoobscura pseudoobscura] &gt;gi|198138106|gb|EAL33507.3| uncharacterized protein Dpse_GA18037 [Drosophila pseudoobscura pseudoobscura]	gi|807042135|ref|XM_004536259.2|/1e-08/PREDICTED: Ceratitis capitata uncharacterized LOC101449554 (LOC101449554), mRNA	sp|P08799|MYS2_DICDI/1e-29/Myosin-2 heavy chain OS=Dictyostelium discoideum GN=mhcA PE=1 SV=3	mde:101891198/1e-102/uncharacterized LOC101891198; K11320 E1A-binding protein p400 [EC:3.6.4.-]	YHR023w/1e-16/---	NA	NA
Unigene22448_All	705	63.17	280.09	2.05073	0.00266171	0.042723	Up	gi|465984406|gb|EMP36541.1|/6.73332e-07/hypothetical protein UY3_06274 [Chelonia mydas]	gi|156523163|ref|NM_001102526.1|/2e-07/Bos taurus proline and serine rich 2 (PROSER2), mRNA	NA	dre:664698/5e-06/neflb, nefl, zgc:136626; neurofilament, light polypeptide b; K04572 neurofilament light polypeptide	NA	NA	NA
CL6921.Contig1_All	3954	907.24	3159.19	2.04985	2.91701e-30	5.72834e-27	Up	gi|568255237|gb|ETN64062.1|/0/abc transporter [Anopheles darlingi]	NA	sp|Q08D64|ABCB6_XENTR/3e-160/ATP-binding cassette sub-family B member 6, mitochondrial OS=Xenopus tropicalis GN=abcb6 PE=2 SV=1	tca:663292/0.0/ATP-binding cassette sub-family B member 6, mitochondrial; K05661 ATP-binding cassette, subfamily B (MDR/TAP), member 6	YPO2588/1e-125/---	PF00005/2.3E-33/ABC transporter	biological_process:GO:0006810//transport;cellular_component:GO:0016020//membrane;molecular_function:GO:0000166//nucleotide binding;GO:0016887//ATPase activity;
Unigene7301_All	3588	126.08	439.41	2.04924	9.60594e-08	7.91065e-06	Up	gi|170035782|ref|XP_001845746.1|/0/conserved hypothetical protein [Culex quinquefasciatus] &gt;gi|167878183|gb|EDS41566.1| conserved hypothetical protein [Culex quinquefasciatus]	gi|157128277|ref|XM_001661329.1|/4e-12/Aedes aegypti AAEL002338-RA partial mRNA	sp|Q9BRS8|LARP6_HUMAN/1e-39/La-related protein 6 OS=Homo sapiens GN=LARP6 PE=1 SV=1	aag:AaeL_AAEL002338/0.0/AAEL002338-PA; K18733 la-related protein 6	SPAC57A10.10c/3e-08/---	PS50961/23.4/La-type HTH domain profile.	molecular_function:GO:0097159//organic cyclic compound binding;GO:1901363//heterocyclic compound binding;
Unigene15629_All	2213	26.1	117.84	2.04843	0.00284326	0.0446542	Up	gi|910310302|ref|XP_013163985.1|/1.55566e-63/PREDICTED: transcription elongation factor spt5-like [Papilio xuthus]	NA	sp|Q21338|SPT5H_CAEEL/3e-23/Transcription elongation factor SPT5 OS=Caenorhabditis elegans GN=spt-5 PE=3 SV=3	cel:CELE_K08E4.1/4e-22/spt-5; Transcription elongation factor SPT5; K15172 transcription elongation factor SPT5	ECU11g1930_2/2e-57/---	PTHR11125/2.3E-30/--	NA
CL2484.Contig2_All	3676	206.89	725.29	2.04772	8.49583e-16	3.12072e-13	Up	gi|930659823|gb|KPJ01865.1|/3.79204e-177/Monocarboxylate transporter 9 [Papilio xuthus]	NA	sp|Q7RTY0|MOT13_HUMAN/5e-19/Monocarboxylate transporter 13 OS=Homo sapiens GN=SLC16A13 PE=2 SV=1	obi:106875780/4e-24/monocarboxylate transporter 13-like; K08190 MFS transporter, MCP family, solute carrier family 16 (monocarboxylic acid transporters), member 14	NA	PTHR11360/2.2E-229/--	NA
Unigene969_All	760	48.08	207.96	2.04112	0.00289008	0.0450845	Up	NA	NA	NA	NA	NA	NA	NA
CL2884.Contig5_All	3184	52.07	181.72	2.03864	1.88986e-06	0.000110784	Up	gi|238005574|tpg|DAA06510.1|/0/TPA_inf: venus kinase receptor [Culex quinquefasciatus]	gi|645039996|ref|XM_008207096.1|/8e-16/PREDICTED: Nasonia vitripennis venus kinase receptor (LOC100115038), mRNA	sp|O02466|ILPR_BRALA/2e-67/Insulin-like peptide receptor OS=Branchiostoma lanceolatum PE=2 SV=1	tca:661524/2e-66/InR, ilr1; insulin-like receptor; K04527 insulin receptor [EC:2.7.10.1]	YAR019c/1e-19/---	PTHR24416/6.3E-186/--	biological_process:GO:0006468//protein phosphorylation;cellular_component:GO:0016020//membrane;molecular_function:GO:0016829//lyase activity;GO:0000166//nucleotide binding;GO:0004672//protein kinase activity;
CL3213.Contig5_All	1241	142.83	599.08	2.03813	0.00239613	0.0393765	Up	gi|646691470|gb|KDR07122.1|/1.78066e-70/hypothetical protein L798_03304 [Zootermopsis nevadensis]	gi|140427644|gb|EF183518.1|/3e-10/Pinctada margaritifera KRMP-5 mRNA, complete cds	sp|Q95JC9|PRP_PIG/2e-59/Basic proline-rich protein OS=Sus scrofa PE=1 SV=2	clv:102096629/3e-61/FMN2, Formin-2; formin 2; K02184 formin 2	XF0818/5e-34/---	NA	NA
Unigene9425_All	2394	42.6	182.24	2.03783	0.00254598	0.0413462	Up	gi|910343610|ref|XP_013175582.1|/1.80728e-97/PREDICTED: coatomer subunit gamma-2-like [Papilio xuthus]	NA	sp|Q22498|COPG_CAEEL/4e-53/Probable coatomer subunit gamma OS=Caenorhabditis elegans GN=T14G10.5 PE=3 SV=1	loa:LOAG_07163/9e-52/coatomer gamma subunit; K17267 coatomer subunit gamma	ECU03g0270/1e-124/---	PF08752/6.0E-8/Coatomer gamma subunit appendage platform subdomain	cellular_component:GO:0016020//membrane;GO:0043227//membrane-bounded organelle;GO:0044444//cytoplasmic part;
CL713.Contig3_All	2928	175.87	607.18	2.03719	2.1741e-10	3.40761e-08	Up	gi|157119947|ref|XP_001653455.1|/2.30962e-81/AAEL008853-PB [Aedes aegypti] &gt;gi|108875119|gb|EAT39344.1| AAEL008853-PB [Aedes aegypti]	gi|968079613|ref|XM_002067172.2|/1e-08/Drosophila willistoni uncharacterized protein, transcript variant A (Dwil\GK24872), partial mRNA	sp|Q9Y259|CHKB_HUMAN/1e-45/Choline/ethanolamine kinase OS=Homo sapiens GN=CHKB PE=1 SV=3	aag:AaeL_AAEL008853/3e-82/AAEL008853-PA; K14156 choline/ethanolamine kinase [EC:2.7.1.32 2.7.1.82]	SPAC13G7.12c/5e-15/---	PTHR22603/1.7E-82/--	NA
Unigene15922_All	1297	87.86	380.21	2.0359	0.00282398	0.0444396	Up	gi|955508094|ref|XP_014639595.1|/2.40939e-150/PREDICTED: histone deacetylase 1 [Ceratotherium simum simum]	gi|749731341|ref|XM_011156566.1|/1e-18/PREDICTED: Harpegnathos saltator histone deacetylase Rpd3 (LOC105192422), mRNA	sp|P56517|HDAC1_CHICK/5e-152/Histone deacetylase 1 OS=Gallus gallus GN=HDAC1 PE=2 SV=1	gga:373961/6e-151/HDAC1; histone deacetylase 1 (EC:3.5.1.98); K06067 histone deacetylase 1/2 [EC:3.5.1.98]	ECU03g1370/2e-163/---	PTHR10625/1.8E-228/--	NA
CL1002.Contig2_All	3066	68.27	258.8	2.03236	9.13467e-06	0.000438344	Up	gi|170046123|ref|XP_001850628.1|/8.56956e-103/ras-related protein Rab-7 [Culex quinquefasciatus] &gt;gi|167869001|gb|EDS32384.1| ras-related protein Rab-7 [Culex quinquefasciatus]	gi|119393798|gb|EF127649.1|/1e-42/Aedes pseudoscutellaris Rab7 mRNA, complete cds	sp|P18067|RAB7A_CANFA/2e-95/Ras-related protein Rab-7a OS=Canis familiaris GN=RAB7A PE=2 SV=1	cqu:CpipJ_CPIJ009089/1e-103/ras-related protein Rab-7; K07897 Ras-related protein Rab-7A	SPAC18G6.03/2e-28/---	SM00735/2.1E-11/ZASP-like motif	biological_process:GO:0007264//small GTPase mediated signal transduction;cellular_component:GO:0005622//intracellular;molecular_function:GO:0005525//GTP binding;
Unigene15841_All	1187	243.08	1051.17	2.03132	0.00196386	0.0340017	Up	gi|929745570|ref|XP_014147769.1|/2.21063e-06/hypothetical protein SARC_13575, partial [Sphaeroforma arctica JP610] &gt;gi|906935662|gb|KNC73867.1| hypothetical protein SARC_13575, partial [Sphaeroforma arctica JP610]	gi|820865967|ref|XM_012493990.1|/7e-08/PREDICTED: Apis florea 14-3-3 protein epsilon (LOC100868438), mRNA	NA	NA	PA3156/2e-06/---	PS00101/-/Hexapeptide-repeat containing-transferases signature.	NA
Unigene18349_All	1207	40.52	174.59	2.03045	0.00263413	0.0424269	Up	gi|910343636|ref|XP_013175597.1|/1.1332e-90/PREDICTED: ATP-dependent RNA helicase eIF4A-like [Papilio xuthus]	NA	sp|Q8JFP1|IF4A2_CHICK/1e-82/Eukaryotic initiation factor 4A-II OS=Gallus gallus GN=EIF4A2 PE=2 SV=1	dan:Dana_GF15595/3e-82/GF15595 gene product from transcript GF15595-RC; K03257 translation initiation factor 4A	ECU09g1200/2e-82/---	SM00490/6.8E-28/helicase superfamily c-terminal domain	NA
Unigene3479_All	996	18.02	66.26	2.0281	3.64033e-05	0.00146699	Up	gi|34420856|gb|AAQ67670.1|/2.08779e-49/puff B-2 protein [Rhynchosciara americana]	NA	sp|Q02817|MUC2_HUMAN/4e-11/Mucin-2 OS=Homo sapiens GN=MUC2 PE=1 SV=2	mze:101471083/3e-12/mucin-2-like; K10955 intestinal mucin-2	BH3518/3e-12/---	NA	NA
CL1889.Contig4_All	1769	441.65	1517.26	2.0264	6.99282e-22	5.95065e-19	Up	gi|961986549|ref|XP_014872560.1|/2.62866e-164/PREDICTED: LOW QUALITY PROTEIN: polyubiquitin-B [Poecilia latipinna]	gi|968094037|ref|XM_015169615.1|/0.0/Drosophila virilis uncharacterized protein, transcript variant C (Dvir\GJ16000), mRNA	sp|P0CG69|UBIQP_DROME/4e-166/Polyubiquitin OS=Drosophila melanogaster GN=Ubi-p63E PE=3 SV=1	smm:Smp_046690/1e-165/ubiquitin (ribosomal protein L40); K08770 ubiquitin C	YLL039c/1e-159/---	PS50053/29.233/Ubiquitin domain profile.	NA
CL2153.Contig4_All	3463	852.34	3014.58	2.02587	2.25696e-14	6.5475e-12	Up	gi|158285304|ref|XP_308237.4|/0/AGAP007633-PA [Anopheles gambiae str. PEST] &gt;gi|158285306|ref|XP_001687873.1| AGAP007633-PC [Anopheles gambiae str. PEST] &gt;gi|158285308|ref|XP_001687874.1| AGAP007633-PB [Anopheles gambiae str. PEST] &gt;gi|158285310|ref|XP_001687875.1| AGAP007633-PD [Anopheles gambiae str. PEST] &gt;gi|157019927|gb|EAA04057.4| AGAP007633-PA [Anopheles gambiae str. PEST] &gt;…	gi|195015322|ref|XM_001984144.1|/8e-07/Drosophila grimshawi GH15148 (Dgri\GH15148), mRNA	sp|Q6YBV0|S36A4_HUMAN/1e-65/Proton-coupled amino acid transporter 4 OS=Homo sapiens GN=SLC36A4 PE=1 SV=1	aga:AgaP_AGAP007633/0.0/AGAP007633-PA; K14209 solute carrier family 36 (proton-coupled amino acid transporter)	YKL146w/1e-28/---	PTHR22950:SF154/1.7E-284/--	biological_process:GO:0003333//amino acid transmembrane transport;cellular_component:GO:0016021//integral component of membrane;molecular_function:GO:0015171//amino acid transmembrane transporter activity;
CL408.Contig5_All	2168	32.51	127.58	2.02495	4.02859e-06	0.000211617	Up	gi|170060270|ref|XP_001865727.1|/1.50191e-95/32 kDa beta-galactoside-binding lectin lec-3 [Culex quinquefasciatus] &gt;gi|167878791|gb|EDS42174.1| 32 kDa beta-galactoside-binding lectin lec-3 [Culex quinquefasciatus]	NA	sp|Q8K419|LEG4_MOUSE/5e-26/Galectin-4 OS=Mus musculus GN=Lgals4 PE=1 SV=2	sko:100378205/1e-30/galectin-8-like; K06832 galectin-8	NA	PF00337/1.9E-29/Galactoside-binding lectin	NA
CL2484.Contig1_All	4764	228.88	808.05	2.02023	5.66523e-17	2.49358e-14	Up	gi|930659823|gb|KPJ01865.1|/1.69022e-148/Monocarboxylate transporter 9 [Papilio xuthus]	NA	sp|Q7RTY0|MOT13_HUMAN/1e-15/Monocarboxylate transporter 13 OS=Homo sapiens GN=SLC16A13 PE=2 SV=1	gja:107118061/4e-16/monocarboxylate transporter 13-like; K08189 MFS transporter, MCP family, solute carrier family 16 (monocarboxylic acid transporters), member 13	NA	PTHR11360/1.4E-182/--	NA
CL7162.Contig2_All	1496	9.51	38.39	2.02008	0.000654678	0.014976	Up	NA	NA	NA	NA	NA	NA	NA
Unigene5518_All	912	4.68	19.56	2.01975	0.00297354	0.0461407	Up	NA	NA	NA	NA	NA	NA	NA
Unigene908_All	637	81.27	342.53	2.01799	0.00286854	0.0448581	Up	gi|910313341|ref|XP_013174824.1|/7.96571e-56/PREDICTED: 60S ribosomal protein L15-like [Papilio xuthus]	NA	sp|O17445|RL15_DROME/2e-55/60S ribosomal protein L15 OS=Drosophila melanogaster GN=RpL15 PE=1 SV=1	smm:Smp_032260/5e-55/ribosomal protein L15; K02877 large subunit ribosomal protein L15e	ECU11g1380i/5e-59/---	PTHR11847/2.5E-92/--	NA
CL1973.Contig3_All	1252	58.83	246.84	2.01741	0.00319459	0.0485733	Up	gi|156385351|ref|XP_001633594.1|/9.94497e-37/predicted protein [Nematostella vectensis] &gt;gi|156220666|gb|EDO41531.1| predicted protein, partial [Nematostella vectensis]	gi|817207027|ref|XM_012424054.1|/7e-08/PREDICTED: Orussus abietinus zinc finger protein on ecdysone puffs (LOC105699220), mRNA	sp|Q8T4N5|TSEP_GLOPP/6e-27/Protein TsetseEP OS=Glossina palpalis palpalis PE=4 SV=1	mmu:14404/1e-32/Gabre; gamma-aminobutyric acid (GABA) A receptor, subunit epsilon; K05185 gamma-aminobutyric acid receptor subunit epsilon	STM0960/1e-16/---	NA	NA
Unigene7334_All	3770	39.14	165.09	2.01125	0.00287486	0.0449164	Up	gi|577147139|gb|EUD70270.1|/4.09654e-09/hypothetical protein YYG_04586 [Plasmodium vinckei petteri]	NA	NA	NA	NA	NA	NA
Unigene13829_All	972	76.11	314.42	2.0089	0.00244028	0.0399601	Up	gi|910313103|ref|XP_013173296.1|/2.00872e-33/PREDICTED: spindle assembly checkpoint kinase-like [Papilio xuthus]	gi|685048092|emb|LN596604.1|/9e-07/Cyprinus carpio genome assembly common carp genome ,scaffold 000002091	sp|Q9UIK4|DAPK2_HUMAN/5e-26/Death-associated protein kinase 2 OS=Homo sapiens GN=DAPK2 PE=1 SV=1	lcm:102351164/7e-26/DAPK3; death-associated protein kinase 3; K08803 death-associated protein kinase [EC:2.7.11.1]	lin1934_1/4e-19/---	PF00069/9.7E-39/Protein kinase domain	NA
CL5389.Contig1_All	547	48.68	169.94	2.00833	1.8235e-12	4.01312e-10	Up	gi|1000215170|gb|KXJ84364.1|/2.31821e-64/hypothetical protein RP20_CCG012195 [Aedes albopictus]	gi|817079544|ref|XM_012406773.1|/1e-13/PREDICTED: Athalia rosae facilitated trehalose transporter Tret1 (LOC105689619), transcript variant X2, mRNA	sp|Q17NV8|TRET1_AEDAE/3e-66/Facilitated trehalose transporter Tret1 OS=Aedes aegypti GN=Tret1 PE=3 SV=1	aag:AaeL_AAEL000567/3e-65/TRET1_AEDAE; AAEL000567-PA; K14258 facilitated trehalose transporter	sll0771/1e-23/---	PTHR24063:SF345/2.9E-84/--	biological_process:GO:0015768//maltose transport;GO:0015771//trehalose transport;GO:0015767//lactose transport;GO:0015770//sucrose transport;GO:0046323//glucose import;GO:1904659//glucose transmembrane transport;GO:0015992//proton transport;cellular_component:GO:0005887//integral component of plasma membrane;molecular_function:GO:0005355//glucose transmembrane transporter activity;GO:0015574//tre…
CL3054.Contig2_All	1519	41.16	172.84	2.00664	0.00266843	0.0427374	Up	gi|910343584|ref|XP_013175568.1|/2.08025e-50/PREDICTED: uncharacterized transmembrane protein DDB_G0289901-like [Papilio xuthus]	NA	sp|Q54GV8|Y8625_DICDI/1e-36/Uncharacterized transmembrane protein DDB_G0289901 OS=Dictyostelium discoideum GN=DDB_G0289901 PE=4 SV=1	mmu:107656/1e-31/Krt9, EPPK, K9, Krt1-9; keratin 9; K07604 type I keratin, acidic	XF0818/3e-25/---	NA	NA
Unigene4636_All	2964	21.69	75.09	2.00437	1.07956e-06	6.78822e-05	Up	gi|1000212873|gb|KXJ82388.1|/1.28732e-38/hypothetical protein RP20_CCG014064 [Aedes albopictus]	NA	NA	NA	NA	NA	NA
CL2994.Contig1_All	1684	76.76	333.61	2.00227	0.0031176	0.0477296	Up	gi|910317308|ref|XP_013161422.1|/4.93104e-88/PREDICTED: ADP,ATP carrier protein 2-like [Papilio xuthus]	NA	NA	NA	ECU10g0540/1e-88/---	PF03219/3.8E-70/TLC ATP/ADP transporter	NA
CL5377.Contig1_All	569	4.68	19.35	2.00164	0.00287578	0.0449164	Up	NA	NA	NA	NA	NA	NA	NA
CL1414.Contig1_All	1157	16.17	58.33	2.00123	0.000292107	0.00805748	Up	gi|123476045|ref|XP_001321197.1|/1.34426e-85/Metallothionein family protein [Trichomonas vaginalis G3] &gt;gi|121904018|gb|EAY08974.1| Metallothionein family protein [Trichomonas vaginalis G3]	NA	sp|Q6DIB5|MEG10_MOUSE/3e-32/Multiple epidermal growth factor-like domains protein 10 OS=Mus musculus GN=Megf10 PE=1 SV=1	ola:101167013/1e-62/A disintegrin and metalloproteinase with thrombospondin motifs 3-like; K08619 a disintegrin and metalloproteinase with thrombospondin motifs 3 [EC:3.4.24.-]	PM0926/3e-07/---	PTHR24637/3.7E-20/--	NA
CL460.Contig2_All	1775	197.21	712.72	2.00086	6.03852e-09	6.8667e-07	Up	gi|563354942|gb|AHB50505.1|/5.07319e-99/phosphoserine phosphatase [Mayetiola destructor]	gi|563354941|gb|KF647643.1|/3e-11/Mayetiola destructor phosphoserine phosphatase (psph) mRNA, complete cds	sp|Q9VSY6|SERB_DROME/2e-80/Phosphoserine phosphatase OS=Drosophila melanogaster GN=aay PE=2 SV=1	aag:AaeL_AAEL001100/2e-82/AAEL001100-PA; K01079 phosphoserine phosphatase [EC:3.1.3.3]	AF2138_2/7e-20/---	PF12710/5.1E-18/haloacid dehalogenase-like hydrolase	biological_process:GO:0006564//L-serine biosynthetic process;GO:0016311//dephosphorylation;molecular_function:GO:0004647//phosphoserine phosphatase activity;
CL1647.Contig1_All	5803	283.58	992.5	2.00033	1.48033e-16	6.0466e-14	Up	gi|906463779|gb|KNC25770.1|/1.86365e-72/hypothetical protein FF38_10377 [Lucilia cuprina]	NA	sp|O55003|BNIP3_MOUSE/7e-17/BCL2/adenovirus E1B 19 kDa protein-interacting protein 3 OS=Mus musculus GN=Bnip3 PE=1 SV=1	mde:101887446/2e-72/BCL2/adenovirus E1B 19 kDa protein-interacting protein 3; K15464 BCL2/adenovirus E1B 19 kDa protein-interacting protein 3	NA	PTHR15186/1.7E-73/--	NA
Unigene272_All	2050	29.5	127.57	1.99831	0.00278499	0.0439538	Up	gi|832026324|ref|XP_012761106.1|/2.79503e-136/N-ethylmaleimide-sensitive fusion protein, putative [Plasmodium reichenowi] &gt;gi|641583359|emb|CDO62459.1| N-ethylmaleimide-sensitive fusion protein, putative [Plasmodium reichenowi]	NA	sp|Q75JI3|NSF_DICDI/8e-132/Vesicle-fusing ATPase OS=Dictyostelium discoideum GN=nsfA PE=1 SV=1	clv:102086980/5e-125/NSF; N-ethylmaleimide-sensitive factor; K06027 vesicle-fusing ATPase [EC:3.6.4.6]	ECU03g1410/0.0/---	PF00004/5.4E-11/ATPase family associated with various cellular activities (AAA)	NA
CL7636.Contig3_All	5821	113.31	387.02	1.99664	4.93482e-07	3.38539e-05	Up	gi|157119100|ref|XP_001659336.1|/0/AAEL008542-PA [Aedes aegypti] &gt;gi|108875436|gb|EAT39661.1| AAEL008542-PA [Aedes aegypti]	gi|910315710|ref|XM_013326678.1|/1e-120/PREDICTED: Papilio xuthus kinesin heavy chain (LOC106128346), mRNA	sp|P17210|KINH_DROME/0.0/Kinesin heavy chain OS=Drosophila melanogaster GN=Khc PE=1 SV=2	aag:AaeL_AAEL008542/0.0/AAEL008542-PA; K10396 kinesin family member 5	SPAC1834.07/5e-86/---	PTHR24115:SF380/0.0/--	biological_process:GO:0007018//microtubule-based movement;cellular_component:GO:0005874//microtubule;molecular_function:GO:0005524//ATP binding;GO:0003777//microtubule motor activity;GO:0008017//microtubule binding;
CL7223.Contig1_All	2550	190.64	645.97	1.99649	1.38729e-08	1.43095e-06	Up	gi|668456680|gb|KFB44789.1|/0/hypothetical protein ZHAS_00012696 [Anopheles sinensis]	gi|563354885|gb|KF647615.1|/2e-34/Mayetiola destructor hexokinase (hex) mRNA, complete cds	sp|Q9NFT7|HXK2_DROME/2e-138/Hexokinase type 2 OS=Drosophila melanogaster GN=Hex-t2 PE=2 SV=4	aag:AaeL_AAEL009387/0.0/AAEL009387-PA; K00844 hexokinase [EC:2.7.1.1]	SPAC24H6.04/5e-78/---	PF00349/3.1E-71/Hexokinase	biological_process:GO:0046835//carbohydrate phosphorylation;GO:0001678//cellular glucose homeostasis;GO:0006096//glycolytic process;cellular_component:GO:0005623//cell;molecular_function:GO:0005524//ATP binding;GO:0005536//glucose binding;GO:0004396//hexokinase activity;
CL1414.Contig2_All	1326	30.24	104.8	1.99635	9.2935e-10	1.2487e-07	Up	gi|675369689|gb|KFM62591.1|/1.03136e-87/hypothetical protein X975_04353, partial [Stegodyphus mimosarum]	NA	sp|Q6DIB5|MEG10_MOUSE/5e-44/Multiple epidermal growth factor-like domains protein 10 OS=Mus musculus GN=Megf10 PE=1 SV=1	ola:101167013/2e-59/A disintegrin and metalloproteinase with thrombospondin motifs 3-like; K08619 a disintegrin and metalloproteinase with thrombospondin motifs 3 [EC:3.4.24.-]	all3346/4e-11/---	PTHR24637/3.9E-25/--	NA
CL466.Contig2_All	1715	23.8	87.3	1.99599	1.90152e-06	0.000111339	Up	gi|170027674|ref|XP_001841722.1|/6.12787e-94/conserved hypothetical protein [Culex quinquefasciatus] &gt;gi|167862292|gb|EDS25675.1| conserved hypothetical protein [Culex quinquefasciatus]	NA	NA	NA	NA	PF09995/1.2E-6/Uncharacterized protein conserved in bacteria (DUF2236)	NA
CL2338.Contig1_All	1653	60.62	206.63	1.99566	2.06207e-08	2.04041e-06	Up	gi|157104132|ref|XP_001648267.1|/1.16325e-142/AAEL014248-PA [Aedes aegypti] &gt;gi|108869252|gb|EAT33477.1| AAEL014248-PA [Aedes aegypti]	NA	sp|Q6GMG6|S5A3B_DANRE/1e-81/Solute carrier family 52, riboflavin transporter, member 3-B OS=Danio rerio GN=slc52a3b PE=2 SV=1	aag:AaeL_AAEL014248/1e-143/AAEL801123; AAEL014248-PA; K14620 riboflavin transporter 2	NA	PTHR12929/2.3E-166/--	cellular_component:GO:0016021//integral component of membrane;
CL252.Contig1_All	806	13.56	48.44	1.99312	0.000233615	0.00671618	Up	NA	gi|942204156|ref|XM_006011467.2|/3e-09/PREDICTED: Latimeria chalumnae heat shock cognate 71 kDa protein (LOC102367553), mRNA	NA	NA	NA	NA	NA
Unigene7993_All	478	53.5	221.73	1.99221	0.00331766	0.0498215	Up	gi|749723225|gb|KII69978.1|/2.63277e-51/40S ribosomal protein S14 [Thelohanellus kitauei]	NA	sp|Q08699|RS14_PODCA/6e-51/40S ribosomal protein S14 OS=Podocoryne carnea GN=RPS14 PE=2 SV=1	aqu:100636138/4e-50/40S ribosomal protein S14; K02955 small subunit ribosomal protein S14e	YJL191w/1e-50/---	PS00054/-/Ribosomal protein S11 signature.	biological_process:GO:0006412//translation;cellular_component:GO:0005840//ribosome;molecular_function:GO:0003735//structural constituent of ribosome;
CL7784.Contig1_All	2147	82.38	281.86	1.98949	1.03699e-14	3.22846e-12	Up	gi|755890371|ref|XP_005189010.2|/1.45964e-151/PREDICTED: glucose dehydrogenase [FAD, quinone]-like [Musca domestica]	NA	sp|P18173|DHGL_DROME/5e-78/Glucose dehydrogenase [FAD, quinone] OS=Drosophila melanogaster GN=Gld PE=3 SV=3	api:100161006/1e-123/glucose dehydrogenase [FAD, quinone]; K00108 choline dehydrogenase [EC:1.1.99.1]	mll1008/1e-64/---	PTHR11552/6.8E-237/--	NA
CL6521.Contig4_All	3053	667.51	2294.96	1.9891	8.71843e-19	5.05847e-16	Up	gi|345452367|gb|AEN94406.1|/7.07582e-57/reverse transcriptase-like protein [Adineta vaga]	NA	NA	NA	NA	PF00078/1.2E-6/Reverse transcriptase (RNA-dependent DNA polymerase)	NA
CL2629.Contig1_All	1548	554.04	1879.43	1.98167	3.53722e-26	5.01676e-23	Up	gi|170065805|ref|XP_001868035.1|/6.88887e-25/conserved hypothetical protein [Culex quinquefasciatus] &gt;gi|167862577|gb|EDS25960.1| conserved hypothetical protein [Culex quinquefasciatus]	gi|685044049|emb|LN592574.1|/2e-12/Cyprinus carpio genome assembly common carp genome ,scaffold 000002236	sp|Q94126|CES2_CAEEL/9e-08/Cell death specification protein 2 OS=Caenorhabditis elegans GN=ces-2 PE=1 SV=1	xtr:550073/7e-06/tef, xtef; thyrotrophic embryonic factor; K09058 thyrotrophic embryonic factor	NA	PF07716/3.5E-6/Basic region leucine zipper	NA
CL2153.Contig6_All	2710	849.09	2918.35	1.97993	1.87949e-14	5.51511e-12	Up	gi|158285304|ref|XP_308237.4|/0/AGAP007633-PA [Anopheles gambiae str. PEST] &gt;gi|158285306|ref|XP_001687873.1| AGAP007633-PC [Anopheles gambiae str. PEST] &gt;gi|158285308|ref|XP_001687874.1| AGAP007633-PB [Anopheles gambiae str. PEST] &gt;gi|158285310|ref|XP_001687875.1| AGAP007633-PD [Anopheles gambiae str. PEST] &gt;gi|157019927|gb|EAA04057.4| AGAP007633-PA [Anopheles gambiae str. PEST] &gt;…	gi|332655506|gb|HQ883494.1|/4e-14/Bradysia coprophila clone lambda DASH II phage clone 8.4.3.2 non-LTR retrotransposon ScRTE, complete sequence	sp|Q6YBV0|S36A4_HUMAN/8e-66/Proton-coupled amino acid transporter 4 OS=Homo sapiens GN=SLC36A4 PE=1 SV=1	aga:AgaP_AGAP007633/0.0/AGAP007633-PA; K14209 solute carrier family 36 (proton-coupled amino acid transporter)	YKL146w/1e-28/---	PTHR22950:SF154/1.7E-284/--	biological_process:GO:0003333//amino acid transmembrane transport;cellular_component:GO:0016021//integral component of membrane;molecular_function:GO:0015171//amino acid transmembrane transporter activity;
Unigene17909_All	763	9.99	38.32	1.97391	0.000715342	0.0160333	Up	gi|923132515|ref|XP_013759723.1|/5.05909e-30/late histone H2A.1 [Thecamonas trahens ATCC 50062] &gt;gi|923135041|ref|XP_013760986.1| late histone H2A.1 [Thecamonas trahens ATCC 50062] &gt;gi|906554142|gb|KNC47385.1| late histone H2A.1 [Thecamonas trahens ATCC 50062] &gt;gi|906563234|gb|KNC56477.1| late histone H2A.1 [Thecamonas trahens ATCC 50062]	NA	sp|P40282|H2A_PLAFA/1e-28/Histone H2A OS=Plasmodium falciparum PE=2 SV=1	bmy:Bm1_20820/5e-29/Histone H2A; K11251 histone H2A	YDR225w/4e-28/---	PF00125/7.9E-16/Core histone H2A/H2B/H3/H4	cellular_component:GO:0005694//chromosome;molecular_function:GO:0005488//binding;
CL3225.Contig3_All	637	7.33	30.1	1.97389	0.00270145	0.0431032	Up	gi|309364168|emb|CAP25449.2|/9.41591e-09/Protein CBR-LEA-1 [Caenorhabditis briggsae]	NA	NA	NA	NA	NA	NA
CL2801.Contig12_All	1051	72.49	243.78	1.97259	1.22349e-16	5.07878e-14	Up	NA	NA	NA	NA	NA	NA	NA
CL8158.Contig1_All	2781	26.21	94.7	1.97239	0.000152413	0.00477417	Up	gi|820694021|tpe|CEL69761.1|/5.81605e-18/TPA: Uncharacterized ATP-dependent helicase [Neospora caninum Liverpool]	NA	sp|Q75JC9|Y8484_DICDI/5e-09/Uncharacterized protein DDB_G0271670 OS=Dictyostelium discoideum GN=DDB_G0271670 PE=4 SV=1	NA	NA	PS50041/12.34/C-type lectin domain profile.	NA
CL1492.Contig4_All	726	212	721.36	1.97015	2.51494e-10	3.87196e-08	Up	gi|923121256|ref|XP_013754099.1|/4.57495e-06/hypothetical protein AMSG_09755 [Thecamonas trahens ATCC 50062] &gt;gi|906560847|gb|KNC54090.1| hypothetical protein AMSG_09755 [Thecamonas trahens ATCC 50062]	NA	NA	NA	NA	NA	NA
CL3882.Contig3_All	3778	118.95	397.68	1.96658	3.59847e-16	1.4467e-13	Up	gi|998518491|ref|XP_015520130.1|/0/PREDICTED: molybdenum cofactor sulfurase 2 [Neodiprion lecontei]	NA	sp|Q16P90|MOCO3_AEDAE/0.0/Molybdenum cofactor sulfurase 3 OS=Aedes aegypti GN=mal3 PE=3 SV=1	aag:AaeL_AAEL011729/0.0/MOCO3_AEDAE; AAEL011729-PA; K15631 molybdenum cofactor sulfurtransferase [EC:2.8.1.9]	MA1950/4e-61/---	PF03473/5.7E-13/MOSC domain	NA
Unigene21524_All	657	272.49	924.32	1.96476	6.63868e-14	1.82235e-11	Up	gi|767946187|ref|XP_011513969.1|/1.13295e-23/PREDICTED: basic proline-rich protein-like [Homo sapiens]	NA	sp|Q9H2D6|TARA_HUMAN/1e-14/TRIO and F-actin-binding protein OS=Homo sapiens GN=TRIOBP PE=1 SV=3	myb:102238627/1e-13/PCLO; piccolo presynaptic cytomatrix protein; K16882 protein piccolo	Rv0355c/2e-09/---	NA	NA
CL914.Contig2_All	1355	19.18	71.18	1.96182	0.00105086	0.0216961	Up	gi|58389527|ref|XP_317090.2|/1.23986e-27/AGAP008363-PA [Anopheles gambiae str. PEST] &gt;gi|55237331|gb|EAA12532.2| AGAP008363-PA [Anopheles gambiae str. PEST]	NA	sp|Q9V4N3|CYB5_DROME/6e-15/Cytochrome b5 OS=Drosophila melanogaster GN=Cyt-b5 PE=2 SV=1	hmg:100210913/1e-12/delta(8)-fatty-acid desaturase 2-like; K13076 Delta8-fatty-acid desaturase [EC:1.14.19.4]	YNL111c/2e-10/---	PR00363/1.1E-8/Cytochrome B5 signature	NA
Unigene4507_All	1278	22.65	75.92	1.95455	2.13786e-07	1.63161e-05	Up	NA	NA	NA	NA	NA	NA	NA
CL3354.Contig2_All	1720	19.08	65.96	1.94774	3.10984e-06	0.000169821	Up	NA	NA	NA	NA	NA	NA	NA
Unigene3086_All	428	189.27	617.78	1.94621	7.70063e-20	5.38601e-17	Up	gi|579332103|gb|EUT83007.1|/7.05989e-20/hypothetical protein PFAG_03754 [Plasmodium falciparum Santa Lucia]	gi|755856660|ref|XM_011298140.1|/5e-37/PREDICTED: Musca domestica polyubiquitin-C (LOC101895238), transcript variant X3, mRNA	sp|P0CG88|UBIQJ_DICDI/7e-21/Polyubiquitin-J OS=Dictyostelium discoideum GN=ubqJ PE=1 SV=1	crg:105334565/6e-20/polyubiquitin-C-like; K08770 ubiquitin C	YLL039c/5e-21/---	PF00240/7.9E-20/Ubiquitin family	cellular_component:GO:0005737//cytoplasm;
CL6125.Contig2_All	1665	53	177.4	1.94574	3.88929e-08	3.5536e-06	Up	gi|817069713|ref|XP_012256846.1|/1.34744e-138/PREDICTED: abhydrolase domain-containing protein 4 isoform X1 [Athalia rosae]	gi|987913774|ref|XM_015577262.1|/6e-09/PREDICTED: Dufourea novaeangliae abhydrolase domain-containing protein 4 (LOC107188877), mRNA	sp|Q8TB40|ABHD4_HUMAN/8e-90/Abhydrolase domain-containing protein 4 OS=Homo sapiens GN=ABHD4 PE=2 SV=1	hst:105184524/3e-137/abhydrolase domain-containing protein 4; K13699 abhydrolase domain-containing protein 5 [EC:2.3.1.51]	SPAC6G10.03c/1e-20/---	PTHR10992/1.3E-135/--	NA
Unigene7901_All	616	196.68	636.15	1.94463	5.08913e-24	5.64871e-21	Up	gi|345488505|ref|XP_001599980.2|/2.88467e-12/PREDICTED: crustapain-like [Nasonia vitripennis]	NA	sp|O97397|CATLL_PHACE/2e-10/Cathepsin L-like proteinase OS=Phaedon cochleariae PE=2 SV=1	dmo:Dmoj_GI13676/3e-09/GI13676 gene product from transcript GI13676-RA (EC:3.4.-.-); K01365 cathepsin L [EC:3.4.22.15]	NA	SM00848/3.2E-22/Cathepsin propeptide inhibitor domain (I29)	NA
CL1917.Contig5_All	4368	25.94	98.73	1.94145	0.000692766	0.015651	Up	gi|646699626|gb|KDR10170.1|/5.02463e-92/Ubiquitin carboxyl-terminal hydrolase 47 [Zootermopsis nevadensis]	NA	sp|Q24574|UBPE_DROME/5e-65/Ubiquitin carboxyl-terminal hydrolase 64E OS=Drosophila melanogaster GN=Ubp64E PE=1 SV=2	hst:105186145/1e-82/ubiquitin carboxyl-terminal hydrolase 47; K11857 ubiquitin carboxyl-terminal hydrolase 47 [EC:3.4.19.12]	NA	NA	NA
Unigene19982_All	1100	65.46	258.49	1.94142	0.0030428	0.0468514	Up	gi|457873861|ref|XP_004223791.1|/1.00907e-10/SFT2-like protein [Plasmodium cynomolgi strain B] &gt;gi|389585113|dbj|GAB67844.1| SFT2-like protein [Plasmodium cynomolgi strain B]	NA	NA	NA	ECU09g0940/2e-29/---	PF04178/3.7E-12/Got1/Sft2-like family	NA
CL1647.Contig3_All	4394	178.84	575.23	1.94124	4.74855e-07	3.28525e-05	Up	gi|968095514|ref|XP_002057144.2|/3.56549e-36/LOW QUALITY PROTEIN: uncharacterized protein Dvir_GJ16511, partial [Drosophila virilis] &gt;gi|946562722|gb|EDW62630.2| LOW QUALITY PROTEIN: uncharacterized protein Dvir_GJ16511, partial [Drosophila virilis]	NA	sp|Q9QWH1|PHC2_MOUSE/3e-24/Polyhomeotic-like protein 2 OS=Mus musculus GN=Phc2 PE=1 SV=1	dvi:Dvir_GJ16511/4e-37/GJ16511 gene product from transcript GJ16511-RB; K11456 polyhomeotic-like protein 1	NA	PF00536/2.5E-11/SAM domain (Sterile alpha motif)	NA
CL4201.Contig2_All	2618	52.4	183.02	1.94098	5.58775e-07	3.76385e-05	Up	gi|1000188649|gb|KXJ68331.1|/8.39637e-128/hypothetical protein RP20_CCG004168 [Aedes albopictus]	NA	sp|Q01603|PERO_DROME/2e-52/Peroxidase OS=Drosophila melanogaster GN=Pxd PE=2 SV=2	tca:658096/4e-85/GLEAN_04551; peroxidase (EC:1.11.1.7); K19511 peroxidase [EC:1.11.1.7]	NA	PS50292/78.524/Animal heme peroxidase superfamily profile.	NA
Unigene4544_All	1228	39.17	130.37	1.93848	1.4738e-09	1.87221e-07	Up	NA	gi|332655506|gb|HQ883494.1|/6e-27/Bradysia coprophila clone lambda DASH II phage clone 8.4.3.2 non-LTR retrotransposon ScRTE, complete sequence	NA	NA	NA	NA	NA
CL2654.Contig5_All	514	380.31	1248.57	1.93403	6.36269e-10	8.90045e-08	Up	gi|929256690|ref|XP_014004695.1|/1.29389e-12/PREDICTED: uncharacterized protein DDB_G0274171-like [Salmo salar]	NA	NA	NA	NA	NA	NA
CL688.Contig4_All	3862	21.42	78.59	1.9304	0.000475856	0.0118459	Up	gi|964084120|ref|XP_014759870.1|/5.0526e-151/uncharacterized protein Dana_GF22263, isoform J [Drosophila ananassae] &gt;gi|939216638|gb|KPU74183.1| uncharacterized protein Dana_GF22263, isoform J [Drosophila ananassae]	gi|157132438|ref|XM_001662513.1|/4e-12/Aedes aegypti AAEL012429-RA partial mRNA	sp|Q2KI85|SMTL2_BOVIN/2e-23/Smoothelin-like protein 2 OS=Bos taurus GN=SMTNL2 PE=2 SV=1	bacu:103002192/3e-22/FBXO39; F-box protein 39; K10314 F-box protein 39	ECU09g0290/2e-13/---	PF12510/5.9E-18/Smoothelin cytoskeleton protein	NA
Unigene21656_All	1719	206.09	678	1.92962	6.08609e-14	1.69805e-11	Up	gi|158301997|ref|XP_321647.3|/1.64967e-147/AGAP001477-PA [Anopheles gambiae str. PEST] &gt;gi|157012741|gb|EAA43180.3| AGAP001477-PA [Anopheles gambiae str. PEST]	gi|665510661|gb|KJ736827.1|/3e-08/Aedes aegypti strain LVP-IB12 F19 Inx7 mRNA, complete cds	sp|Q9V3W6|INX7_DROME/2e-107/Innexin inx7 OS=Drosophila melanogaster GN=Inx7 PE=2 SV=1	tsp:Tsp_01015/7e-16/innexin unc-9; K03132 transcription initiation factor TFIID subunit 7	NA	PR01262/1.1E-24/Innexin signature	biological_process:GO:0006810//transport;cellular_component:GO:0016020//membrane;GO:0030054//cell junction;
CL808.Contig19_All	3896	52.19	181.46	1.92558	2.77428e-06	0.000154302	Up	gi|498960724|ref|XP_004524686.1|/2.19524e-90/PREDICTED: ATP-binding cassette sub-family A member 1 [Ceratitis capitata] &gt;gi|498960730|ref|XP_004524687.1| PREDICTED: ATP-binding cassette sub-family A member 1 [Ceratitis capitata]	gi|968083198|ref|XM_002063983.2|/2e-07/Drosophila willistoni uncharacterized protein (Dwil\GK19932), mRNA	sp|Q9BZC7|ABCA2_HUMAN/5e-70/ATP-binding cassette sub-family A member 2 OS=Homo sapiens GN=ABCA2 PE=1 SV=3	cqu:CpipJ_CPIJ010067/3e-74/ATP-binding cassette sub-family A member 3; K05643 ATP-binding cassette, subfamily A (ABC1), member 3	TM1403/2e-41/---	PTHR19229/1.5E-137/--	NA
CL8024.Contig1_All	7208	235.1	751.22	1.92519	8.88042e-06	0.000427348	Up	gi|499010052|ref|XP_004536706.1|/1.42474e-69/PREDICTED: protein TIS11 isoform X1 [Ceratitis capitata] &gt;gi|807042733|ref|XP_012161805.1| PREDICTED: protein TIS11 isoform X1 [Ceratitis capitata]	gi|968093908|ref|XM_002058005.2|/3e-14/Drosophila virilis uncharacterized protein (Dvir\GJ15863), mRNA	sp|P47980|TIS1_DROME/1e-57/Protein TIS11 OS=Drosophila melanogaster GN=Tis11 PE=2 SV=2	dwi:Dwil_GK25600/3e-63/GK25600 gene product from transcript GK25600-RB; K15308 tristetraprolin	ECU01g0830/1e-19/---	PF00642/3.3E-9/Zinc finger C-x8-C-x5-C-x3-H type (and similar)	NA
Unigene4870_All	1997	171.23	549.56	1.92513	8.96558e-16	3.24656e-13	Up	gi|557769031|ref|XP_005184190.1|/4.89975e-45/PREDICTED: uncharacterized protein LOC101901423 [Musca domestica]	NA	NA	NA	NA	NA	NA
Unigene3280_All	582	2564.6	8102.92	1.92435	3.73335e-07	2.66598e-05	Up	NA	NA	NA	NA	NA	NA	NA
CL3157.Contig1_All	3486	37.95	128.56	1.922	1.00977e-07	8.24912e-06	Up	gi|668456745|gb|KFB44848.1|/2.84761e-150/Ofd1 protein, putative [Anopheles sinensis]	gi|807042135|ref|XM_004536259.2|/1e-08/PREDICTED: Ceratitis capitata uncharacterized LOC101449554 (LOC101449554), mRNA	sp|O76329|ACTNB_DICDI/6e-19/Interaptin OS=Dictyostelium discoideum GN=abpD PE=1 SV=1	mde:101891198/1e-102/uncharacterized LOC101891198; K11320 E1A-binding protein p400 [EC:3.6.4.-]	YHR023w/4e-16/---	NA	NA
Unigene9323_All	4410	179.8	605.49	1.92067	2.64755e-12	5.5859e-10	Up	gi|158301484|ref|XP_321166.4|/0/AGAP001899-PA [Anopheles gambiae str. PEST] &gt;gi|157012493|gb|EAA01044.4| AGAP001899-PA [Anopheles gambiae str. PEST]	NA	sp|P19096|FAS_MOUSE/0.0/Fatty acid synthase OS=Mus musculus GN=Fasn PE=1 SV=2	aga:AgaP_AGAP001899/0.0/AGAP001899-PA; K00665 fatty acid synthase, animal type [EC:2.3.1.85]	SMc02273/8e-60/---	SM00822/1.9E-18/--	molecular_function:GO:0003824//catalytic activity;
Unigene5998_All	1615	1194.83	3793.61	1.92035	4.39525e-25	5.75417e-22	Up	gi|675422585|ref|XP_008924887.1|/1.46005e-166/PREDICTED: polyubiquitin-B isoform X13 [Manacus vitellinus]	gi|755856658|ref|XM_005177234.2|/0.0/PREDICTED: Musca domestica polyubiquitin-C (LOC101895238), transcript variant X2, mRNA	sp|P0CG51|UBB_RAT/2e-168/Polyubiquitin-B OS=Rattus norvegicus GN=Ubb PE=1 SV=1	dvi:Dvir_GJ16000/2e-167/GJ16000 gene product from transcript GJ16000-RC; K08770 ubiquitin C	YLL039c/3e-161/---	PS50053/31.018/Ubiquitin domain profile.	cellular_component:GO:0005737//cytoplasm;
CL1067.Contig5_All	1316	2599.9	9935.19	1.92023	0.000131801	0.00423632	Up	gi|34420856|gb|AAQ67670.1|/3.6734e-45/puff B-2 protein [Rhynchosciara americana]	NA	sp|P98088|MUC5A_HUMAN/2e-06/Mucin-5AC (Fragments) OS=Homo sapiens GN=MUC5AC PE=1 SV=3	mgp:100545480/4e-07/MUC2, mucin; mucin 2, oligomeric mucus/gel-forming; K10955 intestinal mucin-2	BH3518/9e-08/---	NA	NA
CL6417.Contig2_All	793	8.5	30.6	1.91952	0.000405287	0.0104458	Up	NA	NA	NA	NA	NA	NA	NA
Unigene3554_All	3716	40.09	133.15	1.91934	6.7725e-06	0.000336372	Up	NA	gi|78033350|emb|CR848817.8|/3e-06/Zebrafish DNA sequence from clone DKEY-211I2 in linkage group 16, complete sequence	NA	NA	NA	NA	NA
CL2801.Contig5_All	1577	197.97	640.22	1.9182	4.93996e-13	1.20682e-10	Up	NA	NA	NA	NA	NA	NA	NA
Unigene9444_All	3458	101.9	325.15	1.91661	4.29235e-15	1.41393e-12	Up	gi|157134125|ref|XP_001663158.1|/0/AAEL003092-PA [Aedes aegypti] &gt;gi|108881410|gb|EAT45635.1| AAEL003092-PA [Aedes aegypti]	NA	sp|O08710|THYG_MOUSE/5e-07/Thyroglobulin OS=Mus musculus GN=Tg PE=1 SV=3	lve:103087962/5e-11/TG; thyroglobulin; K10809 thyroglobulin	NA	PS51162/9.532/Thyroglobulin type-1 domain profile.	biological_process:GO:0010466//negative regulation of peptidase activity;cellular_component:GO:0016020//membrane;molecular_function:GO:0030414//peptidase inhibitor activity;
Unigene21549_All	1984	33.48	120.29	1.91375	0.00012019	0.00392621	Up	gi|195429543|ref|XP_002062817.1|/1.60783e-56/uncharacterized protein Dwil_GK19653 [Drosophila willistoni] &gt;gi|194158902|gb|EDW73803.1| uncharacterized protein Dwil_GK19653 [Drosophila willistoni]	NA	sp|Q557F7|Y3589_DICDI/6e-10/SET and MYND domain-containing protein DDB_G0273589 OS=Dictyostelium discoideum GN=DDB_G0273589 PE=3 SV=1	nvi:100115042/6e-25/SET and MYND domain-containing protein 4-like; K11426 SET and MYND domain-containing protein	SPBP8B7.07c/5e-08/---	PTHR12197:SF10/1.2E-62/--	NA
Unigene6671_All	2641	91.04	298.14	1.91348	8.54585e-10	1.15738e-07	Up	gi|1000200876|gb|KXJ73578.1|/1.17096e-169/hypothetical protein RP20_CCG015539 [Aedes albopictus]	gi|751791701|ref|XM_011207159.1|/1e-17/PREDICTED: Bactrocera dorsalis PTB domain-containing adapter protein ced-6 (LOC105227680), transcript variant X3, mRNA	sp|Q7JUY7|CED6_DROME/1e-110/PTB domain-containing adapter protein ced-6 OS=Drosophila melanogaster GN=ced-6 PE=1 SV=1	api:100158774/7e-44/PTB domain-containing engulfment adapter protein 1; K11322 enhancer of polycomb-like protein	NA	PS01179/24.254/Phosphotyrosine interaction domain (PID) profile.	NA
Unigene3518_All	1240	42.55	140.44	1.90927	0.000809425	0.0176162	Up	NA	NA	NA	NA	NA	NA	NA
Unigene6889_All	1190	27.28	88.99	1.90926	5.92623e-05	0.0021847	Up	NA	NA	NA	NA	NA	NA	NA
CL687.Contig1_All	1446	107.64	347.3	1.90702	1.82216e-06	0.000107805	Up	gi|157136338|ref|XP_001663710.1|/2.99481e-51/AAEL013525-PA [Aedes aegypti] &gt;gi|108869983|gb|EAT34208.1| AAEL013525-PA [Aedes aegypti]	NA	sp|Q9VH14|TIMP_DROME/3e-41/Tissue inhibitor of metalloproteases OS=Drosophila melanogaster GN=Timp PE=2 SV=1	aag:AaeL_AAEL013525/4e-52/AAEL013525-PA; K16866 metalloproteinase inhibitor 3	NA	SM00206/4.1E-8/Tissue inhibitor of metalloproteinase family.	NA
Unigene19741_All	1326	8.66	32.69	1.90655	0.0007395	0.0164091	Up	gi|668458992|gb|KFB46832.1|/4.25042e-49/AGAP002276-PA-like protein [Anopheles sinensis]	NA	sp|Q93073|SBP2L_HUMAN/4e-28/Selenocysteine insertion sequence-binding protein 2-like OS=Homo sapiens GN=SECISBP2L PE=2 SV=3	aga:AgaP_AGAP002276/4e-47/AGAP002276-PA; K19539 selenocysteine insertion sequence-binding protein 2	NA	PTHR13284/2.9E-44/--	NA
CL6055.Contig2_All	1334	265.11	852.83	1.90639	5.9651e-09	6.79836e-07	Up	gi|195023451|ref|XP_001985698.1|/4.05178e-07/GH20938 [Drosophila grimshawi] &gt;gi|193901698|gb|EDW00565.1| GH20938 [Drosophila grimshawi]	gi|222350323|emb|CU694490.12|/5e-09/Zebrafish DNA sequence from clone ZFOS-433A6 in linkage group 9, complete sequence	sp|Q7QAJ2|LST2_ANOGA/9e-06/Lateral signaling target protein 2 homolog OS=Anopheles gambiae GN=AGAP003678 PE=3 SV=6	dgr:Dgri_GH20938/5e-08/GH20938 gene product from transcript GH20938-RA; K15190 7SK snRNA methylphosphate capping enzyme [EC:2.1.1.-]	NA	NA	NA
CL1370.Contig1_All	1546	39.33	129.2	1.90481	2.15799e-08	2.12708e-06	Up	gi|1000206908|gb|KXJ77708.1|/5.0707e-161/hypothetical protein RP20_CCG006760 [Aedes albopictus]	gi|908443641|ref|XM_013224433.1|/1e-09/PREDICTED: Biomphalaria glabrata cytochrome P450 4V2-like (LOC106065596), mRNA	sp|P29981|CP4C1_BLADI/3e-144/Cytochrome P450 4C1 OS=Blaberus discoidalis GN=CYP4C1 PE=2 SV=1	aag:AaeL_AAEL012266/6e-159/CYP4C38; AAEL012266-PA; K15001 cytochrome P450, family 4 [EC:1.14.-.-]	AGc2890/3e-44/---	PF00067/2.0E-119/Cytochrome P450	molecular_function:GO:0005488//binding;GO:0016491//oxidoreductase activity;
Unigene19872_All	1643	9.89	33.63	1.90424	0.00121138	0.0241039	Up	gi|751786084|ref|XP_011202407.1|/4.87608e-08/PREDICTED: 3-phosphoinositide-dependent protein kinase 1 isoform X1 [Bactrocera dorsalis]	NA	sp|Q9W0V1|PDPK1_DROME/7e-06/3-phosphoinositide-dependent protein kinase 1 OS=Drosophila melanogaster GN=Pdk1 PE=1 SV=4	nvi:100115534/9e-07/3-phosphoinositide-dependent protein kinase 1; K06276 3-phosphoinositide dependent protein kinase-1 [EC:2.7.11.1]	NA	PS50011/8.613/Protein kinase domain profile.	NA
CL429.Contig3_All	2288	51.8	182.16	1.90348	8.36094e-05	0.00291594	Up	gi|157132474|ref|XP_001662580.1|/7.30023e-135/AAEL012444-PA [Aedes aegypti] &gt;gi|108871164|gb|EAT35389.1| AAEL012444-PA [Aedes aegypti]	NA	sp|Q66J54|S226A_XENLA/1e-51/Solute carrier family 22 member 6-A OS=Xenopus laevis GN=slc22a6-a PE=2 SV=1	dvi:Dvir_GJ24209/7e-59/GJ24209 gene product from transcript GJ24209-RA; K08202 MFS transporter, OCT family, solute carrier family 22 (organic cation transporter), member 4/5	ECs0048/3e-14/---	PF00083/5.5E-29/Sugar (and other) transporter	cellular_component:GO:0016021//integral component of membrane;molecular_function:GO:0022857//transmembrane transporter activity;
CL4305.Contig2_All	3711	377.08	1183.21	1.90045	4.1618e-30	7.58904e-27	Up	gi|668451315|gb|KFB40460.1|/0/AGAP001775-PA-like protein [Anopheles sinensis]	gi|969484735|ref|XM_002097951.2|/2e-10/Drosophila yakuba uncharacterized protein (Dyak\GE24181), mRNA	sp|O15439|MRP4_HUMAN/0.0/Multidrug resistance-associated protein 4 OS=Homo sapiens GN=ABCC4 PE=1 SV=3	tca:658981/0.0/probable multidrug resistance-associated protein lethal(2)03659; K05673 ATP-binding cassette, subfamily C (CFTR/MRP), member 4	SPBC359.05/9e-148/---	PF00005/1.1E-29/ABC transporter	biological_process:GO:0006810//transport;cellular_component:GO:0016020//membrane;molecular_function:GO:0000166//nucleotide binding;GO:0016887//ATPase activity;
CL2224.Contig3_All	1825	3066.12	9672.75	1.90022	1.28968e-20	9.8281e-18	Up	gi|972212220|ref|XP_015188551.1|/2.86544e-12/PREDICTED: protein piccolo [Polistes dominula]	NA	sp|Q62598|DSPP_RAT/4e-10/Dentin sialophosphoprotein OS=Rattus norvegicus GN=Dspp PE=1 SV=2	nvi:100115183/3e-10/nucleolin-like; K14837 nucleolar protein 12	SPCC737.08/2e-06/---	NA	NA
CL2884.Contig2_All	3158	64.71	207.95	1.89741	2.33793e-07	1.76845e-05	Up	gi|170051469|ref|XP_001861776.1|/0/melanoma receptor tyrosine-protein kinase [Culex quinquefasciatus] &gt;gi|167872713|gb|EDS36096.1| melanoma receptor tyrosine-protein kinase [Culex quinquefasciatus]	gi|645039996|ref|XM_008207096.1|/8e-16/PREDICTED: Nasonia vitripennis venus kinase receptor (LOC100115038), mRNA	sp|O02466|ILPR_BRALA/2e-67/Insulin-like peptide receptor OS=Branchiostoma lanceolatum PE=2 SV=1	tca:661524/2e-66/InR, ilr1; insulin-like receptor; K04527 insulin receptor [EC:2.7.10.1]	YAR019c/1e-19/---	PF07714/4.7E-84/Protein tyrosine kinase	biological_process:GO:0006468//protein phosphorylation;cellular_component:GO:0016020//membrane;molecular_function:GO:0016829//lyase activity;GO:0000166//nucleotide binding;GO:0004672//protein kinase activity;
CL688.Contig3_All	2499	17.12	57.47	1.89739	1.07615e-05	0.000505949	Up	gi|968016463|ref|XP_015011365.1|/1.15584e-94/uncharacterized protein Dere_GG19595, isoform D [Drosophila erecta] &gt;gi|945169404|gb|KQS30472.1| uncharacterized protein Dere_GG19595, isoform D [Drosophila erecta]	gi|347964720|ref|XM_316883.5|/2e-16/Anopheles gambiae str. PEST AGAP000906-PA (AgaP_AGAP000906) mRNA, complete cds	sp|P53814|SMTN_HUMAN/1e-40/Smoothelin OS=Homo sapiens GN=SMTN PE=1 SV=7	bacu:103002192/3e-30/FBXO39; F-box protein 39; K10314 F-box protein 39	SPAC15A10.08/2e-19/---	PTHR11915/1.0E-54/--	NA
Unigene2339_All	2835	107.95	346.75	1.89693	4.82522e-08	4.28362e-06	Up	gi|642912351|ref|XP_008199606.1|/2.42181e-11/PREDICTED: formin-binding protein 4-like [Tribolium castaneum]	NA	NA	NA	NA	NA	NA
CL2224.Contig2_All	1784	580.5	1833.67	1.89597	8.91253e-11	1.50681e-08	Up	gi|972212220|ref|XP_015188551.1|/2.77824e-12/PREDICTED: protein piccolo [Polistes dominula]	NA	sp|Q62598|DSPP_RAT/4e-10/Dentin sialophosphoprotein OS=Rattus norvegicus GN=Dspp PE=1 SV=2	nvi:100115183/3e-10/nucleolin-like; K14837 nucleolar protein 12	SPCC737.08/1e-06/---	NA	NA
CL806.Contig2_All	1862	259.54	811.22	1.89593	1.02131e-10	1.71533e-08	Up	gi|907716556|ref|XP_013112283.1|/1.92336e-115/PREDICTED: fatty acid synthase [Stomoxys calcitrans]	NA	sp|P19096|FAS_MOUSE/9e-87/Fatty acid synthase OS=Mus musculus GN=Fasn PE=1 SV=2	dme:Dmel_CG17374/1e-112/FASN3; Fatty acid synthase 3 (EC:1.-.-.- 2.3.1.85 3.1.-.-); K00665 fatty acid synthase, animal type [EC:2.3.1.85]	SMc02273/2e-36/---	PTHR11712:SF221/5.5E-78/--	molecular_function:GO:0003824//catalytic activity;
CL310.Contig9_All	3387	28.76	93.34	1.89321	3.03043e-06	0.000166374	Up	NA	gi|76560141|gb|AC162616.7|/2e-07/Mus musculus chromosome 5, clone RP23-260P17, complete sequence	NA	NA	NA	NA	NA
CL4305.Contig1_All	812	16.59	56.9	1.89229	0.00101414	0.0211348	Up	gi|662200590|ref|XP_008473512.1|/6.62433e-10/PREDICTED: probable multidrug resistance-associated protein lethal(2)03659 [Diaphorina citri]	NA	sp|O15439|MRP4_HUMAN/3e-08/Multidrug resistance-associated protein 4 OS=Homo sapiens GN=ABCC4 PE=1 SV=3	nvi:100115935/2e-09/probable multidrug resistance-associated protein lethal(2)03659; K05673 ATP-binding cassette, subfamily C (CFTR/MRP), member 4	NA	NA	biological_process:GO:0006810//transport;cellular_component:GO:0016020//membrane;molecular_function:GO:0000166//nucleotide binding;GO:0016887//ATPase activity;
CL4033.Contig2_All	1182	13.87	46.28	1.8914	3.78356e-05	0.00150666	Up	gi|1000747714|ref|XP_015596639.1|/1.5152e-15/PREDICTED: DNA polymerase eta isoform X1 [Cephus cinctus]	NA	sp|Q9Y253|POLH_HUMAN/1e-12/DNA polymerase eta OS=Homo sapiens GN=POLH PE=1 SV=1	aec:105154200/4e-16/DNA polymerase eta; K03509 DNA polymerase eta [EC:2.7.7.7]	lin2082/2e-10/---	PF00817/8.2E-15/impB/mucB/samB family	NA
CL4901.Contig1_All	4023	34.5	112.37	1.88728	8.96472e-05	0.00309689	Up	gi|498961578|ref|XP_004524836.1|/0/PREDICTED: nitric oxide synthase [Ceratitis capitata]	NA	sp|O61608|NOS_ANOST/0.0/Nitric oxide synthase OS=Anopheles stephensi PE=2 SV=2	dmo:Dmoj_GI17812/0.0/GI17812 gene product from transcript GI17812-RA (EC:1.14.13.39); K13240 nitric-oxide synthase, brain [EC:1.14.13.39]	BS_yvgR/2e-53/---	PTHR19384:SF53/0.0/--	NA
Unigene6523_All	4743	52.62	167.35	1.88671	7.72387e-10	1.06298e-07	Up	NA	NA	NA	NA	NA	NA	NA
Unigene4616_All	4949	51.12	168.42	1.88643	7.25492e-09	8.08781e-07	Up	gi|170043315|ref|XP_001849338.1|/1.59104e-40/conserved hypothetical protein [Culex quinquefasciatus] &gt;gi|167866694|gb|EDS30077.1| conserved hypothetical protein [Culex quinquefasciatus]	NA	sp|P13284|GILT_HUMAN/9e-13/Gamma-interferon-inducible lysosomal thiol reductase OS=Homo sapiens GN=IFI30 PE=1 SV=3	tca:664440/7e-38/GILT-like protein F37H8.5; K08059 interferon, gamma-inducible protein 30	NA	PTHR13234:SF13/1.3E-65/--	NA
Unigene6921_All	1261	13.28	45.87	1.88578	0.000121078	0.00395017	Up	NA	NA	NA	NA	NA	NA	NA
Unigene2144_All	2394	588.88	1880	1.88424	1.87824e-10	2.97823e-08	Up	gi|158287397|ref|XP_309435.4|/8.43416e-79/AGAP011207-PA [Anopheles gambiae str. PEST] &gt;gi|157019631|gb|EAA05268.4| AGAP011207-PA [Anopheles gambiae str. PEST]	NA	sp|Q9NWM0|SMOX_HUMAN/5e-38/Spermine oxidase OS=Homo sapiens GN=SMOX PE=1 SV=1	fch:102050731/1e-46/SMOX; spermine oxidase; K12259 spermine oxidase [EC:1.5.3.16 1.5.3.-]	NA	PTHR10742/2.5E-90/--	NA
CL2224.Contig4_All	1928	2794.29	8701.08	1.88066	1.86838e-20	1.38255e-17	Up	gi|972212220|ref|XP_015188551.1|/3.06264e-12/PREDICTED: protein piccolo [Polistes dominula]	NA	sp|Q62598|DSPP_RAT/4e-10/Dentin sialophosphoprotein OS=Rattus norvegicus GN=Dspp PE=1 SV=2	nvi:100115183/4e-10/nucleolin-like; K14837 nucleolar protein 12	SPCC737.08/2e-06/---	NA	NA
Unigene582_All	1563	49.09	152.94	1.87941	2.95995e-06	0.000162855	Up	gi|194755371|ref|XP_001959965.1|/5.92474e-16/uncharacterized protein Dana_GF13136 [Drosophila ananassae] &gt;gi|190621263|gb|EDV36787.1| uncharacterized protein Dana_GF13136 [Drosophila ananassae]	NA	NA	NA	NA	NA	NA
CL400.Contig5_All	2483	69.67	217.45	1.87876	2.90385e-05	0.00120737	Up	gi|157116531|ref|XP_001658537.1|/1.73758e-159/AAEL001232-PA [Aedes aegypti] &gt;gi|108883447|gb|EAT47672.1| AAEL001232-PA [Aedes aegypti]	NA	sp|P90850|YCF2E_CAEEL/7e-96/Uncharacterized peptidase C1-like protein F26E4.3 OS=Caenorhabditis elegans GN=F26E4.3 PE=1 SV=3	api:100144782/4e-42/Catb-1418; cathepsin B-1418; K01363 cathepsin B [EC:3.4.22.1]	AF1946_2/5e-12/---	PF00112/6.9E-58/Papain family cysteine protease	NA
CL8105.Contig3_All	2620	99.37	314.03	1.87654	3.1266e-05	0.00128218	Up	gi|568250399|gb|ETN60087.1|/1.22658e-86/methuselah [Anopheles darlingi]	NA	sp|Q95NT6|MTH2_DROYA/2e-25/G-protein coupled receptor Mth2 OS=Drosophila yakuba GN=mth2 PE=3 SV=1	api:100570538/7e-28/probable G-protein coupled receptor Mth-like 3; K04599 G protein-coupled receptor Mth (Methuselah protein)	NA	PS50261/17.454/G-protein coupled receptors family 2 profile 2.	NA
Unigene15759_All	1559	56.63	185.96	1.87516	3.04898e-08	2.86694e-06	Up	gi|557752217|ref|XP_005175859.1|/2.73841e-21/PREDICTED: uncharacterized protein LOC101893674 isoform X1 [Musca domestica]	NA	NA	NA	NA	NA	NA
CL400.Contig4_All	2285	364.65	1122.11	1.87177	2.10853e-13	5.4099e-11	Up	gi|157116531|ref|XP_001658537.1|/1.57482e-159/AAEL001232-PA [Aedes aegypti] &gt;gi|108883447|gb|EAT47672.1| AAEL001232-PA [Aedes aegypti]	NA	sp|P90850|YCF2E_CAEEL/6e-96/Uncharacterized peptidase C1-like protein F26E4.3 OS=Caenorhabditis elegans GN=F26E4.3 PE=1 SV=3	api:100144782/3e-42/Catb-1418; cathepsin B-1418; K01363 cathepsin B [EC:3.4.22.1]	AF1946_2/4e-12/---	PF00112/6.9E-58/Papain family cysteine protease	NA
CL296.Contig3_All	553	15.79	51.84	1.87122	0.000130632	0.00420685	Up	gi|1000210746|gb|KXJ80659.1|/1.43104e-24/hypothetical protein RP20_CCG024020 [Aedes albopictus]	NA	sp|Q9Y236|OSGI2_HUMAN/8e-12/Oxidative stress-induced growth inhibitor 2 OS=Homo sapiens GN=OSGIN2 PE=2 SV=1	NA	NA	PTHR15192/1.6E-24/--	biological_process:GO:0055114//oxidation-reduction process;molecular_function:GO:0016491//oxidoreductase activity;
CL2030.Contig5_All	1429	67.21	213.23	1.86869	1.05425e-05	0.000497027	Up	NA	NA	NA	NA	NA	NA	NA
Unigene4592_All	1749	1407.99	4335.67	1.86868	3.38498e-20	2.43423e-17	Up	gi|524882868|ref|XP_005098070.1|/0/PREDICTED: polyubiquitin-C isoform X1 [Aplysia californica]	gi|968038117|ref|XM_002010722.2|/0.0/Drosophila mojavensis uncharacterized protein (Dmoj\GI21526), mRNA	sp|P0CG69|UBIQP_DROME/0.0/Polyubiquitin OS=Drosophila melanogaster GN=Ubi-p63E PE=3 SV=1	cqu:CpipJ_CPIJ013324/0.0/polyubiquitin; K08770 ubiquitin C	YLL039c/0.0/---	PS00299/-/Ubiquitin domain signature.	cellular_component:GO:0005737//cytoplasm;
CL6827.Contig1_All	1656	8.13	27.93	1.8685	0.000409093	0.0105085	Up	gi|751792778|ref|XP_011206048.1|/1.59446e-99/PREDICTED: EH domain-binding protein 1 [Bactrocera dorsalis]	gi|968052804|ref|XM_002006892.2|/6e-12/Drosophila mojavensis uncharacterized protein, transcript variant A (Dmoj\GI18329), mRNA	sp|Q8NDI1|EHBP1_HUMAN/1e-41/EH domain-binding protein 1 OS=Homo sapiens GN=EHBP1 PE=1 SV=3	mze:101482169/2e-21/micall1; MICAL-like 1; K19948 MICAL-like protein	NA	PTHR25069:SF122/1.2E-53/--	NA
CL20.Contig4_All	2615	34.06	109.38	1.86002	4.00705e-06	0.000210702	Up	NA	NA	NA	NA	NA	NA	NA
Unigene9402_All	1464	148.7	455.16	1.85851	2.09776e-12	4.53846e-10	Up	gi|157119949|ref|XP_001653456.1|/2.60472e-18/AAEL008853-PA [Aedes aegypti] &gt;gi|108875120|gb|EAT39345.1| AAEL008853-PA [Aedes aegypti]	NA	sp|A7SK27|EKI_NEMVE/8e-08/Probable ethanolamine kinase OS=Nematostella vectensis GN=etnk PE=3 SV=1	cqu:CpipJ_CPIJ001555/1e-16/choline/ethanolamine kinase; K14156 choline/ethanolamine kinase [EC:2.7.1.32 2.7.1.82]	NA	NA	NA
CL3384.Contig2_All	3900	390.78	1186.21	1.85834	3.76174e-18	2.04327e-15	Up	gi|347971224|ref|XP_312964.5|/0/AGAP004092-PA [Anopheles gambiae str. PEST] &gt;gi|333468571|gb|EAA08640.5| AGAP004092-PA [Anopheles gambiae str. PEST]	NA	sp|Q96BY7|ATG2B_HUMAN/1e-153/Autophagy-related protein 2 homolog B OS=Homo sapiens GN=ATG2B PE=1 SV=5	aga:AgaP_AGAP004092/0.0/AGAP004092-PA; K17906 autophagy-related protein 2	NA	PTHR13190/4.2E-301/--	biological_process:GO:0006914//autophagy;GO:0006996//organelle organization;
Unigene6102_All	2226	811.5	2478.45	1.85687	2.01099e-28	3.20866e-25	Up	gi|170055263|ref|XP_001863505.1|/8.90955e-168/polyubiquitin [Culex quinquefasciatus] &gt;gi|167875249|gb|EDS38632.1| polyubiquitin [Culex quinquefasciatus]	gi|968094037|ref|XM_015169615.1|/0.0/Drosophila virilis uncharacterized protein, transcript variant C (Dvir\GJ16000), mRNA	sp|P0CG69|UBIQP_DROME/4e-169/Polyubiquitin OS=Drosophila melanogaster GN=Ubi-p63E PE=3 SV=1	cqu:CpipJ_CPIJ013324/1e-168/polyubiquitin; K08770 ubiquitin C	YLL039c/2e-163/---	PS50053/31.018/Ubiquitin domain profile.	cellular_component:GO:0005737//cytoplasm;
CL408.Contig7_All	3159	27.37	87.71	1.84793	2.08532e-06	0.00012058	Up	gi|1000210544|gb|KXJ80497.1|/6.59757e-90/hypothetical protein RP20_CCG024418 [Aedes albopictus]	NA	sp|Q8K419|LEG4_MOUSE/7e-26/Galectin-4 OS=Mus musculus GN=Lgals4 PE=1 SV=2	sko:100378205/2e-30/galectin-8-like; K06832 galectin-8	NA	SM00908/3.2E-37/Galactoside-binding lectin	NA
CL1988.Contig2_All	1973	64.81	199.16	1.84656	6.56436e-06	0.000327296	Up	gi|1000211051|gb|KXJ80907.1|/0/hypothetical protein RP20_CCG022669 [Aedes albopictus]	gi|751803550|ref|XM_011213621.1|/1e-22/PREDICTED: Bactrocera dorsalis tyrosine-protein phosphatase corkscrew (LOC105232048), transcript variant X3, mRNA	sp|Q24708|CSW_DROVI/6e-94/Tyrosine-protein phosphatase corkscrew (Fragment) OS=Drosophila virilis GN=csw PE=3 SV=1	mde:101887567/0.0/tyrosine-protein phosphatase corkscrew; K07293 tyrosine-protein phosphatase non-receptor type 11 [EC:3.1.3.48]	SPAC26F1.10c/1e-24/---	PTHR19134/9.4E-16/--	NA
CL4874.Contig1_All	3787	1081.85	3228.01	1.84183	2.04987e-20	1.49517e-17	Up	gi|568255237|gb|ETN64062.1|/0/abc transporter [Anopheles darlingi]	NA	sp|Q08D64|ABCB6_XENTR/3e-160/ATP-binding cassette sub-family B member 6, mitochondrial OS=Xenopus tropicalis GN=abcb6 PE=2 SV=1	tca:663292/0.0/ATP-binding cassette sub-family B member 6, mitochondrial; K05661 ATP-binding cassette, subfamily B (MDR/TAP), member 6	YPO2588/1e-125/---	PS00211/-/ABC transporters family signature.	biological_process:GO:0006810//transport;cellular_component:GO:0016020//membrane;molecular_function:GO:0000166//nucleotide binding;GO:0016887//ATPase activity;
Unigene5962_All	1380	7.81	26.43	1.82792	0.00102031	0.0212285	Up	NA	NA	NA	NA	NA	NA	NA
Unigene9203_All	3149	22.75	70.85	1.82719	3.27812e-06	0.000177679	Up	NA	NA	NA	NA	NA	NA	NA
CL3450.Contig1_All	893	51.59	160.39	1.82647	0.00169313	0.0305965	Up	gi|157361505|gb|ABV44710.1|/1.01063e-57/cytochrome C oxidase subunit IV-like protein [Phlebotomus papatasi]	gi|157361504|gb|EU032343.1|/9e-16/Phlebotomus papatasi cytochrome C oxidase subunit IV-like protein mRNA, complete cds	sp|P80971|COX42_THUOB/6e-31/Cytochrome c oxidase subunit 4 isoform 2, mitochondrial OS=Thunnus obesus PE=1 SV=2	mde:101899576/2e-54/cytochrome c oxidase subunit 4 isoform 1, mitochondrial; K02263 cytochrome c oxidase subunit 4	NA	PR01873/6.3E-16/Cytochrome c oxidase subunit IV signature	NA
CL956.Contig10_All	3431	43.97	134.67	1.82638	2.83592e-06	0.000156876	Up	gi|195161719|ref|XP_002021709.1|/1.4483e-114/GL26655 [Drosophila persimilis] &gt;gi|194103509|gb|EDW25552.1| GL26655 [Drosophila persimilis]	gi|969509997|ref|XM_015196731.1|/1e-20/Drosophila yakuba uncharacterized protein, transcript variant H (Dyak\GE12910), mRNA	sp|Q78T81|F102A_MOUSE/2e-62/Protein FAM102A OS=Mus musculus GN=Fam102a PE=2 SV=1	NA	NA	PTHR21456:SF1/8.8E-168/--	NA
Unigene6817_All	2219	44.13	136.3	1.82447	1.36483e-06	8.33559e-05	Up	gi|170041583|ref|XP_001848537.1|/2.87791e-25/ebna2 binding protein P100 [Culex quinquefasciatus] &gt;gi|167865143|gb|EDS28526.1| ebna2 binding protein P100 [Culex quinquefasciatus]	gi|850496270|gb|CP011912.1|/5e-13/Ovis canadensis canadensis isolate 43U chromosome X sequence	sp|Q66X93|SND1_RAT/1e-13/Staphylococcal nuclease domain-containing protein 1 OS=Rattus norvegicus GN=Snd1 PE=2 SV=1	cqu:CpipJ_CPIJ006932/3e-26/ebna2 binding protein P100; K15979 staphylococcal nuclease domain-containing protein 1	NA	NA	biological_process:GO:0035194//posttranscriptional gene silencing by RNA;GO:1903506//regulation of nucleic acid-templated transcription;cellular_component:GO:0016442//RISC complex;molecular_function:GO:0003712//transcription cofactor activity;
CL4290.Contig1_All	2567	17.23	57.58	1.82432	0.000788773	0.0172608	Up	gi|358339569|dbj|GAA47606.1|/7.94512e-06/hypothetical protein CLF_100574 [Clonorchis sinensis]	NA	NA	NA	NA	NA	NA
CL408.Contig8_All	3101	29.24	91.82	1.82259	5.15312e-05	0.00195904	Up	gi|943954791|ref|XP_014360349.1|/2.77698e-08/PREDICTED: uncharacterized protein LOC106712347 [Papilio machaon] &gt;gi|930673016|gb|KPJ13564.1| hypothetical protein RR48_10748 [Papilio machaon]	NA	NA	NA	NA	NA	NA
CL3882.Contig2_All	3098	130.92	410.13	1.82245	2.43626e-08	2.37387e-06	Up	gi|998518491|ref|XP_015520130.1|/0/PREDICTED: molybdenum cofactor sulfurase 2 [Neodiprion lecontei]	NA	sp|Q16P90|MOCO3_AEDAE/0.0/Molybdenum cofactor sulfurase 3 OS=Aedes aegypti GN=mal3 PE=3 SV=1	aag:AaeL_AAEL011729/0.0/MOCO3_AEDAE; AAEL011729-PA; K15631 molybdenum cofactor sulfurtransferase [EC:2.8.1.9]	MA1950/2e-61/---	PF03473/5.7E-13/MOSC domain	NA
Unigene15808_All	1342	7.18	23.93	1.82084	0.00242931	0.0398189	Up	gi|358339569|dbj|GAA47606.1|/5.32718e-07/hypothetical protein CLF_100574 [Clonorchis sinensis]	gi|687937432|emb|LL016974.1|/3e-07/Trichobilharzia regenti genome assembly T_regenti_v1_0_4 ,scaffold TRE_scaffold0016965	NA	NA	NA	NA	NA
CL6961.Contig1_All	2787	16.8	53.06	1.81817	5.24134e-05	0.00198821	Up	NA	NA	NA	NA	NA	NA	NA
Unigene3658_All	1092	8.56	27.84	1.81816	0.000672685	0.0152732	Up	NA	NA	NA	NA	NA	NA	NA
Unigene5712_All	2970	75.05	225.23	1.8166	1.44654e-12	3.31199e-10	Up	gi|1000200876|gb|KXJ73578.1|/2.20997e-172/hypothetical protein RP20_CCG015539 [Aedes albopictus]	gi|751791701|ref|XM_011207159.1|/1e-17/PREDICTED: Bactrocera dorsalis PTB domain-containing adapter protein ced-6 (LOC105227680), transcript variant X3, mRNA	sp|Q7JUY7|CED6_DROME/4e-105/PTB domain-containing adapter protein ced-6 OS=Drosophila melanogaster GN=ced-6 PE=1 SV=1	api:100158774/9e-44/PTB domain-containing engulfment adapter protein 1; K11322 enhancer of polycomb-like protein	NA	PTHR11232:SF31/3.3E-68/--	NA
Unigene5045_All	4833	40.46	121.56	1.81622	1.36842e-07	1.08323e-05	Up	NA	NA	NA	NA	NA	NA	NA
Unigene2102_All	772	10.64	34.58	1.81304	0.00291802	0.0454648	Up	NA	gi|58037038|emb|CR450749.7|/3e-06/Zebrafish DNA sequence from clone DKEY-2J6 in linkage group 5, complete sequence	NA	NA	NA	NA	NA
CL2930.Contig1_All	1855	32.75	109.53	1.81293	0.00266847	0.0427374	Up	gi|668454894|gb|KFB43275.1|/4.21635e-128/hypothetical protein ZHAS_00011058 [Anopheles sinensis]	gi|968087069|ref|XM_002061329.2|/2e-18/Drosophila willistoni uncharacterized protein (Dwil\GK20879), mRNA	sp|Q7Z429|LFG1_HUMAN/8e-70/Protein lifeguard 1 OS=Homo sapiens GN=GRINA PE=2 SV=1	cqu:CpipJ_CPIJ015441/1e-123/fas apoptotic inhibitory molecule 2; K06890 uncharacterized protein	SPCC576.04/1e-35/---	PTHR23291/3.9E-133/--	cellular_component:GO:0016021//integral component of membrane;
Unigene5495_All	3166	33.7	105.84	1.81222	3.67452e-05	0.00147379	Up	gi|358339569|dbj|GAA47606.1|/6.53957e-13/hypothetical protein CLF_100574 [Clonorchis sinensis]	NA	NA	NA	NA	NA	NA
CL1687.Contig1_All	3277	161.29	478.63	1.81101	1.23679e-15	4.41595e-13	Up	gi|665821076|ref|XP_008559467.1|/6.34948e-27/PREDICTED: protein bunched, class 2/F/G isoform [Microplitis demolitor]	gi|807022224|ref|XM_004521698.2|/4e-24/PREDICTED: Ceratitis capitata protein bunched, class 2/F/G isoform (LOC101452642), transcript variant X2, mRNA	sp|Q24523|BUN2_DROME/5e-24/Protein bunched, class 2/F/G isoform OS=Drosophila melanogaster GN=bun PE=2 SV=4	NA	NA	PTHR12348/3.7E-47/--	biological_process:GO:0006355//regulation of transcription, DNA-templated;molecular_function:GO:0003700//transcription factor activity, sequence-specific DNA binding;
CL933.Contig7_All	2421	46.24	142.53	1.8079	2.82826e-06	0.000156622	Up	gi|734547579|gb|KHN75860.1|/5.78186e-168/Sialidase [Toxocara canis]	NA	sp|Q02817|MUC2_HUMAN/8e-72/Mucin-2 OS=Homo sapiens GN=MUC2 PE=1 SV=2	myb:102241796/6e-109/MUC2; mucin 2, oligomeric mucus/gel-forming; K10955 intestinal mucin-2	Rv0355c/1e-26/---	PTHR22797/1.4E-24/--	NA
CL1112.Contig10_All	1509	18.56	56.46	1.80709	0.000319708	0.0086627	Up	gi|557778191|ref|XP_005188728.1|/1.87881e-27/PREDICTED: SET and MYND domain-containing protein 4 [Musca domestica]	NA	sp|Q9CWR2|SMYD3_MOUSE/1e-08/Histone-lysine N-methyltransferase SMYD3 OS=Mus musculus GN=Smyd3 PE=2 SV=1	nvi:100115042/1e-15/SET and MYND domain-containing protein 4-like; K11426 SET and MYND domain-containing protein	SPBP8B7.07c/4e-08/---	PS50280/10.95/SET domain profile.	NA
CL7181.Contig2_All	1283	31.99	101.19	1.80677	1.1567e-06	7.20232e-05	Up	gi|926640042|ref|XP_013786102.1|/1.64611e-34/PREDICTED: uncharacterized protein LOC106470123 [Limulus polyphemus] &gt;gi|926640044|ref|XP_013786104.1| PREDICTED: uncharacterized protein LOC106470123 [Limulus polyphemus]	NA	NA	NA	NA	PF09995/2.7E-5/Uncharacterized protein conserved in bacteria (DUF2236)	NA
CL6223.Contig1_All	2561	36.79	109.12	1.80466	7.23069e-07	4.7127e-05	Up	NA	NA	NA	NA	NA	NA	NA
Unigene20035_All	2274	873.61	2579.79	1.80164	2.16964e-24	2.50003e-21	Up	gi|557770801|ref|XP_005185063.1|/0/PREDICTED: bifunctional purine biosynthesis protein PURH [Musca domestica]	gi|826496580|ref|XM_012685713.1|/6e-13/PREDICTED: Monomorium pharaonis bifunctional purine biosynthesis protein PURH (LOC105839417), mRNA	sp|Q5R5C2|PUR9_PONAB/0.0/Bifunctional purine biosynthesis protein PURH OS=Pongo abelii GN=ATIC PE=2 SV=1	mde:101892972/0.0/bifunctional purine biosynthesis protein PURH; K00602 phosphoribosylaminoimidazolecarboxamide formyltransferase / IMP cyclohydrolase [EC:2.1.2.3 3.5.4.10]	YMR120c/0.0/---	PF01808/2.7E-111/AICARFT/IMPCHase bienzyme	biological_process:GO:0006164//purine nucleotide biosynthetic process;molecular_function:GO:0004643//phosphoribosylaminoimidazolecarboxamide formyltransferase activity;GO:0003937//IMP cyclohydrolase activity;
CL1441.Contig3_All	2294	178.82	524	1.79857	3.68685e-15	1.22236e-12	Up	gi|915653484|gb|KOC58566.1|/6.27004e-15/Uncharacterized protein ycbR [Habropoda laboriosa]	NA	NA	NA	NA	NA	NA
CL4305.Contig3_All	4876	496.34	1451.74	1.79548	7.40979e-23	7.0061e-20	Up	gi|668451315|gb|KFB40460.1|/0/AGAP001775-PA-like protein [Anopheles sinensis]	gi|969484735|ref|XM_002097951.2|/3e-10/Drosophila yakuba uncharacterized protein (Dyak\GE24181), mRNA	sp|O15439|MRP4_HUMAN/0.0/Multidrug resistance-associated protein 4 OS=Homo sapiens GN=ABCC4 PE=1 SV=3	bmor:101736234/0.0/probable multidrug resistance-associated protein lethal(2)03659; K05673 ATP-binding cassette, subfamily C (CFTR/MRP), member 4	YDR135c/0.0/---	PS50893/15.88/ATP-binding cassette, ABC transporter-type domain profile.	biological_process:GO:0006810//transport;cellular_component:GO:0016020//membrane;molecular_function:GO:0000166//nucleotide binding;GO:0016887//ATPase activity;
CL4755.Contig2_All	3572	60.82	182.13	1.79336	1.12712e-08	1.19395e-06	Up	gi|964152205|ref|XP_001955077.2|/2.52401e-85/uncharacterized protein Dana_GF16425, isoform A [Drosophila ananassae] &gt;gi|939225420|gb|EDV43638.2| uncharacterized protein Dana_GF16425, isoform A [Drosophila ananassae]	NA	sp|O08816|WASL_RAT/6e-45/Neural Wiskott-Aldrich syndrome protein OS=Rattus norvegicus GN=Wasl PE=1 SV=2	dan:Dana_GF16425/3e-86/GF16425 gene product from transcript GF16425-RC; K05747 Wiskott-Aldrich syndrome protein	Rv2264c/6e-08/---	PS51082/9.816/WH2 domain profile.	biological_process:GO:0034314//Arp2/3 complex-mediated actin nucleation;GO:0008407//chaeta morphogenesis;GO:0035212//cell competition in a multicellular organism;GO:0016203//muscle attachment;GO:0007413//axonal fasciculation;GO:0045165//cell fate commitment;GO:0009913//epidermal cell differentiation;GO:0008356//asymmetric cell division;GO:0045886//negative regulation of synaptic growth at neuromu…
CL2794.Contig3_All	3015	207.97	626.64	1.79175	6.03908e-10	8.49431e-08	Up	gi|118348690|ref|XP_001007820.1|/5.60552e-131/von willebrand factor type A domain protein, putative [Tetrahymena thermophila SB210] &gt;gi|89289587|gb|EAR87575.1| von willebrand factor type A domain protein, putative [Tetrahymena thermophila SB210]	NA	sp|A0AUS0|WSDU1_DANRE/8e-09/WD repeat, SAM and U-box domain-containing protein 1 OS=Danio rerio GN=wdsub1 PE=2 SV=1	NA	all1782_1/1e-10/---	PF14623/1.1E-45/Hint-domain	NA
Unigene17968_All	2315	298.29	872.98	1.79174	9.92495e-21	7.678e-18	Up	gi|157131821|ref|XP_001655952.1|/4.50023e-162/AAEL002767-PA [Aedes aegypti] &gt;gi|108881787|gb|EAT46012.1| AAEL002767-PA [Aedes aegypti]	NA	sp|P28175|LFC_TACTR/2e-34/Limulus clotting factor C OS=Tachypleus tridentatus PE=1 SV=1	tca:103314980/3e-97/P46; uncharacterized LOC103314980; K09640 transmembrane protease serine 9 [EC:3.4.21.-]	VCA0803/3e-08/---	PS50068/11.525/LDL-receptor class A (LDLRA) domain profile.	NA
CL6833.Contig5_All	2446	18.13	55.26	1.79156	0.000464843	0.0116286	Up	NA	NA	NA	NA	NA	NA	NA
Unigene7457_All	1511	12.7	41.53	1.79131	0.000448454	0.0112794	Up	gi|1000209330|gb|KXJ79554.1|/3.33937e-125/hypothetical protein RP20_CCG000397 [Aedes albopictus]	NA	sp|Q06HQ7|PLB1_MONDO/1e-58/Phospholipase B1, membrane-associated OS=Monodelphis domestica GN=PLB1 PE=2 SV=1	api:100162939/7e-62/phospholipase B1, membrane-associated; K14621 phospholipase B1, membrane-associated [EC:3.1.1.4 3.1.1.5]	NA	PF00657/2.6E-20/GDSL-like Lipase/Acylhydrolase	NA
CL7142.Contig1_All	453	508.26	1542.45	1.79036	8.30681e-09	9.06259e-07	Up	NA	NA	NA	NA	NA	NA	NA
Unigene24844_All	1402	33.23	98.82	1.78675	9.45767e-06	0.000451299	Up	NA	gi|82504029|gb|DQ241381.1|DQ241381S1/5e-06/Ictalurus punctatus growth hormone receptor gene, exons 1 and 2	NA	NA	NA	NA	NA
CL7991.Contig2_All	4864	127.1	372.5	1.78647	4.22823e-11	7.47006e-09	Up	gi|646716235|gb|KDR19564.1|/6.55563e-156/hypothetical protein L798_06362 [Zootermopsis nevadensis]	gi|751787398|ref|XM_011204813.1|/2e-11/PREDICTED: Bactrocera dorsalis protein CREBRF homolog (LOC105226062), transcript variant X3, mRNA	sp|Q9VC61|CRERF_DROME/4e-120/Protein CREBRF homolog OS=Drosophila melanogaster GN=CG13624 PE=2 SV=2	dya:Dyak_GE23878/4e-75/dyak_GLEANR_7626; GE23878 gene product from transcript GE23878-RA (EC:2.3.1.-); K00621 glucosamine-phosphate N-acetyltransferase [EC:2.3.1.4]	ECU07g1760/7e-18/---	PS00036/-/Basic-leucine zipper (bZIP) domain signature.	NA
CL6261.Contig2_All	2368	41.02	125.6	1.78176	6.85011e-07	4.48401e-05	Up	gi|347969294|ref|XP_562889.4|/0/AGAP003121-PA [Anopheles gambiae str. PEST] &gt;gi|333468457|gb|EAL40715.4| AGAP003121-PA [Anopheles gambiae str. PEST]	gi|585660590|ref|XM_006816348.1|/1e-20/PREDICTED: Saccoglossus kowalevskii phosphatidylinositol 4-kinase type 2-beta-like (LOC100369416), mRNA	sp|Q9BTU6|P4K2A_HUMAN/2e-143/Phosphatidylinositol 4-kinase type 2-alpha OS=Homo sapiens GN=PI4K2A PE=1 SV=1	aga:AgaP_AGAP003121/0.0/AGAP003121-PA; K13711 phosphatidylinositol 4-kinase type 2 [EC:2.7.1.67]	NA	PF00454/1.1E-53/Phosphatidylinositol 3- and 4-kinase	biological_process:GO:0016310//phosphorylation;molecular_function:GO:0016301//kinase activity;
CL2884.Contig4_All	2476	117.12	337.3	1.78068	2.29698e-12	4.94848e-10	Up	gi|170051469|ref|XP_001861776.1|/0/melanoma receptor tyrosine-protein kinase [Culex quinquefasciatus] &gt;gi|167872713|gb|EDS36096.1| melanoma receptor tyrosine-protein kinase [Culex quinquefasciatus]	gi|645039996|ref|XM_008207096.1|/6e-16/PREDICTED: Nasonia vitripennis venus kinase receptor (LOC100115038), mRNA	sp|O02466|ILPR_BRALA/2e-67/Insulin-like peptide receptor OS=Branchiostoma lanceolatum PE=2 SV=1	tca:661524/2e-66/InR, ilr1; insulin-like receptor; K04527 insulin receptor [EC:2.7.10.1]	YAR019c/8e-20/---	PS00107/-/Protein kinases ATP-binding region signature.	biological_process:GO:0006468//protein phosphorylation;cellular_component:GO:0016020//membrane;molecular_function:GO:0016829//lyase activity;GO:0000166//nucleotide binding;GO:0004672//protein kinase activity;
CL78.Contig2_All	3585	28.06	91.65	1.7755	0.000393117	0.0102155	Up	NA	NA	NA	NA	NA	NA	NA
CL310.Contig1_All	6375	320.64	922.63	1.77377	1.00816e-12	2.3721e-10	Up	gi|913327001|ref|XP_013194937.1|/2.74003e-16/PREDICTED: adhesive plaque matrix protein-like [Amyelois transitella]	gi|31194042|gb|AC124550.4|/1e-06/Mus musculus BAC clone RP23-211F21 from chromosome 1, complete sequence	sp|P04540|NU5M_TRYBB/6e-06/NADH-ubiquinone oxidoreductase chain 5 OS=Trypanosoma brucei brucei GN=ND5 PE=3 SV=1	NA	NA	NA	NA
CL956.Contig11_All	3235	80.69	241.34	1.7737	0.000257543	0.00727704	Up	gi|969509996|ref|XP_015052216.1|/3.65248e-152/uncharacterized protein Dyak_GE12910, isoform F [Drosophila yakuba] &gt;gi|948552966|gb|KRJ98808.1| uncharacterized protein Dyak_GE12910, isoform F [Drosophila yakuba]	gi|969509997|ref|XM_015196731.1|/1e-20/Drosophila yakuba uncharacterized protein, transcript variant H (Dyak\GE12910), mRNA	sp|Q78T81|F102A_MOUSE/2e-62/Protein FAM102A OS=Mus musculus GN=Fam102a PE=2 SV=1	NA	NA	PTHR21456:SF1/8.0E-168/--	NA
CL1370.Contig2_All	1546	198.88	597.91	1.77309	2.81004e-10	4.25742e-08	Up	gi|1000206908|gb|KXJ77708.1|/2.97273e-161/hypothetical protein RP20_CCG006760 [Aedes albopictus]	gi|195347857|ref|XM_002040432.1|/4e-13/Drosophila sechellia GM19204 (Dsec\GM19204), mRNA	sp|P29981|CP4C1_BLADI/8e-142/Cytochrome P450 4C1 OS=Blaberus discoidalis GN=CYP4C1 PE=2 SV=1	aag:AaeL_AAEL012266/8e-159/CYP4C38; AAEL012266-PA; K15001 cytochrome P450, family 4 [EC:1.14.-.-]	AGc2890/9e-48/---	PTHR24290/8.2E-260/--	cellular_component:GO:0016020//membrane;molecular_function:GO:0046872//metal ion binding;GO:0016491//oxidoreductase activity;
CL1018.Contig1_All	4197	94.09	272.15	1.77071	3.30173e-10	4.83036e-08	Up	NA	NA	NA	NA	NA	NA	NA
CL5389.Contig2_All	4054	565.2	1633.35	1.76633	6.28108e-19	3.6862e-16	Up	gi|906464296|gb|KNC26153.1|/0/hypothetical protein FF38_12240 [Lucilia cuprina]	gi|817079544|ref|XM_012406773.1|/2e-10/PREDICTED: Athalia rosae facilitated trehalose transporter Tret1 (LOC105689619), transcript variant X2, mRNA	sp|Q7PIR5|TRET1_ANOGA/0.0/Facilitated trehalose transporter Tret1 OS=Anopheles gambiae GN=Tret1 PE=1 SV=3	aga:AgaP_AGAP005563/0.0/TRET1_ANOGA; AGAP005563-PA; K14258 facilitated trehalose transporter	araE/3e-53/---	PR00171/1.2E-17/Sugar transporter signature	biological_process:GO:0015768//maltose transport;GO:0015771//trehalose transport;GO:0015767//lactose transport;GO:0015770//sucrose transport;GO:0046323//glucose import;GO:1904659//glucose transmembrane transport;GO:0015992//proton transport;cellular_component:GO:0005887//integral component of plasma membrane;molecular_function:GO:0005355//glucose transmembrane transporter activity;GO:0015574//tre…
CL1390.Contig1_All	708	15.83	48.89	1.76271	0.000102825	0.00345853	Up	gi|557762851|ref|XP_005181139.1|/5.29814e-28/PREDICTED: gamma-butyrobetaine dioxygenase [Musca domestica]	NA	sp|Q924Y0|BODG_MOUSE/3e-12/Gamma-butyrobetaine dioxygenase OS=Mus musculus GN=Bbox1 PE=2 SV=1	mde:101894750/7e-29/gamma-butyrobetaine dioxygenase; K00471 gamma-butyrobetaine dioxygenase [EC:1.14.11.1]	NA	PTHR10696/9.5E-33/--	NA
CL296.Contig2_All	2838	214.84	609.74	1.76173	1.31319e-08	1.37114e-06	Up	gi|1000210746|gb|KXJ80659.1|/0/hypothetical protein RP20_CCG024020 [Aedes albopictus]	NA	sp|Q9Y236|OSGI2_HUMAN/7e-36/Oxidative stress-induced growth inhibitor 2 OS=Homo sapiens GN=OSGIN2 PE=2 SV=1	NA	NA	PTHR15192/3.3E-135/--	NA
CL5185.Contig2_All	3209	504.95	1436.54	1.76059	1.05428e-14	3.26238e-12	Up	gi|751462851|ref|XP_011186297.1|/0/PREDICTED: carnitine O-palmitoyltransferase 1, liver isoform isoform X2 [Bactrocera cucurbitae]	gi|170038451|ref|XM_001847012.1|/8e-16/Culex quinquefasciatus carnitine o-acyltransferase, mRNA	sp|P32198|CPT1A_RAT/0.0/Carnitine O-palmitoyltransferase 1, liver isoform OS=Rattus norvegicus GN=Cpt1a PE=1 SV=2	mde:101898663/0.0/carnitine O-palmitoyltransferase 1, liver isoform; K08765 carnitine O-palmitoyltransferase 1, liver isoform [EC:2.3.1.21]	NA	PTHR22589/0.0/--	cellular_component:GO:0016021//integral component of membrane;molecular_function:GO:0016746//transferase activity, transferring acyl groups;
CL4714.Contig2_All	2473	2173.68	6334.73	1.75486	6.67464e-08	5.73727e-06	Up	gi|125984390|ref|XP_001355959.1|/7.1573e-119/uncharacterized protein Dpse_GA16367 [Drosophila pseudoobscura pseudoobscura] &gt;gi|195161296|ref|XP_002021504.1| GL26479 [Drosophila persimilis] &gt;gi|54644277|gb|EAL33018.1| uncharacterized protein Dpse_GA16367 [Drosophila pseudoobscura pseudoobscura] &gt;gi|194103304|gb|EDW25347.1| GL26479 [Drosophila persimilis]	NA	sp|Q14257|RCN2_HUMAN/8e-51/Reticulocalbin-2 OS=Homo sapiens GN=RCN2 PE=1 SV=1	crg:105343940/7e-38/microsomal glutathione S-transferase 3-like; K00799 glutathione S-transferase [EC:2.5.1.18]	NA	PF13499/9.9E-10/EF-hand domain pair	molecular_function:GO:0005509//calcium ion binding;
Unigene3937_All	3781	85.33	249.59	1.75431	0.000179543	0.00545437	Up	NA	NA	NA	NA	NA	NA	NA
CL2725.Contig2_All	1261	21.19	68.97	1.75392	0.0022307	0.0373497	Up	gi|926729871|ref|XP_013832320.1|/1.45864e-19/PREDICTED: mucin-5B-like, partial [Capra hircus]	NA	sp|Q05049|MUC1_XENLA/6e-17/Integumentary mucin C.1 (Fragment) OS=Xenopus laevis PE=2 SV=1	chx:102187474/2e-20/mucin-5B-like; K13908 mucin-5B	MA2354/6e-07/---	PTHR13826/9.2E-20/--	NA
Unigene3622_All	4740	87.91	254.82	1.75313	1.08378e-12	2.53832e-10	Up	NA	NA	NA	NA	NA	NA	NA
CL1478.Contig1_All	1748	569.1	1653.16	1.75245	6.95276e-16	2.61025e-13	Up	gi|584594462|gb|AHJ10938.1|/8.30262e-171/cytochrome P450 6GB1 [Chironomus kiiensis]	gi|751798450|ref|XM_011210838.1|/4e-07/PREDICTED: Bactrocera dorsalis cytochrome P450 6a8-like (LOC105230201), mRNA	sp|Q9V774|C6A21_DROME/1e-121/Probable cytochrome P450 6a21 OS=Drosophila melanogaster GN=Cyp6a21 PE=2 SV=1	aga:AgaP_AGAP008212/2e-125/AGAP008212-PA; K14999 cytochrome P450, family 6 [EC:1.14.-.-]	BH0579/6e-29/---	PS00086/-/Cytochrome P450 cysteine heme-iron ligand signature.	molecular_function:GO:0005488//binding;GO:0016491//oxidoreductase activity;
CL5000.Contig2_All	1002	23.03	67.58	1.75121	0.000932119	0.0197971	Up	NA	gi|815769005|ref|XR_001101798.1|/2e-07/PREDICTED: Linepithema humile uncharacterized LOC105679064 (LOC105679064), transcript variant X3, ncRNA	NA	NA	NA	NA	NA
CL3560.Contig2_All	699	84.24	245.75	1.75034	8.36514e-09	9.10677e-07	Up	gi|568247925|gb|ETN57835.1|/2.28944e-52/hypothetical protein AND_010590 [Anopheles darlingi]	NA	sp|P83673|LYS1_CRAVI/2e-13/Lysozyme 1 OS=Crassostrea virginica GN=lysoz1 PE=1 SV=3	NA	NA	PF05497/2.3E-37/Destabilase	NA
Unigene3090_All	3328	9.57	29.98	1.74509	0.00203814	0.0349318	Up	gi|157105151|ref|XP_001648739.1|/0/AAEL004235-PA [Aedes aegypti] &gt;gi|108880160|gb|EAT44385.1| AAEL004235-PA [Aedes aegypti]	gi|755850010|ref|XM_005175026.2|/1e-30/PREDICTED: Musca domestica kinesin-like protein Klp10A (LOC101899268), mRNA	sp|Q960Z0|KI10A_DROME/0.0/Kinesin-like protein Klp10A OS=Drosophila melanogaster GN=Klp10A PE=1 SV=1	aag:AaeL_AAEL004235/0.0/AAEL004235-PA; K10393 kinesin family member 2/24	ECU11g0470/8e-65/---	PR00380/6.1E-29/Kinesin heavy chain signature	molecular_function:GO:0000166//nucleotide binding;
Unigene20320_All	610	19.35	57.25	1.74008	8.61849e-05	0.00299757	Up	NA	NA	NA	NA	NA	NA	NA
CL1775.Contig2_All	2589	53.94	157.04	1.73953	1.02947e-07	8.38237e-06	Up	gi|807039790|ref|XP_012160877.1|/2.55151e-44/PREDICTED: uncharacterized protein LOC101448709 [Ceratitis capitata] &gt;gi|807039792|ref|XP_012160878.1| PREDICTED: uncharacterized protein LOC101448709 [Ceratitis capitata] &gt;gi|807039794|ref|XP_012160879.1| PREDICTED: uncharacterized protein LOC101448709 [Ceratitis capitata] &gt;gi|807039796|ref|XP_012160880.1| PREDICTED: uncharacterized protein L…	NA	NA	NA	NA	NA	NA
Unigene4449_All	2255	66.4	187.74	1.73936	2.73488e-08	2.61984e-06	Up	NA	NA	NA	NA	NA	NA	NA
Unigene7770_All	1134	8.77	28.31	1.73229	0.0026286	0.0423646	Up	gi|645013531|ref|XP_008205152.1|/8.90151e-34/PREDICTED: orcokinin peptides type A-like [Nasonia vitripennis]	NA	sp|Q9NL82|ORCKB_PROCL/2e-28/Orcokinin peptides type B OS=Procambarus clarkii PE=1 SV=1	NA	NA	NA	cellular_component:GO:0005576//extracellular region;
Unigene3430_All	1819	37.1	105.94	1.73092	1.97203e-06	0.00011469	Up	gi|768410826|ref|XP_011560406.1|/3.81147e-49/PREDICTED: uncharacterized protein LOC105390745 [Plutella xylostella]	NA	NA	hro:HELRODRAFT_188549/5e-14/hypothetical protein; K10446 kelch-like protein 8	NA	NA	NA
Unigene35334_All	1973	650.19	1865.08	1.73066	3.58823e-09	4.21167e-07	Up	gi|158287397|ref|XP_309435.4|/6.66888e-79/AGAP011207-PA [Anopheles gambiae str. PEST] &gt;gi|157019631|gb|EAA05268.4| AGAP011207-PA [Anopheles gambiae str. PEST]	NA	sp|Q9NWM0|SMOX_HUMAN/4e-38/Spermine oxidase OS=Homo sapiens GN=SMOX PE=1 SV=1	fch:102050731/1e-46/SMOX; spermine oxidase; K12259 spermine oxidase [EC:1.5.3.16 1.5.3.-]	NA	PF01593/4.2E-70/Flavin containing amine oxidoreductase	NA
CL465.Contig6_All	1789	31.04	91.55	1.72692	6.3582e-05	0.00232381	Up	gi|1000724657|ref|XP_015584883.1|/5.45651e-109/PREDICTED: gonadotropin-releasing hormone II receptor isoform X1 [Cephus cinctus] &gt;gi|1000724659|ref|XP_015584884.1| PREDICTED: gonadotropin-releasing hormone II receptor isoform X1 [Cephus cinctus]	NA	sp|O42329|GNRR2_CLAGA/4e-53/Gonadotropin-releasing hormone II receptor OS=Clarias gariepinus PE=2 SV=2	aag:AaeL_AAEL011325/2e-107/AAEL011325-PA; K04280 gonadotropin-releasing hormone receptor	NA	PS50262/40.372/G-protein coupled receptors family 1 profile.	NA
Unigene15806_All	1064	39.39	115.01	1.72651	6.78666e-06	0.000336421	Up	gi|1000196500|gb|KXJ70995.1|/2.32457e-49/hypothetical protein RP20_CCG021815 [Aedes albopictus]	NA	sp|Q63042|ALR_RAT/5e-41/FAD-linked sulfhydryl oxidase ALR OS=Rattus norvegicus GN=Gfer PE=1 SV=2	cqu:CpipJ_CPIJ012226/3e-50/augmenter of liver regeneration; K17783 mitochondrial FAD-linked sulfhydryl oxidase [EC:1.8.3.2]	YGR029w/2e-28/---	PF04777/3.3E-27/Erv1 / Alr family	NA
CL5596.Contig3_All	3646	215.8	598.5	1.72109	8.67939e-18	4.52196e-15	Up	gi|907665477|ref|XP_013103437.1|/1.65078e-132/PREDICTED: mitoferrin [Stomoxys calcitrans]	gi|751453086|ref|XM_011182642.1|/8e-07/PREDICTED: Bactrocera cucurbitae mitoferrin (LOC105211293), mRNA	sp|Q9VAY3|MFRN_DROME/6e-114/Mitoferrin OS=Drosophila melanogaster GN=mfrn PE=2 SV=1	mde:101899920/6e-129/mitoferrin; K15113 solute carrier family 25 (mitochondrial iron transporter), member 28/37	NA	PS50920/18.78/Solute carrier (Solcar) repeat profile.	cellular_component:GO:0016020//membrane;
Unigene13330_All	1998	11.86	34.73	1.71931	0.00033068	0.00886231	Up	gi|170053250|ref|XP_001862587.1|/0/ubiquitin-protein ligase [Culex quinquefasciatus] &gt;gi|167873842|gb|EDS37225.1| ubiquitin-protein ligase [Culex quinquefasciatus]	gi|170050900|ref|XM_001861486.1|/1e-32/Culex quinquefasciatus dorsal-ventral patterning protein tolloid, mRNA	sp|Q9DER7|TLL1_CHICK/8e-115/Tolloid-like protein 1 OS=Gallus gallus GN=TLL1 PE=2 SV=1	cqu:CpipJ_CPIJ012475/0.0/ubiquitin-protein ligase; K13046 tolkin [EC:3.4.24.-]	NA	SM00042/5.8E-32/Domain first found in C1r, C1s, uEGF, and bone morphogenetic protein.	molecular_function:GO:0046872//metal ion binding;GO:0008233//peptidase activity;
Unigene16238_All	465	249.07	696.75	1.71495	2.51917e-06	0.000142598	Up	NA	NA	NA	NA	NA	NA	NA
Unigene21802_All	2121	10.47	31.3	1.71446	0.00147712	0.0278298	Up	gi|557357598|dbj|BAO04164.1|/3.1138e-130/transposase [Spodoptera frugiperda]	NA	sp|Q96DM1|PGBD4_HUMAN/1e-58/PiggyBac transposable element-derived protein 4 OS=Homo sapiens GN=PGBD4 PE=2 SV=3	tsp:Tsp_00889/3e-47/phosphatidylinositol 3-kinase catalytic subunit type 3; K00914 phosphatidylinositol 3-kinase [EC:2.7.1.137]	NA	PF13843/1.3E-106/Transposase IS4	NA
Unigene3415_All	3284	21.43	61.31	1.71313	0.000197631	0.00589062	Up	gi|358339569|dbj|GAA47606.1|/7.29712e-15/hypothetical protein CLF_100574 [Clonorchis sinensis]	NA	NA	NA	NA	NA	NA
Unigene2768_All	552	20.68	62.53	1.7124	0.000635653	0.0146591	Up	gi|260782718|ref|XP_002586430.1|/8.53133e-14/hypothetical protein BRAFLDRAFT_107741 [Branchiostoma floridae] &gt;gi|229271539|gb|EEN42441.1| hypothetical protein BRAFLDRAFT_107741 [Branchiostoma floridae]	NA	sp|Q75JC9|Y8484_DICDI/1e-08/Uncharacterized protein DDB_G0271670 OS=Dictyostelium discoideum GN=DDB_G0271670 PE=4 SV=1	ame:724159/3e-07/GB10093; uncharacterized LOC724159; K11306 histone acetyltransferase MYST4 [EC:2.3.1.48]	NA	NA	NA
[truncated: 1,684 more rows]

## Sheet: CON-24 h vs BT-24 h
Unigene	Length	CON_24h-Expression	BT_24h-Expression	log2FoldChange(BT_24h/CON_24h)	P-value	Padj	Up/Down-Regulation	Nr	Nt	Swissprot	KEGG	COG	Interpro	GO
Unigene5863_All	2664	0.63	164.96	5.71998	5.78e-22	2.03e-18	Up	gi|157120917|ref|XP_001659793.1|/7.61383e-76/AAEL009173-PA [Aedes aegypti] &gt;gi|108874757|gb|EAT38982.1| AAEL009173-PA [Aedes aegypti]	NA	sp|P34082|FAS2_DROME/3e-69/Fasciclin-2 OS=Drosophila melanogaster GN=Fas2 PE=1 SV=1	aag:AaeL_AAEL009173/9e-77/AAEL009173-PA; K06491 neural cell adhesion molecule	NA	SM00409/8.0E-9/Immunoglobulin	NA
[truncated: 795 more rows]
