# Supplementary material for: Comparison of Transcriptome Profiles of the Fungus Botrytis cinerea and Insect Pest Bradysia odoriphaga in Response to Benzothiazole
Source: Front Microbiol. 2020 Jun 12;11:1043. doi: 10.3389/fmicb.2020.01043 (PMC7325989; doi:10.3389/fmicb.2020.01043)
Supplement: TABLE S9 — Detailed information for the KEGG enrichment analysis of the DEGs in the Bradysia odoriphaga transcriptome. [file Table_9.XLSX]

## Sheet: CON-6 h vs BT-6 h
Table S9. Detailed information for the KEGG enrichment analysis of the DEGs in the Bradysia odoriphaga transcriptome
#Pathway	CON_6 h-vs-BT_6 h.DEseq2_Method (1733)	Up-regulated	Down-regulated	All-Unigene (26254)	P-value	Q-value	-log10 Ratio	Pathway ID	Level 1	Level 2	KOs	Genes
Fatty acid biosynthesis	23	12	11	53	5.58114e-14	1.62969e-11	10.7879	ko00061	Metabolism	Lipid metabolism	K00665+K15013+K11262+K01897	CL806.Contig2_All;Unigene2405_All;CL7646.Contig2_All;Unigene5314_All;CL806.Contig3_All;CL806.Contig7_All;Unigene9492_All;Unigene22186_All;CL7646.Contig1_All;Unigene6226_All;Unigene4295_All;CL806.Contig4_All;CL6502.Contig2_All;CL7326.Contig2_All;Unigene9477_All;CL7326.Contig3_All;Unigene13513_All;Unigene6246_All;Unigene9323_All;CL835.Contig2_All;Unigene2239_All;CL806.Contig1_All;CL7326.Contig4_All
Fatty acid metabolism	44	21	23	209	5.2461e-12	7.65931e-10	9.11581	ko01212	Metabolism	Global and overview maps	K00665+K08765+K07513+K10203+K10226+K10224+K15013+K09478+K11262+K00507+K00232+K09479+K00248+K10256+K10257+K01897+K10251+K00626+K00022	CL806.Contig2_All;Unigene2405_All;CL1854.Contig3_All;Unigene16171_All;CL5185.Contig1_All;CL6034.Contig1_All;Unigene722_All;CL7646.Contig2_All;Unigene5314_All;CL806.Contig3_All;CL806.Contig7_All;CL3310.Contig1_All;Unigene9492_All;Unigene13749_All;Unigene22186_All;CL7646.Contig1_All;CL5041.Contig2_All;CL1854.Contig2_All;CL6034.Contig2_All;Unigene6226_All;Unigene7699_All;Unigene27388_All;Unigene4295…
AMPK signaling pathway	51	38	13	304	7.11962e-10	6.92976e-08	7.15928	ko04152	Environmental Information Processing	Signal transduction	K00665+K07905+K08765+K05087+K04527+K04456+K07903+K04526+K06276+K01596+K11262+K00507+K07188+K03234+K07359+K03841+K17446+K01103+K07198+K11411	CL806.Contig2_All;Unigene2405_All;Unigene18384_All;CL1854.Contig3_All;CL6748.Contig7_All;CL1278.Contig14_All;CL1441.Contig2_All;CL5185.Contig1_All;Unigene16141_All;CL6748.Contig1_All;Unigene6904_All;Unigene5314_All;CL806.Contig3_All;CL704.Contig2_All;CL806.Contig7_All;Unigene19872_All;Unigene9492_All;Unigene13749_All;Unigene22186_All;CL6231.Contig2_All;Unigene19585_All;CL1854.Contig2_All;Unigene6…
Pentose and glucuronate interconversions	41	18	23	246	3.91045e-08	2.85463e-06	5.54445	ko00040	Metabolism	Carbohydrate metabolism	K00699+K00854+K00011+K03331+K00128+K00002+K00078+K00008+K01195+K13247	CL3424.Contig4_All;Unigene9641_All;Unigene794_All;Unigene4437_All;CL2144.Contig2_All;CL3424.Contig3_All;Unigene21670_All;CL3918.Contig1_All;Unigene25958_All;CL2144.Contig1_All;CL2357.Contig2_All;Unigene15939_All;CL1179.Contig3_All;CL242.Contig3_All;CL7960.Contig2_All;CL242.Contig1_All;Unigene18129_All;Unigene1012_All;Unigene13765_All;CL1503.Contig7_All;CL1438.Contig1_All;Unigene6706_All;CL127.Con…
Drug metabolism - cytochrome P450	41	15	26	275	8.53464e-07	4.98423e-05	4.3024	ko00982	Metabolism	Xenobiotics biodegradation and metabolism	K00699+K00799+K00485+K00129	CL3424.Contig4_All;CL3655.Contig1_All;Unigene9641_All;Unigene794_All;CL2620.Contig2_All;Unigene9697_All;CL3655.Contig2_All;CL4721.Contig2_All;CL2144.Contig2_All;CL3424.Contig3_All;Unigene21670_All;Unigene7458_All;CL2172.Contig2_All;Unigene25958_All;CL2144.Contig1_All;CL2357.Contig2_All;CL242.Contig3_All;CL242.Contig1_All;Unigene400_All;CL918.Contig4_All;CL2773.Contig1_All;CL1503.Contig7_All;CL918…
Proteasome	20	20	0	94	2.66335e-06	0.000129616	3.88734	ko03050	Genetic Information Processing	Folding, sorting and degradation	K02738+K03038+K02728+K03064+K03062+K02731+K03039+K03063+K02730+K03065+K03030+K02734+K02739+K02737+K03061+K02735+K03066+K03032+K03028	Unigene22545_All;Unigene12171_All;Unigene12211_All;Unigene7556_All;Unigene18323_All;CL5704.Contig1_All;Unigene11812_All;Unigene9630_All;Unigene22546_All;Unigene1005_All;Unigene1009_All;Unigene12237_All;Unigene18288_All;Unigene8029_All;Unigene14024_All;CL1339.Contig1_All;Unigene991_All;Unigene13848_All;Unigene15650_All;Unigene236_All
Metabolic pathways	337	152	185	4081	3.72512e-06	0.000155391	3.80857	ko01100	Metabolism	Global and overview maps	K00665+K00699+K00844+K01895+K01581+K11205+K00629+K00681+K07819+K03766+K00288+K11142+K01952+K01057+K00710+K14156+K11140+K01785+K01939+K03884+K13711+K00549+K09680+K00939+K01044+K01201+K00700+K00851+K07513+K00884+K19007+K00294+K01046+K14073+K14075+K03883+K00314+K01077+K00819+K08730+K00306+K18123+K00036+K00134+K03020+K00854+K03103+K15013+K03006+K01183+K00457+K05605+K00161+K00849+K00654+K13513+K15728+…	CL806.Contig2_All;CL3424.Contig4_All;CL7223.Contig1_All;CL3135.Contig3_All;Unigene21890_All;Unigene5628_All;Unigene5812_All;CL8106.Contig9_All;CL3064.Contig5_All;CL979.Contig12_All;Unigene9511_All;Unigene647_All;Unigene502_All;Unigene9402_All;Unigene13415_All;Unigene10035_All;Unigene7691_All;CL968.Contig3_All;Unigene2405_All;CL6261.Contig2_All;CL2317.Contig1_All;Unigene2983_All;CL1586.Contig5_All…
Antigen processing and presentation	24	13	11	135	7.93098e-06	0.000273002	3.56383	ko04612	Organismal Systems	Immune system	K08056+K08059+K01365+K03283+K01363+K08057+K08065	CL2584.Contig2_All;CL131.Contig1_All;CL3436.Contig1_All;Unigene7901_All;Unigene4616_All;CL4572.Contig3_All;Unigene17739_All;CL400.Contig6_All;Unigene246_All;CL400.Contig4_All;CL2584.Contig3_All;Unigene3396_All;Unigene7140_All;CL4619.Contig1_All;CL400.Contig5_All;CL3927.Contig3_All;CL4572.Contig2_All;Unigene6375_All;Unigene4038_All;CL4619.Contig2_All;Unigene22505_All;CL2584.Contig4_All;CL2584.Cont…
Insulin signaling pathway	47	34	13	364	8.41443e-06	0.000273002	3.56383	ko04910	Organismal Systems	Endocrine system	K00665+K00844+K04527+K04456+K04526+K06276+K01596+K04371+K15909+K11262+K07827+K02183+K07188+K06277+K03841+K17446+K03259+K07198+K04372	CL806.Contig2_All;CL7223.Contig1_All;Unigene2405_All;CL6748.Contig7_All;CL1278.Contig14_All;Unigene16141_All;CL6748.Contig1_All;Unigene6904_All;Unigene5314_All;CL806.Contig3_All;CL704.Contig2_All;CL4760.Contig1_All;CL806.Contig7_All;Unigene19872_All;CL2061.Contig1_All;Unigene9492_All;CL5120.Contig1_All;CL3616.Contig7_All;Unigene22186_All;CL6231.Contig2_All;CL8107.Contig2_All;Unigene6226_All;CL127…
Fatty acid degradation	23	9	14	138	3.55674e-05	0.00103857	2.98357	ko00071	Metabolism	Lipid metabolism	K08765+K07513+K15013+K09478+K00232+K00128+K09479+K00248+K13239+K01897+K00626+K00022	CL1854.Contig3_All;Unigene16171_All;CL5185.Contig1_All;CL7646.Contig2_All;CL3310.Contig1_All;CL7646.Contig1_All;CL5041.Contig2_All;CL242.Contig3_All;CL1854.Contig2_All;CL242.Contig1_All;Unigene7699_All;Unigene27388_All;CL821.Contig8_All;CL5185.Contig2_All;CL1854.Contig5_All;CL242.Contig5_All;CL242.Contig8_All;Unigene2239_All;CL242.Contig2_All;CL3583.Contig7_All;Unigene13779_All;CL242.Contig10_All…
Adipocytokine signaling pathway	20	17	3	117	7.79647e-05	0.00206961	2.68411	ko04920	Organismal Systems	Endocrine system	K08765+K04456+K07210+K07293+K15013+K01596+K07359+K17446+K01897+K07198	CL1854.Contig3_All;CL1278.Contig14_All;CL6702.Contig4_All;CL1988.Contig2_All;CL6702.Contig3_All;CL5185.Contig1_All;CL7646.Contig2_All;CL704.Contig2_All;CL7646.Contig1_All;CL1854.Contig2_All;CL1278.Contig6_All;CL1988.Contig1_All;CL5185.Contig2_All;Unigene398_All;CL1278.Contig7_All;CL1854.Contig5_All;CL419.Contig2_All;Unigene2239_All;CL1988.Contig3_All;Unigene21810_All
Glutathione metabolism	36	17	19	278	8.58376e-05	0.00208872	2.68012	ko00480	Metabolism	Metabolism of other amino acids	K01581+K11205+K00681+K11142+K11140+K00799+K00036+K18592+K10807+K11204+K00383+K00033	Unigene21890_All;Unigene5628_All;CL8106.Contig9_All;CL979.Contig12_All;Unigene13415_All;CL3655.Contig1_All;CL6443.Contig2_All;Unigene9697_All;CL3655.Contig2_All;CL4721.Contig2_All;CL7299.Contig1_All;Unigene3824_All;CL2172.Contig2_All;CL4850.Contig1_All;Unigene2129_All;Unigene11625_All;Unigene19439_All;CL6095.Contig2_All;Unigene625_All;CL4850.Contig2_All;Unigene7454_All;Unigene12144_All;Unigene633…
Metabolism of xenobiotics by cytochrome P450	32	15	17	242	0.000140002	0.00314467	2.50242	ko00980	Metabolism	Xenobiotics biodegradation and metabolism	K00699+K00799+K00129+K00078	CL3424.Contig4_All;CL3655.Contig1_All;Unigene9641_All;Unigene794_All;Unigene9697_All;CL3655.Contig2_All;CL4721.Contig2_All;CL2144.Contig2_All;CL3424.Contig3_All;Unigene21670_All;CL2172.Contig2_All;Unigene25958_All;CL2144.Contig1_All;CL2357.Contig2_All;CL242.Contig3_All;CL242.Contig1_All;Unigene1012_All;CL1503.Contig7_All;Unigene6706_All;Unigene28684_All;Unigene12144_All;Unigene633_All;CL4714.Cont…
Glycerolipid metabolism	33	18	15	257	0.000194325	0.00405306	2.39222	ko00561	Metabolism	Lipid metabolism	K00629+K19007+K01046+K14073+K14075+K01059+K13513+K15728+K12298+K00011+K14457+K00128+K13506+K00002+K01080+K13523	Unigene5812_All;Unigene20554_All;CL5315.Contig1_All;Unigene772_All;Unigene18221_All;CL2027.Contig3_All;Unigene15862_All;CL3918.Contig1_All;Unigene15939_All;Unigene12048_All;CL242.Contig3_All;Unigene11766_All;CL7960.Contig2_All;CL242.Contig1_All;Unigene18129_All;CL3751.Contig1_All;Unigene13765_All;CL127.Contig2_All;CL3918.Contig2_All;CL4418.Contig3_All;CL2813.Contig1_All;CL127.Contig1_All;Unigene1…
Chemical carcinogenesis	33	16	17	262	0.000278066	0.00541303	2.26656	ko05204	Human Diseases	Cancers: Overview	K00699+K01014+K00799+K00129+K09097	CL3424.Contig4_All;Unigene19667_All;CL3655.Contig1_All;Unigene9641_All;Unigene794_All;Unigene9697_All;CL3655.Contig2_All;CL4721.Contig2_All;CL2144.Contig2_All;CL3424.Contig3_All;Unigene21670_All;CL2172.Contig2_All;Unigene25958_All;CL2144.Contig1_All;CL2357.Contig2_All;CL242.Contig3_All;CL242.Contig1_All;CL1503.Contig7_All;Unigene6706_All;Unigene28684_All;Unigene12144_All;Unigene633_All;CL4714.Con…
Arginine and proline metabolism	26	8	18	195	0.000496954	0.0090694	2.04242	ko00330	Metabolism	Amino acid metabolism	K01581+K11142+K00294+K00819+K18123+K01476+K12259+K13240+K00128+K00318+K01259+K01426+K00613+K00273	Unigene21890_All;CL979.Contig12_All;CL304.Contig7_All;CL5382.Contig2_All;CL5974.Contig3_All;CL2124.Contig3_All;Unigene19439_All;Unigene2144_All;CL4901.Contig1_All;CL242.Contig3_All;CL242.Contig1_All;CL304.Contig2_All;Unigene35334_All;CL2124.Contig2_All;CL2074.Contig2_All;CL3290.Contig4_All;CL242.Contig5_All;CL2074.Contig3_All;CL242.Contig8_All;CL5859.Contig1_All;CL1100.Contig3_All;CL242.Contig2_A…
Pyruvate metabolism	25	10	15	186	0.000559555	0.00961117	2.01722	ko00620	Metabolism	Carbohydrate metabolism	K01895+K00102+K00161+K01596+K11262+K01007+K00128+K01958+K01679+K00025+K01638+K00029+K00626	CL3135.Contig3_All;CL1882.Contig2_All;Unigene22160_All;CL1882.Contig4_All;CL704.Contig2_All;CL1882.Contig1_All;Unigene9492_All;Unigene3898_All;CL242.Contig3_All;CL242.Contig1_All;CL1505.Contig1_All;CL169.Contig3_All;CL6502.Contig2_All;CL1882.Contig3_All;Unigene21842_All;CL1865.Contig2_All;CL242.Contig5_All;CL242.Contig8_All;Unigene18507_All;CL4920.Contig1_All;CL242.Contig2_All;CL3734.Contig2_All;…
Galactose metabolism	22	9	13	157	0.000663784	0.010768	1.96786	ko00052	Metabolism	Carbohydrate metabolism	K00844+K01785+K00849+K00011+K07966+K07967+K01187+K12047+K01229	CL7223.Contig1_All;Unigene10035_All;CL7964.Contig4_All;CL3918.Contig1_All;CL6164.Contig3_All;Unigene15939_All;CL7960.Contig2_All;Unigene18129_All;Unigene13765_All;CL127.Contig2_All;CL3918.Contig2_All;Unigene802_All;CL1013.Contig4_All;Unigene18753_All;CL127.Contig1_All;Unigene18202_All;Unigene18204_All;CL1989.Contig3_All;CL7964.Contig3_All;CL1013.Contig3_All;CL7953.Contig2_All;Unigene6894_All
FoxO signaling pathway	33	31	2	280	0.000906901	0.0139376	1.85581	ko04068	Environmental Information Processing	Signal transduction	K04402+K03781+K05087+K04527+K04456+K04526+K06276+K01596+K04371+K10146+K02206+K07827+K04564+K06631+K09385+K15464+K17446+K07198+K11411+K10305	Unigene11751_All;CL1209.Contig2_All;CL6748.Contig7_All;CL1278.Contig14_All;CL4021.Contig2_All;Unigene16141_All;CL6748.Contig1_All;Unigene6904_All;CL1209.Contig4_All;CL1209.Contig8_All;CL704.Contig2_All;CL4760.Contig1_All;Unigene19872_All;Unigene19791_All;Unigene13_All;CL5120.Contig1_All;Unigene12219_All;CL1278.Contig6_All;Unigene18305_All;CL2884.Contig4_All;CL4056.Contig1_All;CL1278.Contig7_All;C…
Cyanoamino acid metabolism	9	3	6	41	0.00118734	0.0173352	1.76107	ko00460	Metabolism	Metabolism of other amino acids	K00681+K18592+K00600+K05349	CL8106.Contig9_All;CL7299.Contig1_All;CL4850.Contig1_All;CL4850.Contig2_All;CL4388.Contig1_All;CL6930.Contig2_All;CL7299.Contig2_All;CL5518.Contig1_All;CL4687.Contig3_All
Fructose and mannose metabolism	16	9	7	109	0.00210835	0.0270592	1.56768	ko00051	Metabolism	Carbohydrate metabolism	K00844+K00011+K00008+K03841+K01103	CL7223.Contig1_All;CL3918.Contig1_All;Unigene15939_All;CL7960.Contig2_All;Unigene18129_All;Unigene13765_All;CL127.Contig2_All;CL3918.Contig2_All;Unigene11594_All;CL127.Contig1_All;Unigene18202_All;Unigene9938_All;Unigene18204_All;Unigene2345_All;CL7953.Contig2_All;Unigene6894_All
Insulin resistance	29	28	1	249	0.00214314	0.0270592	1.56768	ko04931	Human Diseases	Endocrine and metabolic diseases	K09113+K08765+K04527+K04456+K07293+K04526+K06276+K01596+K06068+K07593+K18050+K07198+K00820	CL7991.Contig1_All;CL1854.Contig3_All;CL6748.Contig7_All;CL1278.Contig14_All;CL1988.Contig2_All;CL5185.Contig1_All;Unigene16141_All;CL6748.Contig1_All;Unigene6904_All;CL704.Contig2_All;Unigene19872_All;CL1854.Contig2_All;Unigene17722_All;CL1278.Contig6_All;CL2884.Contig4_All;CL1988.Contig1_All;CL5392.Contig2_All;CL5185.Contig2_All;CL5392.Contig1_All;CL1278.Contig7_All;CL1854.Contig5_All;CL6637.Co…
Glycolysis / Gluconeogenesis	27	8	19	227	0.00221543	0.0270592	1.56768	ko00010	Metabolism	Carbohydrate metabolism	K00844+K01895+K01785+K00134+K03103+K00161+K01596+K10705+K00129+K00128+K00002+K15633+K03841	CL7223.Contig1_All;CL3135.Contig3_All;Unigene10035_All;Unigene182_All;Unigene11826_All;Unigene22160_All;CL704.Contig2_All;Unigene638_All;CL242.Contig3_All;CL7960.Contig2_All;CL242.Contig1_All;Unigene15995_All;Unigene7563_All;Unigene22014_All;Unigene802_All;Unigene22401_All;CL2616.Contig2_All;Unigene9848_All;Unigene9938_All;CL242.Contig5_All;CL242.Contig8_All;CL2616.Contig3_All;CL5452.Contig2_All;…
PPAR signaling pathway	30	17	13	261	0.00222405	0.0270592	1.56768	ko03320	Organismal Systems	Endocrine system	K08765+K08762+K07513+K10226+K15013+K06276+K01059+K01596+K00507+K00232+K08770+K08764+K00029+K01897	CL1854.Contig3_All;CL6160.Contig1_All;Unigene16171_All;CL5185.Contig1_All;Unigene722_All;CL7646.Contig2_All;Unigene6904_All;Unigene772_All;CL704.Contig2_All;Unigene19872_All;Unigene13749_All;CL7646.Contig1_All;CL5041.Contig2_All;CL1854.Contig2_All;Unigene2511_All;Unigene9521_All;CL1889.Contig4_All;Unigene6688_All;Unigene14160_All;CL4418.Contig3_All;CL5185.Contig2_All;CL914.Contig2_All;CL1854.Cont…
Glyoxylate and dicarboxylate metabolism	19	9	10	143	0.00278162	0.0324894	1.48826	ko00630	Metabolism	Carbohydrate metabolism	K03781+K18123+K00605+K01637+K00600+K02437+K00025+K01638+K01915+K11517+K00626+K01432	CL1209.Contig2_All;CL5974.Contig3_All;CL1209.Contig4_All;CL1209.Contig8_All;Unigene15708_All;Unigene6359_All;CL4388.Contig1_All;Unigene7675_All;Unigene21842_All;CL1865.Contig2_All;CL5048.Contig2_All;Unigene13700_All;Unigene18507_All;CL5048.Contig1_All;CL7706.Contig1_All;CL3734.Contig2_All;CL1865.Contig3_All;Unigene13779_All;CL2861.Contig2_All
Phenylalanine metabolism	16	5	11	114	0.00334647	0.0375834	1.425	ko00360	Metabolism	Amino acid metabolism	K00457+K00815+K01904+K00129+K01593+K01426	Unigene18151_All;CL431.Contig2_All;CL431.Contig3_All;Unigene22025_All;CL242.Contig3_All;CL242.Contig1_All;Unigene12083_All;Unigene331_All;Unigene5907_All;Unigene17540_All;CL242.Contig5_All;CL1450.Contig4_All;CL242.Contig8_All;CL5859.Contig1_All;CL242.Contig2_All;CL242.Contig10_All
Prostate cancer	30	21	9	269	0.00349283	0.0377743	1.4228	ko05215	Human Diseases	Cancers: Specific types	K00799+K05087+K04456+K07210+K04526+K06276+K05093+K04371+K02206+K07827+K09487	CL3655.Contig1_All;CL6748.Contig7_All;CL1278.Contig14_All;CL6702.Contig4_All;CL6702.Contig3_All;Unigene16141_All;Unigene9697_All;CL6748.Contig1_All;Unigene6904_All;CL7154.Contig1_All;CL3655.Contig2_All;CL4721.Contig2_All;CL4760.Contig1_All;Unigene19872_All;CL2172.Contig2_All;Unigene13_All;CL5120.Contig1_All;CL1278.Contig6_All;Unigene12144_All;Unigene633_All;CL4714.Contig3_All;Unigene6841_All;CL12…

## Sheet: CON-24 h vs BT-24 h
#Pathway	CON_24 h-vs-BT_24 h.DEseq2_Method (517)	Up-regulated	Down-regulated	All-Unigene (26254)	P-value	Q-value	-log10 Ratio	Pathway ID	Level 1	Level 2	KOs	Genes
Protein digestion and absorption	39	16	23	442	6.42541e-15	1.4907e-12	11.8266	ko04974	Organismal Systems	Digestive system	K01312+K06237+K01310+K01278+K06238+K08133+K08187+K08606+K16628+K07603+K09632+K05612+K01298	Unigene20144_All;Unigene7944_All;CL536.Contig2_All;CL3165.Contig1_All;Unigene2837_All;Unigene17949_All;Unigene7789_All;Unigene14062_All;Unigene18130_All;CL3165.Contig2_All;CL7847.Contig4_All;Unigene14057_All;Unigene7552_All;Unigene18208_All;CL2745.Contig1_All;CL1310.Contig3_All;CL2745.Contig3_All;CL1985.Contig1_All;Unigene11842_All;CL7149.Contig1_All;CL1664.Contig2_All;Unigene9194_All;Unigene733_…
Pancreatic secretion	32	18	14	420	8.66588e-11	1.00524e-08	7.99773	ko04972	Organismal Systems	Digestive system	K01312+K01310+K04632+K01176+K04962+K09632+K04353+K14073+K05850+K01298	Unigene20144_All;Unigene7944_All;CL3165.Contig1_All;Unigene2837_All;Unigene17949_All;CL3529.Contig1_All;CL3165.Contig2_All;CL5798.Contig1_All;CL5798.Contig2_All;CL7847.Contig4_All;Unigene18208_All;CL2745.Contig1_All;CL1310.Contig3_All;CL2745.Contig3_All;CL7149.Contig1_All;Unigene733_All;Unigene16074_All;Unigene14333_All;Unigene11407_All;Unigene18788_All;CL7958.Contig3_All;Unigene18140_All;CL881.C…
Metabolic pathways	131	36	95	4081	4.29821e-09	3.32395e-07	6.47835	ko01100	Metabolism	Global and overview maps	K00294+K14156+K07819+K03766+K00505+K11140+K03103+K00162+K00549+K05546+K00030+K01477+K00700+K00699+K03883+K13240+K00669+K01183+K00108+K00472+K00011+K00227+K14677+K00115+K16795+K00939+K01176+K18592+K01201+K01077+K12309+K00503+K00968+K01637+K01061+K00016+K03843+K00629+K07424+K01832+K00815+K01785+K00451+K14452+K03841+K18533+K00688+K14076+K14073+K02149+K11147+K00819+K00933+K00025+K13711+K01756+K00103+…	CL304.Contig6_All;Unigene3304_All;CL3064.Contig5_All;CL4543.Contig2_All;Unigene13415_All;CL2283.Contig1_All;CL7084.Contig2_All;CL2317.Contig1_All;Unigene240_All;CL2997.Contig4_All;CL934.Contig1_All;Unigene13800_All;Unigene9641_All;CL7949.Contig5_All;CL4901.Contig2_All;CL7084.Contig3_All;CL2229.Contig4_All;Unigene9770_All;CL6437.Contig2_All;Unigene11506_All;Unigene14087_All;CL5707.Contig1_All;Unig…
Vibrio cholerae infection	31	24	7	471	5.87057e-09	3.40493e-07	6.46789	ko05110	Human Diseases	Infectious diseases: Bacterial	K10955+K05692+K04632+K02149	CL898.Contig5_All;CL4202.Contig7_All;CL8127.Contig1_All;Unigene8554_All;CL1186.Contig3_All;CL3529.Contig1_All;CL933.Contig3_All;CL4202.Contig6_All;CL933.Contig5_All;CL898.Contig4_All;Unigene2477_All;Unigene5599_All;CL933.Contig2_All;CL2409.Contig2_All;CL1637.Contig2_All;CL933.Contig7_All;Unigene3751_All;CL898.Contig1_All;Unigene8218_All;CL1067.Contig5_All;Unigene18788_All;CL4202.Contig3_All;Unige…
Riboflavin metabolism	7	0	7	23	2.05686e-07	9.54384e-06	5.02028	ko00740	Metabolism	Metabolism of cofactors and vitamins	K00505	CL4543.Contig2_All;Unigene9770_All;CL744.Contig2_All;Unigene5579_All;CL744.Contig13_All;CL744.Contig18_All;CL1697.Contig1_All
Amoebiasis	30	25	5	544	4.92192e-07	1.90314e-05	4.72053	ko05146	Human Diseases	Infectious diseases: Parasitic	K10955+K06237+K04632+K05699	CL898.Contig5_All;CL4202.Contig7_All;CL8127.Contig1_All;CL536.Contig2_All;CL1186.Contig3_All;CL3529.Contig1_All;CL933.Contig3_All;CL4202.Contig6_All;CL933.Contig5_All;CL898.Contig4_All;Unigene2477_All;Unigene5599_All;CL933.Contig2_All;CL2409.Contig2_All;CL1637.Contig2_All;CL933.Contig7_All;Unigene3751_All;CL898.Contig1_All;Unigene8218_All;CL1067.Contig5_All;Unigene18788_All;CL4202.Contig3_All;CL4…
Neuroactive ligand-receptor interaction	24	7	17	420	3.75796e-06	0.00012455	3.90466	ko04080	Environmental Information Processing	Signaling molecules and interaction	K01312+K04306+K01315+K05195+K05185+K05052+K05053+K05202	Unigene20144_All;Unigene7944_All;Unigene2837_All;Unigene17949_All;CL519.Contig1_All;Unigene786_All;CL7847.Contig4_All;CL1657.Contig6_All;CL2745.Contig1_All;CL1310.Contig3_All;CL2745.Contig3_All;CL7149.Contig1_All;CL129.Contig2_All;Unigene6145_All;Unigene733_All;Unigene16074_All;Unigene14333_All;CL3163.Contig1_All;CL7958.Contig3_All;CL4211.Contig2_All;CL1296.Contig2_All;Unigene2383_All;Unigene1197…
Tyrosine metabolism	10	0	10	107	5.12413e-05	0.00139288	2.85609	ko00350	Metabolism	Amino acid metabolism	K00505+K00503+K00815+K00451	CL4543.Contig2_All;Unigene9770_All;CL744.Contig2_All;CL720.Contig3_All;Unigene5579_All;CL3822.Contig2_All;CL57.Contig16_All;CL744.Contig13_All;CL744.Contig18_All;CL1697.Contig1_All
Staphylococcus aureus infection	10	5	5	108	5.54913e-05	0.00139288	2.85609	ko05150	Human Diseases	Infectious diseases: Bacterial	K07604+K03993+K01315+K03992+K01330+K01331	CL1542.Contig3_All;Unigene17949_All;Unigene786_All;CL2745.Contig1_All;CL2745.Contig3_All;CL7149.Contig1_All;Unigene4093_All;Unigene2450_All;Unigene332_All;CL2745.Contig2_All
Fructose and mannose metabolism	10	5	5	109	6.00377e-05	0.00139288	2.85609	ko00051	Metabolism	Carbohydrate metabolism	K00011+K19029+K18334+K03841	Unigene22406_All;CL7953.Contig4_All;CL4502.Contig5_All;CL3918.Contig1_All;Unigene13765_All;Unigene18023_All;CL3918.Contig2_All;Unigene18202_All;Unigene9938_All;Unigene18204_All
Lysosome	23	5	18	473	7.49595e-05	0.00150081	2.82368	ko04142	Cellular Processes	Transport and catabolism	K01365+K19363+K13443+K12384+K01192+K01374+K01363+K01275+K06528+K01201+K12301+K12309+K01379+K01052+K01444	Unigene9971_All;Unigene796_All;CL3927.Contig1_All;CL5699.Contig2_All;Unigene2372_All;CL4890.Contig2_All;CL6899.Contig1_All;Unigene9923_All;CL400.Contig6_All;CL1550.Contig3_All;Unigene786_All;Unigene6735_All;Unigene11634_All;CL6169.Contig3_All;CL7476.Contig2_All;CL280.Contig7_All;CL3927.Contig3_All;CL3793.Contig1_All;CL6899.Contig2_All;CL5699.Contig1_All;Unigene6777_All;CL5646.Contig1_All;CL5646.C…
Steroid biosynthesis	7	1	6	53	7.76278e-05	0.00150081	2.82368	ko00100	Metabolism	Lipid metabolism	K00227+K01052+K07750	CL4758.Contig3_All;Unigene22473_All;CL4758.Contig2_All;Unigene24388_All;CL3793.Contig1_All;CL4758.Contig1_All;CL1041.Contig2_All
Renin-angiotensin system	9	1	8	103	0.000202513	0.00361407	2.442	ko04614	Organismal Systems	Endocrine system	K11140	Unigene13415_All;Unigene14087_All;CL4954.Contig2_All;CL3111.Contig1_All;Unigene18022_All;CL6711.Contig2_All;Unigene13912_All;CL6711.Contig1_All;CL4954.Contig3_All
Salivary secretion	16	12	4	309	0.0004601	0.00762451	2.11779	ko04970	Organismal Systems	Digestive system	K13240+K04632+K01176+K13912+K13908+K02183+K05850	CL4901.Contig2_All;CL3529.Contig1_All;CL5798.Contig1_All;CL5798.Contig2_All;Unigene19965_All;CL1067.Contig10_All;CL7239.Contig2_All;CL2725.Contig3_All;CL7239.Contig1_All;Unigene18788_All;CL3643.Contig2_All;CL2725.Contig2_All;CL5798.Contig3_All;CL4901.Contig3_All;Unigene7827_All;CL3643.Contig1_All
Hematopoietic cell lineage	10	1	9	144	0.00058723	0.00908249	2.0418	ko04640	Organismal Systems	Immune system	K11140+K06468	Unigene13415_All;Unigene14087_All;CL4954.Contig2_All;CL3111.Contig1_All;Unigene18022_All;CL3374.Contig1_All;CL6711.Contig2_All;Unigene13912_All;CL6711.Contig1_All;CL4954.Contig3_All
Other glycan degradation	7	0	7	76	0.000746652	0.0108265	1.96551	ko00511	Metabolism	Glycan biosynthesis and metabolism	K01192+K01201+K12309+K01444	CL6899.Contig1_All;Unigene6735_All;CL6169.Contig3_All;CL280.Contig7_All;CL6899.Contig2_All;CL5646.Contig1_All;CL5646.Contig2_All
Amino sugar and nucleotide sugar metabolism	14	12	2	271	0.00104454	0.0142549	1.84603	ko00520	Metabolism	Carbohydrate metabolism	K01183	CL6437.Contig2_All;CL2185.Contig2_All;CL2319.Contig2_All;Unigene7474_All;CL2937.Contig3_All;CL1679.Contig1_All;CL7743.Contig1_All;Unigene7943_All;CL1637.Contig2_All;Unigene7961_All;CL2185.Contig1_All;Unigene803_All;CL3394.Contig1_All;CL2937.Contig2_All
Arginine biosynthesis	6	4	2	62	0.00136991	0.0176566	1.75309	ko00220	Metabolism	Amino acid metabolism	K13240+K14677	CL4901.Contig2_All;CL2634.Contig4_All;Unigene15985_All;Unigene18044_All;CL2634.Contig8_All;CL4901.Contig3_All
Influenza A	20	6	14	486	0.0017146	0.0193833	1.71257	ko05164	Human Diseases	Infectious diseases: Viral	K01312+K05692+K09643+K05404+K01315+K14297	Unigene20144_All;Unigene7944_All;Unigene8554_All;Unigene2837_All;Unigene17949_All;CL519.Contig1_All;Unigene786_All;CL7847.Contig4_All;CL2745.Contig1_All;CL1310.Contig3_All;CL2745.Contig3_All;CL7149.Contig1_All;Unigene733_All;Unigene16074_All;Unigene14333_All;CL7958.Contig3_All;CL1296.Contig2_All;CL3734.Contig2_All;Unigene11977_All;CL2745.Contig2_All
Dilated cardiomyopathy	15	8	7	319	0.00178896	0.0193833	1.71257	ko05414	Human Diseases	Cardiovascular diseases	K12567+K05692+K04632+K06265+K07610+K05719+K04962	Unigene4720_All;Unigene8554_All;CL3529.Contig1_All;CL600.Contig4_All;CL7777.Contig1_All;CL1886.Contig12_All;Unigene11257_All;CL6120.Contig2_All;CL2113.Contig4_All;CL2113.Contig3_All;Unigene11564_All;CL3105.Contig1_All;Unigene11407_All;Unigene18788_All;Unigene4398_All
Complement and coagulation cascades	10	5	5	168	0.00189587	0.0193833	1.71257	ko04610	Organismal Systems	Immune system	K03993+K03909+K01314+K01315+K03992+K01321+K01330+K01331	Unigene17949_All;Unigene20161_All;CL629.Contig7_All;Unigene786_All;Unigene23600_All;CL2745.Contig1_All;CL2745.Contig3_All;CL7149.Contig1_All;Unigene2450_All;CL2745.Contig2_All
Melanogenesis	11	2	9	197	0.0019092	0.0193833	1.71257	ko04916	Organismal Systems	Endocrine system	K00505+K04632+K02183	CL4543.Contig2_All;Unigene9770_All;CL3529.Contig1_All;CL744.Contig2_All;Unigene5579_All;CL7239.Contig2_All;CL744.Contig13_All;CL744.Contig18_All;CL7239.Contig1_All;Unigene18788_All;CL1697.Contig1_All
Glycolysis / Gluconeogenesis	12	1	11	227	0.00192161	0.0193833	1.71257	ko00010	Metabolism	Carbohydrate metabolism	K03103+K00162+K00016+K01785+K03841+K00161	CL2283.Contig1_All;CL7084.Contig2_All;CL7084.Contig3_All;Unigene19901_All;CL2616.Contig5_All;Unigene22133_All;Unigene22014_All;Unigene802_All;Unigene16130_All;Unigene9938_All;CL5232.Contig2_All;CL7982.Contig2_All
Phagosome	18	7	11	433	0.00256506	0.0247956	1.60563	ko04145	Cellular Processes	Transport and catabolism	K01365+K08488+K06560+K05692+K13240+K06528+K12478+K07374+K05719+K01330+K07375+K02149	Unigene9971_All;CL4107.Contig2_All;Unigene9641_All;Unigene8554_All;CL4901.Contig2_All;CL3927.Contig1_All;Unigene786_All;CL3148.Contig1_All;Unigene19709_All;Unigene9659_All;CL3105.Contig1_All;CL3927.Contig3_All;Unigene2450_All;Unigene3171_All;CL3374.Contig1_All;Unigene4970_All;CL4901.Contig3_All;CL6602.Contig2_All
Glutathione metabolism	13	2	11	278	0.00368697	0.0317335	1.49848	ko00480	Metabolism	Metabolism of other amino acids	K11140+K00799+K18592+K05360+K00036	Unigene13415_All;Unigene9406_All;Unigene14087_All;CL4954.Contig2_All;CL6930.Contig1_All;CL3111.Contig1_All;Unigene18022_All;Unigene17734_All;CL6711.Contig2_All;Unigene13912_All;CL6711.Contig1_All;CL6443.Contig3_All;CL4954.Contig3_All
Pentose and glucuronate interconversions	12	6	6	246	0.00370154	0.0317335	1.49848	ko00040	Metabolism	Carbohydrate metabolism	K00699+K00011	Unigene9641_All;Unigene22406_All;CL7953.Contig4_All;Unigene7639_All;CL3918.Contig1_All;CL1338.Contig3_All;CL6791.Contig2_All;Unigene13765_All;CL3918.Contig2_All;CL3463.Contig1_All;Unigene18202_All;Unigene18204_All
Amyotrophic lateral sclerosis (ALS)	10	7	3	185	0.00380241	0.0317335	1.49848	ko05014	Human Diseases	Neurodegenerative diseases	K03781+K13240+K05613+K04565+K04573+K04574	CL1209.Contig2_All;CL1209.Contig13_All;CL4901.Contig2_All;CL3445.Contig1_All;CL1209.Contig15_All;CL2740.Contig4_All;CL7356.Contig1_All;Unigene5888_All;CL2740.Contig5_All;CL4901.Contig3_All
Folate biosynthesis	5	1	4	53	0.0038299	0.0317335	1.49848	ko00790	Metabolism	Metabolism of cofactors and vitamins	K01077+K01307	Unigene15740_All;CL7344.Contig1_All;Unigene12137_All;Unigene776_All;CL5995.Contig1_All
Galactose metabolism	9	5	4	157	0.00403246	0.0322597	1.49134	ko00052	Metabolism	Carbohydrate metabolism	K00011+K12309+K01785	Unigene22406_All;CL7953.Contig4_All;CL3918.Contig1_All;CL6169.Contig3_All;Unigene13765_All;CL3918.Contig2_All;Unigene802_All;Unigene18202_All;Unigene18204_All
Glycerolipid metabolism	12	7	5	257	0.00522609	0.0404151	1.39346	ko00561	Metabolism	Lipid metabolism	K00011+K01059+K00629+K14452+K14076+K14073	Unigene22406_All;CL7953.Contig4_All;CL3918.Contig1_All;Unigene17757_All;Unigene13765_All;CL2049.Contig4_All;CL3918.Contig2_All;CL3793.Contig1_All;Unigene18202_All;Unigene18204_All;CL2049.Contig3_All;CL114.Contig1_All
